# Supplementary material for: Imputed genomes and haplotype-based analyses of the Picts of early medieval Scotland reveal fine-scale relatedness between Iron Age, early medieval and the modern people of the UK
Source: PLoS Genet. 2023 Apr 27;19(4):e1010360. doi: 10.1371/journal.pgen.1010360 (PMC10138790; doi:10.1371/journal.pgen.1010360)
Supplement: S1 Table — (XLSX) [file pgen.1010360.s001.xlsx]

## Sheet: Sheet1
Samples	Component Sampled	Site	Calibrated date CE (95.4% confidence)	Skeleton Number	Accession number	Morphological sex	Morphological age class	Cist (cairn)	Cist morphology	UDG damage repair	number of reads	Average coverage (X)	Average read length (bp)	number of reads MT	Coverage MT (X)	Contamination (contDeam)	Contamination (schmutzi)	X-chromosome contamination in male (ANGSD)	Y-chromosome contamination in female	Sex determination
BAL003-b1e1l1 (same as BAL003 without USER treatment)	Loose lower molar	Balintore	419-538	-	INVMG 1982.083	Female	A			no	53730578	1.51884	84.8031	22479	121.149	0 [0 - 0.005]	0.01 [0-0.02]	NA	0.00266037	XX
BAL003	Loose lower molar	Balintore	419-538	-	INVMG 1982.083	Female	A			yes	586454190	16.5401	84.6105	32053	294.967	NA	NA	NA	0.00301513	XX
LUN006	Lower incisor	Lundin Links								no	87114	0.00138032	47.5	2214	8.12506	0 [0-0.005]	0.02 [0.01 - 0.03]	NA	NA	NA
LUN009	Rib	Lundin Links	430-590	LL8	1980-718	Female	MA	Cist J	Horned Cairn complex	no	274216	0.00610652	66.8	1108	4.26049	0.255 [0.2-0.31]	0.01 [0 - 0.02]	NA	0.00586755	XX
LUN001	Right molar 2	Lundin Links	416-545	LL9	1980-721	Female	YA	Cist H	Horned Cairn complex	no	7027661	0.178854	76.3	29707	195.052	0.035 [0.02-0.05]	0.02 [0.01 - 0.03]	NA	0.037771	XX
LUN002	Upper left molar 2	Lundin Links	563-653	LL6	1973-871	Male	A	Cist A	Round Cairn 1	no	92967	0.00224515	72.4	789	3.47474	0.19 [0.105 - 0.275]	0.01 [0 - 0.02]	NA	NA	NA
LUN003	Lower left molar 2	Lundin Links	384-562	LL18	1980-727-1	Female	YA	Cist Q	Rectangular Cairn 6	no	10372628	0.319013	92.3	27360	154.311	0 [0-0.005]	0.02 [0.01 - 0.03]	NA	0.01703	XX
LUN004-b1e1l1 (same as LUN004 without USER treatment)	Lower M2	Lundin Links		?LL2	1980-731	Probable male	YA	Cist S	Rectangular Cairn 5 (primary burial)	no	2546815	0.0770282	90.7348	10673	49.8684	0 [0 - 0.005]	0.01 [0 - 0.02]	0.00006610696 ± 0	NA	XY
LUN004	Lower M2	Lundin Links		?LL2	1980-731	Probable male	YA	Cist S	Rectangular Cairn 5 (primary burial)	yes	79287692	2.43514	92.1	20776	121.32	NA	NA	0.008015419 ± 0.001082277	NA	XY
LUN005	Lower M2	Lundin Links		LL1	1990-33	Male	YA/MA	Cist R	Rectangular Cairn 5 (secondary burial)	no	225355	0.00701935	93.4	902	3.99034	0.055 [0 - 0.13]	0.01 [0 - 0.02]	NA	NA	XY
Morphological sex and age data as reported in Greig et al. 2000 [1]. Age Classes following Buikstra and Ubelaker (1994) [2].
Young Adult (YA): 18 to 35 years
Middle Adult (MA): 35-50 years
Older (mature) Adult (MTA): Over 50 years
Adult: Any adult of indeterminate age
References
1. Greig C, Greig M, Ashmore P, Campbell-Wilson M, Lorimer D, Smart I, et al. Excavation of a cairn cemetery at Lundin Links, Fife, in 1965-6. Proceedings of the Society of Antiquaries of Scotland. 2000;130:585–636.
2. Buikstra J, Ubelaker D (eds.). 1994. Standards for Data Collection from Human Skeletal Remains. Arkansas Archaeological Survey: Fayetteville.
