# Supplementary material for: Imputed genomes and haplotype-based analyses of the Picts of early medieval Scotland reveal fine-scale relatedness between Iron Age, early medieval and the modern people of the UK
Source: PLoS Genet. 2023 Apr 27;19(4):e1010360. doi: 10.1371/journal.pgen.1010360 (PMC10138790; doi:10.1371/journal.pgen.1010360)
Supplement: S2 Table — (XLSX) [file pgen.1010360.s002.xlsx]

## Sheet: Sheet1
Two sources
Target	Source 1 = X1+X2	Source 2 = ancient Europeans	p-value	Source 1 proportion (%)	Source 2 proportion (%)
LUN001	X1+X2	England_IA.SG	0.47	15.4	84.6
LUN003	X1+X2	England_IA.SG	0.28	3.6	96.4
LUN001	X1+X2	Czech_HallstattBylany.SG	0.59	18.3	81.7
LUN003	X1+X2	Czech_HallstattBylany.SG	0.74	5.2	94.8
LUN001	X1+X2	England_Roman.SG	0.56	14.3	85.7
LUN003	X1+X2	England_Roman.SG	0.48	5	95
LUN001	X1+X2	England_Saxon.SG	0.79	14.8	85.2
LUN003	X1+X2	England_Saxon.SG	0.54	3.9	96.1
LUN001	X1+X2	Germany_Early_Medieval_normskull	0.45	14.9	85.1
LUN003	X1+X2	Germany_Early_Medieval_normskull	0.48	5.2	94.8
LUN001	X1+X2	Sweden_IA.SG	0.62	11.4	88.6
LUN003	X1+X2	Sweden_IA.SG	0.01	7.1	92.9
LUN001	X1+X2	Viking_local.SG	0.42	15	85
LUN003	X1+X2	Viking_local.SG	0.29	3.3	96.7
LUN001	X1+X2	BAL003	0.51	13.3	86.7
LUN003	X1+X2	BAL003	0.48	0.6	99.4
LUN001	X1+X2	LUN004	0.38	11.9	88.1
LUN003	X1+X2	LUN004	infeasible	infeasible	infeasible
Single source
Target	Source	p-value
LUN001	BAL003	3.6e-05
LUN003	BAL003	0.44
LUN001	LUN004	1.9e-05
LUN003	LUN004	0.62
LUN001	England_IA.SG	0
LUN003	England_IA.SG	0.13
LUN001	England_Roman.SG	0
LUN003	England_Roman.SG	0.2
LUN001	England_Saxon.SG	0
LUN003	England_Saxon.SG	0.24
