# Supplementary material for: Imputed genomes and haplotype-based analyses of the Picts of early medieval Scotland reveal fine-scale relatedness between Iron Age, early medieval and the modern people of the UK
Source: PLoS Genet. 2023 Apr 27;19(4):e1010360. doi: 10.1371/journal.pgen.1010360 (PMC10138790; doi:10.1371/journal.pgen.1010360)
Supplement: S3 Table — (XLSX) [file pgen.1010360.s003.xlsx]

## Sheet: Sheet1
Pict	South American	Sequencing lane	misassignment (%)
LUN001	X2	L001	0.2
LUN001	X2	L002	0.6
LUN001	X2	L003	0.6
LUN001	X2	L004	0.2
LUN001	X2	L004_screen	0
LUN001	X2	L005	0.3
LUN001	X2	L006	0.2
LUN003	X2	L001	1.4
LUN003	X2	L002	1.7
LUN003	X2	L003	0
LUN003	X2	L004	1.1
LUN003	X2	L004_screen	0
LUN003	X2	L005	0
LUN003	X2	L006	0
LUN001	X1	L001	0
LUN001	X1	L002	0.8
LUN001	X1	L003	0.4
LUN001	X1	L004	0
LUN001	X1	L004_screen	0
LUN001	X1	L005	0.4
LUN001	X1	L006	0
LUN003	X1	L001	2.3
LUN003	X1	L002	0
LUN003	X1	L003	0
LUN003	X1	L004	1.3
LUN003	X1	L004_screen	0
LUN003	X1	L005	0
LUN003	X1	L006	0
