# Supplementary material for: Imputed genomes and haplotype-based analyses of the Picts of early medieval Scotland reveal fine-scale relatedness between Iron Age, early medieval and the modern people of the UK
Source: PLoS Genet. 2023 Apr 27;19(4):e1010360. doi: 10.1371/journal.pgen.1010360 (PMC10138790; doi:10.1371/journal.pgen.1010360)
Supplement: S4 Table — (XLSX) [file pgen.1010360.s004.xlsx]

## Sheet: Sheet1
Sample number	Year	Site	Material	Location	Laboratory Code	% of Collagen	C:N ratio	AMS Lab Code	Radiocarbon Age (BP)	δ13C (‰)	Unmodelled calibrated date (68.3% confidence) cal CE	Unmodelled calibrated date (95.4% confidence) cal CE	Modelled calibrated date (68.3% confidence) cal CE	Modeled calibrated date (95.4% confidence) cal CE	Cemetery start calibrated date (68.3% confidence) cal CE	Cemetery end calibrated date (68.3% confidence) cal CE	Cemetery start calibrated date (95.4% confidence) cal CE	Cemetery end calibrated date (95.4% confidence) cal CE	Source
LL18 - LUN003	1999	Lundin Links	Left femur	Cist P below the base of Rectangular Cairn 6				OxA-8904	1610 ± 40	-20.3	419-535	384-562	497-556	435-570	425-514	569-625	391-541	550-666	Greig et al. 2000 [1]
LL9 - LUN001	1999	Lundin Links	Left femur	Cist H under the western cairn of the Horned Cairn Complex				OxA-8898	1600 ± 30	-21.1	425-535	416-545	496-553	442-565	425-514	569-625	391-541	550-666	Greig et al. 2000 [1]
LL11	1999	Lundin Links	Right femur	Cist O of the lower cist layer under the Horned Cairn Complex				OxA-8900	1565 ± 35	-20.6	435-553	421-575	491-568	444-580	425-514	569-625	391-541	550-666	Greig et al. 2000 [1]
LL5	1999	Lundin Links	Right femur	Cist G below the base of the eastern element of the dumb-bell carin complex				OxA-8895	1560 ± 40	-20.6	435-562	421-588	508-572	445-590	425-514	569-625	391-541	550-666	Greig et al. 2000 [1]
LL13	1999	Lundin Links	Right femur	Cist I of the upper cist layer under the Horned Cairn Complex				OxA-8901	1555 ± 35	-20.8	436-567	426-587	486-573	446-588	425-514	569-625	391-541	550-666	Greig et al. 2000 [1]
LL8 - LUN009	1999	Lundin Links	Right femur	Cist J of the upper cist layer under the Horned Cairn Complex				OxA-8897	1550 ± 35	-20.6	436-572	430-590	484-577	446-592	425-514	569-625	391-541	550-666	Greig et al. 2000 [1]
LL10	1999	Lundin Links	Right femur	Cist K of the upper cist layer under the Horned Cairn Complex				OxA-8899	1540 ± 35	-20.8	440-583	431-599	529-585	447-598	425-514	569-625	391-541	550-666	Greig et al. 2000 [1]
LL19	1999	Lundin Links	Right femur	Cist Q below the base of Rectangular Cairn 6				OxA-8903	1535 ± 35	-20.8	441-592	432-602	532-586	445-600	425-514	569-625	391-541	550-666	Greig et al. 2000 [1]
LL14	1999	Lundin Links	Right femur	Cist B under Round Cairn 2				OxA-8902	1465 ± 35	-21	581-641	554-650	549-594	540-630	425-514	569-625	391-541	550-666	Greig et al. 2000 [1]
LL6 - LUN002	1999	Lundin Links	Left femur	Cist A below the base of Round Cairn 1				OxA-8896	1455 ± 35	-20.4	591-644	563-653	550-596	541-632	425-514	569-625	391-541	550-666	Greig et al. 2000 [1]
1980-731 (LL2?) - LUN004	2022	Lundin Links	Mandible	Cist S	GUsi7378	7.1	3.1	Beta-642953	1620 ± 30	-20.7	414-534	406-542	495-543	424-550	425-514	569-625	391-541	550-666	This study
INVMG 1982.049	2014	Balintore	Left temporal bone	Long cist	S-EVA 29190	18.4561	3.23946	MAMS-21256	1514 ± 20	-24.8	551-587	540-604	547-579	539-599	414-539	553-646	114-560	541-906	This study
INVMG 1982.082	2014	Balintore	Rib	Long cist	S-EVA 29191	6.75857	3.46593	MAMS-21257	1526 ± 20	-24.4	544-578	442-601	544-573	480-599	414-539	553-646	114-560	541-906	This study
INVMG 1982.083 - BAL003	2014	Balintore	Rib	Long cist	S-EVA 29192	19.7591	3.25411	MAMS-21258	1603 ± 20	-18.1	424-534	419-538	494-544	549-425	414-539	553-646	114-560	541-906	This study
								*Calibrated with Oxcal v4.4
Reference
1. Greig C, Greig M, Ashmore P, Campbell-Wilson M, Lorimer D, Smart I, et al. Excavation of a cairn cemetery at Lundin Links, Fife, in 1965-6. Proceedings of the Society of Antiquaries of Scotland. 2000;130:585–636.
