# Supplementary material for: Imputed genomes and haplotype-based analyses of the Picts of early medieval Scotland reveal fine-scale relatedness between Iron Age, early medieval and the modern people of the UK
Source: PLoS Genet. 2023 Apr 27;19(4):e1010360. doi: 10.1371/journal.pgen.1010360 (PMC10138790; doi:10.1371/journal.pgen.1010360)
Supplement: S6 Table — (XLSX) [file pgen.1010360.s006.xlsx]

## Sheet: Sheet1
Haplogroup	Derived	Ancestral
BT	12	0
CT	6	0
F	2	0
P1orK2b2a	2	0
R	2	0
R1	2	0
R1b	1	0
R1b1a1	3	0
R1b1a1b	3	0
R1b1a1b1a1a2c1a~	0	1
R1b1a1b1a1a2c1a1a	1	0
