# Supplementary material for: Imputed genomes and haplotype-based analyses of the Picts of early medieval Scotland reveal fine-scale relatedness between Iron Age, early medieval and the modern people of the UK
Source: PLoS Genet. 2023 Apr 27;19(4):e1010360. doi: 10.1371/journal.pgen.1010360 (PMC10138790; doi:10.1371/journal.pgen.1010360)
Supplement: S7 Table — [9]. (XLSX) [file pgen.1010360.s007.xlsx]

## Sheet: AADR ancient capture
Instance ID ("_all" means includes a mix of UDG-treated and non-UDG-treated; "_published" distinguishes a published sample for a still-unpublished higher quality version)	Master ID	Skeletal code	Skeletal element	Year this sample was first published	Publication	Representative contact	Average of 95.4% date range in calBP (defined as 1950 CE)	Date: One of two formats. (Format 1) 95.4% CI calibrated radiocarbon age (Conventional Radiocarbon Age BP, Lab number). (Format 2) Archaeological context date	Group_ID (AADR)	Group_ID (This study)	Locality	Country	Lat.	Long.	Data type	No. Libraries	Coverage on autosomal targets	SNPs hit on autosomal targets	Sex	Y chrom. (automatically called only if >50000 autosomal SNPs hit)	mtDNA coverage (merged data)	mtDNA haplogroup	mtDNA match to consensus	Damage rate in first nucleotide on sequences overlapping 1240k targets (merged data)	Sex ratio [Y/(Y+X) counts] (merged data)	Xcontam ANGSD SNPs	Xcontam ANGSD MOM point estimate	Xcontam ANGSD MOM Z-score	Xcontam ANGSD MOM 95% CI truncated at 0	Library type (minus=no.damage.correction, half=damage.retained.at.last.position, plus=damage.fully.corrected, ss=single.stranded.library.preparation)	LibraryID(s)	ASSESSMENT (Xcontam listed if |Z|>2 standard errors from zero: 0.02-0.05="QUESTIONABLE", >0.05="QUESTIONABLE_CRITICAL" or "FAIL") (mtcontam 97.5th percentile estimates listed if coverage >2: <0.8 is "QUESTIONABLE_CRITICAL", 0.8-0.95 is "QUESTIONABLE", and 0.95-0.98 is recorded but "PASS", gets overriden by ANGSD)
I6547	I6547	Grave 49b, BKOT3	petrous	2019	NarasimhanPattersonScience2019	Olivieri, Luca; Zahir, Muhammad; Vidale, Massimo; Micheli, Roberto; Coppa, Alfredo	200	200 BCE - 100 CE	Pakistan_IA_Barikot	SPGT	Swat Valley, Barikot	Pakistan	34.75700556	72.36238056	1240K	1	0.376289	336190	F	..	55.4	U8b1a1	[0.984,0.994]	0.102	0.009	813	..	..	..	half	S6547.E1.L1	#N/A
I1805	I1805	Grave 51, single burial, SINGOOR20	bone	2019	NarasimhanPattersonScience2019	Olivieri, Luca; Zahir, Muhammad; Vidale, Massimo; Micheli, Roberto; Coppa, Alfredo	383	1485-1650 calCE (310Â±30 BP, Beta-428668)	Pakistan_Medieval_Singoor	Swat_Medieval	Swat Valley, Singoor	Pakistan	36.28027778	72.41466944	1240K	3	0.814283	534798	M	R1a1a1b2a2b	..	M3a1	..	..	..	..	0.002704	0.798440443	[0,0.009]	half,half,half	S1805.E1.L1,S1805.E1.L2,S1805.E1.L3	#N/A
I6889	I6889	Grave 1002, BKG11, DA-BIR0317-014	petrous	2019	NarasimhanPattersonScience2019	Olivieri, Luca; Zahir, Muhammad; Vidale, Massimo; Micheli, Roberto; Nayak, Ayushi; Boivin, Nicole	610	1287-1393 calCE (640Â±20 BP, PSUAMS-6205)	Pakistan_H_Barikot	Barikot_H	Swat Valley, Barikot	Pakistan	34.75700556	72.36238056	1240K	1	4.35906	894836	M	R1a1a1b	175	H2b	[0.988,0.997]	0.114	0.419	5947	0.005979	5.605899368	[0.004,0.008]	half	S6889.E1.L1
I7716	I7716	Grave 370, single burial, DA-RAJ0317-011	petrous	2019	NarasimhanPattersonScience2019	Olivieri, Luca; Zahir, Muhammad; Vidale, Massimo; Micheli, Roberto; Nayak, Ayushi; Boivin, Nicole	741	1169-1250 calCE (835Â±15 BP, PSUAMS-4428)	Pakistan_Medieval_RajaGira	Swat_Medieval	Swat Valley, Raja Gira	Pakistan	34.75700556	72.36238056	1240K	1	4.28928	899897	M	J2a1h2	179	H13a2a	[0.991,0.998]	0.115	0.415	6037	0.005905	5.175615968	[0.004,0.008]	half	S7716.E1.L1	#N/A
I12515	I12515	UE 102	tooth (canine)	2019	OlaldeScience2019	Lalueza-Fox, Carles	750	1100-1300 CE	Iberia_Islamic	Iberia_Islamic	CastellÃ³, Palau de BetxÃ­	Spain	39.9333	-0.2	1240K	1	0.763485	585408	M	J2a	221.6	H3	[0.991,1.000]	0.109	0.373	1135	0.0057	1.9	[0,0.012]	half	S12515.E1.L1	#N/A
I12644	I12644	UE 1617	tooth	2019	OlaldeScience2019	Lalueza-Fox, Carles	750	1100-1300 CE	Iberia_Islamic	Iberia_Islamic	Valencia, Carrer Sagunto 49	Spain	39.4697	-0.3774	1240K	1	0.757301	558375	M	E1b1b1b1a1	212.7	U4a2	[0.994,1.000]	0.062	0.382	1076	-0.000175	-0.146	[0,0.002]	half	S12644.E1.L1	#N/A
I12645	I12645	UE 1813	tooth	2019	OlaldeScience2019	Lalueza-Fox, Carles	750	1100-1300 CE	Iberia_Islamic	Iberia_Islamic	Valencia, Carrer Sagunto 49	Spain	39.4697	-0.3774	1240K	1	0.037301	42921	F	..	96.09	U5b1f1a	[0.990,1.000]	0.142	0.008	19	..	..	..	half	S12645.E1.L1	#N/A
I12647	I12647	UE 1996	tooth	2019	OlaldeScience2019	Lalueza-Fox, Carles	750	1100-1300 CE	Iberia_Islamic	Iberia_Islamic	Valencia, Carrer Sagunto 49	Spain	39.4697	-0.3774	1240K	1	1.04306	619870	F	..	151.6	H1ak1	[0.990,1.000]	0.106	0.007	4473	..	..	..	half	S12647.E1.L1	#N/A
I12648	I12648	UE 1147	tooth	2019	OlaldeScience2019	Lalueza-Fox, Carles	750	1100-1300 CE	Iberia_Islamic	Iberia_Islamic	Valencia, Carrer Sagunto 49	Spain	39.4697	-0.3774	1240K	1	0.02414	28586	M	R1b1	68.99	H1	[0.982,0.996]	0.114	0.415	6	n/a (<200 SNPs)	n/a (<200 SNPs)	n/a (<200 SNPs)	half	S12648.E1.L1	#N/A
I12649	I12649	UE 2194	tooth	2019	OlaldeScience2019	Lalueza-Fox, Carles	750	1100-1300 CE	Iberia_Islamic	Iberia_Islamic	Valencia, Carrer Sagunto 49	Spain	39.4697	-0.3774	1240K	1	0.127492	139515	M	E1b1b1b1a1	168.5	H13a1a	[0.992,0.999]	0.1	0.377	65	n/a (<200 SNPs)	n/a (<200 SNPs)	n/a (<200 SNPs)	half	S12649.E1.L1	#N/A
I2959	I2959	Grave 233, Individual 2 in a double burial, UD T219 1	tooth	2019	NarasimhanPattersonScience2019	Olivieri, Luca; Zahir, Muhammad; Vidale, Massimo; Micheli, Roberto	828	1037-1207 calCE (905Â±30 BP, Poz-83508)	Pakistan_Medieval_Udegram_Ghaznavid	Swat_Medieval	Swat Valley, Udegram	Pakistan	34.74319444	72.31421667	1240K	1	1.435	625567	M	R1a1a1b	210	M5a1	[0.989,0.997]	0.098	0.431	2182	0.005296	2.903260467	[0.002,0.009]	half	S2959.E1.L1	#N/A
I12514	I12514	UE 119A	tooth (premolar)	2019	OlaldeScience2019	Lalueza-Fox, Carles	863	1155-1020 calBCE (960Â±30 BP, Beta-459794)	Iberia_Islamic	Iberia_Islamic	CastellÃ³, Palau de BetxÃ­	Spain	39.9333	-0.2	1240K	1	0.624929	511048	M	J2a	402.7	HV0+195	[0.995,1.000]	0.082	0.379	794	0.0104	2.167	[0.001,0.02]	half	S12514.E1.L1	#N/A
I6890	I6890	BKG11W, Feature 46, DA-BIR0317-028	petrous	2019	NarasimhanPattersonScience2019	Olivieri, Luca; Zahir, Muhammad; Vidale, Massimo; Micheli, Roberto; Nayak, Ayushi; Boivin, Nicole	863	1021-1154 calCE (960Â±20 BP, PSUAMS-6206)	Pakistan_H_Barikot	Barikot_H	Swat Valley, Barikot	Pakistan	34.75700556	72.36238056	1240K	1	3.25782	810497	F	..	178	M3a2	[0.994,0.999]	0.13	0.015	7884	..	..	..	half	S6890.E1.L1
I12516	I12516	UE 30001-3	bone	2019	OlaldeScience2019	Lalueza-Fox, Carles	948	1030-975 calBCE (1030Â±30 BP, Beta-372984)	Iberia_Islamic	Iberia_Islamic	CastellÃ³, Vinaros	Spain	40.4703	0.4756	1240K	1	0.484838	424327	F	..	147.1	U5b2b2	[0.991,0.999]	0.084	0.01	1602	..	..	..	half	S12516.E1.L1	#N/A
I10853_published	I10853	SJR'15-1796	tooth	2019	OlaldeScience2019	Lalueza-Fox, Carles	1075	775-975 calCE (990Â±30 BP, Beta-448950)	Iberia_Medieval_published	Iberia_Medieval	Sant JuilÃ de Ramis	Spain	42.0507	2.867	1240K	1	0.268767	247959	M	E1b1b1a1b1	326.1	U4a1	[0.996,1]	0.097	0.41	149	n/a (<200 SNPs)	n/a (<200 SNPs)	n/a (<200 SNPs)	half	S10853.E1.L2	#N/A
I1808	I1808	Grave 52, single burial, PARWAK30	..	2019	NarasimhanPattersonScience2019	Olivieri, Luca; Zahir, Muhammad; Vidale, Massimo; Micheli, Roberto; Coppa, Alfredo	1143	720-895 calCE (1200Â±30 BP, Beta-428663)	Pakistan_Medieval_Parwak	Swat_Medieval	Swat Valley, Parwak	Pakistan	36.280247	72.414702	1240K	3	0.077326	87450	M	J	..	J1b1	..	..	..	..	-0.012463	-0.434744693	[0,0.044]	half,half,half	S1808.E1.L1,S1808.E1.L2,S1808.E1.L3	#N/A
I7672	I7672	T-120-1	tooth	2019	OlaldeScience2019	Lalueza-Fox, Carles	1153	785-810 CE [between conquest of Girona and conquest of Barcelona]	Iberia_Carolingian	Iberia_Carolingian	Barcelona, Roda de Ter, L'Esquerda	Spain	41.981377	2.309824	1240K	1	0.049769	57994	M	R1b1a1a2a1a	59.8	T2h	[0.991,0.999]	0.058	0.428	11	n/a (<200 SNPs)	n/a (<200 SNPs)	n/a (<200 SNPs)	half	S7672.E1.L1	#N/A
I7673	I7673	T-120-2	tooth	2019	OlaldeScience2019	Lalueza-Fox, Carles	1153	785-810 CE [between conquest of Girona and conquest of Barcelona]	Iberia_Carolingian	Iberia_Carolingian	Barcelona, Roda de Ter, L'Esquerda	Spain	41.981377	2.309824	1240K	1	0.310387	297805	F	..	50.7	W1+119	[0.994,1.000]	0.068	0.01	662	..	..	..	half	S7673.E1.L1	#N/A
I7674	I7674	T-143	tooth	2019	OlaldeScience2019	Lalueza-Fox, Carles	1153	785-810 CE [between conquest of Girona and conquest of Barcelona]	Iberia_Carolingian	Iberia_Carolingian	Barcelona, Roda de Ter, L'Esquerda	Spain	41.981377	2.309824	1240K	1	0.023678	27705	F	..	69.9	H42	[0.997,1.000]	0.077	0.019	3	..	..	..	half	S7674.E1.L1	#N/A
I7675	I7675	T-149	tooth	2019	OlaldeScience2019	Lalueza-Fox, Carles	1153	785-810 CE [between conquest of Girona and conquest of Barcelona]	Iberia_Carolingian	Iberia_Carolingian	Barcelona, Roda de Ter, L'Esquerda	Spain	41.981377	2.309824	1240K	1	0.11291	125123	M	R1b1a1a2a1a	214	U3a1	[0.998,1.000]	0.043	0.448	28	n/a (<200 SNPs)	n/a (<200 SNPs)	n/a (<200 SNPs)	half	S7675.E1.L1	#N/A
I7676	I7676	T-191	tooth	2019	OlaldeScience2019	Lalueza-Fox, Carles	1153	785-810 CE [between conquest of Girona and conquest of Barcelona]	Iberia_Carolingian	Iberia_Carolingian	Barcelona, Roda de Ter, L'Esquerda	Spain	41.981377	2.309824	1240K	1	0.062348	70706	F	..	27.1	U5a1c	[0.992,1.000]	0.064	0.007	44	..	..	..	half	S7676.E1.L1	#N/A
I10852_published	I10852	SJR'14-1670	tooth	2019	OlaldeScience2019	Lalueza-Fox, Carles	1165	780-790 calCE (1010Â±30 BP, Beta-458692)	Iberia_Medieval_published	Iberia_Medieval	Sant JuilÃ de Ramis	Spain	42.0507	2.867	1240K	1	0.334845	304635	F	..	213.8	H6c	[0.987,0.999]	0.116	0.009	1019	..	..	..	half	S10852.E1.L2	#N/A
I10851_published	I10851	SJR'15-1669	tooth	2019	OlaldeScience2019	Lalueza-Fox, Carles	1170	680-880 calCE (1100Â±30 BP, Beta-458691)	Iberia_Medieval_published	Iberia_Medieval	Sant JuilÃ de Ramis	Spain	42.0507	2.867	1240K	1	0.049244	55880	F	..	71.19	H3	[0.994,1]	0.075	0.005	22	..	..	..	half	S10851.E1.L2	#N/A
I3585	I3585	28	tooth	2019	OlaldeScience2019	Lalueza-Fox, Carles	1179	677-866 calCE (1250Â±25 BP, PSUAMS-2074)	Iberia_Visigoth_Granada	Iberia_Visigoth_Granada	Granada, Ventas de Zafarraya	Spain	..	..	1240K	1	2.612	736749	M	R1b1a1a2a1a2(xR1b1a1a2a1a2c)	400	H1	[0.977,0.989]	0.069	0.432	4020	0.004798	3.995127244	[0.002,0.007]	half	S3585.E1.L1	#N/A
I10892	I10892	SJR'15-1846	tooth	2019	OlaldeScience2019	Lalueza-Fox, Carles	1215	680-790 CE (based on dates in the same context)	Iberia_Medieval	Iberia_Medieval	Sant JuilÃ de Ramis	Spain	42.0507	2.867	1240K	1	0.761156	547168	F	..	232	H1e1a3	[0.973,0.991]	0.082	0.009	3548	..	..	..	half	S10892.E1.L1	#N/A
I10895	I10895	SJR'15-1828	tooth	2019	OlaldeScience2019	Lalueza-Fox, Carles	1215	680-790 CE (based on dates in the same context)	Iberia_Medieval	Iberia_Medieval	Sant JuilÃ de Ramis	Spain	42.0507	2.867	1240K	1	1.08706	631258	M	R1b1a1a2a1a1c	304.2	H1ap1	[0.977,0.995]	0.087	0.397	2129	0.00545	2.477272727	[0.001,0.01]	half	S10895.E1.L1	#N/A
I10897_published	I10897	SJR'17-2099	tooth	2019	OlaldeScience2019	Lalueza-Fox, Carles	1215	680-790 CE (based on dates in the same context)	Iberia_Medieval_published	Iberia_Medieval	Sant JuilÃ de Ramis	Spain	42.0507	2.867	1240K	1	0.104692	114230	F	..	244.4	I1c	[0.992,1]	0.131	0.009	105	..	..	..	half	S10897.E1.L1	#N/A
I8343	I8343	05-SMG-8075	Tooth	2019	OlaldeScience2019	Lalueza-Fox, Carles	1250	400-1000 CE	Iberia_LRoman_Medieval	Iberia_LRoman_Medieval	Girona, Empuries, necropolis Centre de Visitants	Spain	42.1333	3.1083	1240K	1	0.081707	93034	M	R1b1a1a2	171	J1c2c2	[0.985,0.993]	0.066	0.422	24	n/a (<200 SNPs)	n/a (<200 SNPs)	n/a (<200 SNPs)	half	S8343.E1.L1	#N/A
CL102	CL102	CL102	petrous	2018	AmorimNatureCommunications2018	..	1345	580-630 CE (based on context at the same cemetery)	Italy_North_EarlyMedieval_Langobards	Italy_Langobard	Piedmont, Collegno	Italy	45.0792	7.5783	1240K	..	0.423697	388511	U	C2	..	H1i2	..	..	..	..	..	..	..	half	..	PASS (literature)
CL110	CL110	CL110	..	2018	AmorimNatureCommunications2018	..	1345	580-630 CE (based on context at the same cemetery)	Italy_North_EarlyMedieval_Langobards	Italy_Langobard	Piedmont, Collegno	Italy	45.0792	7.5783	1240K	..	0.027824	28115	M	I2a2a1b2a2a2	..	n/a	..	..	..	..	..	..	..	minus	..	PASS (literature)
CL121	CL121	CL121	petrous	2018	AmorimNatureCommunications2018	..	1345	580-630 CE (based on context at the same cemetery)	Italy_North_EarlyMedieval_Langobards	Italy_Langobard	Piedmont, Collegno	Italy	45.0792	7.5783	1240K	..	2.68156	863047	M	R1b1a1a2a2	..	T2b	..	..	..	..	0.007151	3.100107773	[0.003,0.012]	half	..	PASS (literature, Xcontam=0.007)
CL146	CL146	CL146	petrous	2018	AmorimNatureCommunications2018	..	1345	580-630 CE (based on context at the same cemetery)	Italy_North_EarlyMedieval_Langobards	Italy_Langobard	Piedmont, Collegno	Italy	45.0792	7.5783	1240K	..	2.63105	844241	M	R1b1a1a2a1a	..	T2b3	..	..	..	..	0.002852	1.572413732	[0,0.006]	half	..	PASS (literature)
CL23	CL23	CL23	petrous	2018	AmorimNatureCommunications2018	..	1345	580-630 CE (based on context at the same cemetery)	Italy_North_EarlyMedieval_Langobards	Italy_Langobard	Piedmont, Collegno	Italy	45.0792	7.5783	1240K	..	2.77142	859538	M	T1a2b	..	H	..	..	..	..	0.003937	2.048718601	[0,0.008]	half	..	PASS (literature)
CL25	CL25	CL25	petrous	2018	AmorimNatureCommunications2018	..	1345	580-630 CE (based on context at the same cemetery)	Italy_North_EarlyMedieval_Langobards	Italy_Langobard	Piedmont, Collegno	Italy	45.0792	7.5783	1240K	..	1.08912	677055	U	D1b1d1a	..	H	..	..	..	..	..	..	..	half	..	PASS (literature)
CL30	CL30	CL30	petrous	2018	AmorimNatureCommunications2018	..	1345	580-630 CE (based on context at the same cemetery)	Italy_North_EarlyMedieval_Langobards	Italy_Langobard	Piedmont, Collegno	Italy	45.0792	7.5783	1240K	..	2.34648	836605	M	R1b1a1a2a1a2	..	I1b	..	..	..	..	0.006064	2.744229154	[0.002,0.01]	half	..	PASS (literature, Xcontam=0.006)
CL36	CL36	CL36	petrous	2018	AmorimNatureCommunications2018	..	1345	580-630 CE (based on context at the same cemetery)	Italy_North_EarlyMedieval_Langobards	Italy_Langobard	Piedmont, Collegno	Italy	45.0792	7.5783	1240K	..	1.61858	672052	U	..	..	X2b	..	..	..	..	..	..	..	half	..	PASS (literature)
CL38	CL38	CL38	petrous	2018	AmorimNatureCommunications2018	..	1345	580-630 CE (based on context at the same cemetery)	Italy_North_EarlyMedieval_Langobards	Italy_Langobard	Piedmont, Collegno	Italy	45.0792	7.5783	1240K	..	2.09341	762112	M	E1b1b1a1b1a	..	X2	..	..	..	..	0.003866	1.831009129	[0,0.008]	half	..	PASS (literature)
CL47	CL47	CL47	petrous	2018	AmorimNatureCommunications2018	..	1345	580-630 CE (based on context at the same cemetery)	Italy_North_EarlyMedieval_Langobards	Italy_Langobard	Piedmont, Collegno	Italy	45.0792	7.5783	1240K	..	1.93587	771029	U	R1b1a1a2	..	H11a	..	..	..	..	..	..	..	half	..	PASS (literature)
CL49	CL49	CL49	..	2018	AmorimNatureCommunications2018	..	1345	580-630 CE (based on context at the same cemetery)	Italy_North_EarlyMedieval_Langobards	Italy_Langobard	Piedmont, Collegno	Italy	45.0792	7.5783	1240K	..	0.374788	320313	M	R1b1a1a2a1b1	..	n/a	..	..	..	..	0.037356	1.747271467	[0,0.079]	minus	..	PASS (literature)
CL53	CL53	CL53	petrous	2018	AmorimNatureCommunications2018	..	1345	580-630 CE (based on context at the same cemetery)	Italy_North_EarlyMedieval_Langobards	Italy_Langobard	Piedmont, Collegno	Italy	45.0792	7.5783	1240K	..	0.316372	308080	M	R1b1a1a2a1b1	..	H11a	..	..	..	..	0.009352	0.808314088	[0,0.032]	half	..	PASS (literature)
CL57	CL57	CL57	petrous	2018	AmorimNatureCommunications2018	..	1345	580-630 CE (based on context at the same cemetery)	Italy_North_EarlyMedieval_Langobards	Italy_Langobard	Piedmont, Collegno	Italy	45.0792	7.5783	1240K	..	1.445	777936	M	R1b1a1a2a1b1	..	H24a	..	..	..	..	0.004534	1.738784285	[0,0.01]	half	..	PASS (literature)
CL63	CL63	CL63	petrous	2018	AmorimNatureCommunications2018	..	1345	580-630 CE (based on context at the same cemetery)	Italy_North_EarlyMedieval_Langobards	Italy_Langobard	Piedmont, Collegno	Italy	45.0792	7.5783	1240K	..	2.31362	847975	M	I1a3	..	H	..	..	..	..	0.007866	3.094382198	[0.003,0.013]	half	..	PASS (literature, Xcontam=0.008)
CL84	CL84	CL84	petrous	2018	AmorimNatureCommunications2018	..	1345	580-630 CE (based on context at the same cemetery)	Italy_North_EarlyMedieval_Langobards	Italy_Langobard	Piedmont, Collegno	Italy	45.0792	7.5783	1240K	..	2.16494	816453	M	R1b1a1a2a1a1c2a1	..	H1t	..	..	..	..	0.003593	1.868807916	[0,0.007]	half	..	PASS (literature)
CL93	CL93	CL93	petrous	2018	AmorimNatureCommunications2018	..	1345	580-630 CE (based on context at the same cemetery)	Italy_North_EarlyMedieval_Langobards	Italy_Langobard	Piedmont, Collegno	Italy	45.0792	7.5783	1240K	..	1.97176	786389	M	R1b1a1a2a1a	..	J2b1a	..	..	..	..	0.005636	2.241885794	[0.001,0.011]	half	..	PASS (literature, Xcontam=0.006)
CL94	CL94	CL94	petrous	2018	AmorimNatureCommunications2018	..	1345	580-630 CE (based on context at the same cemetery)	Italy_North_EarlyMedieval_Langobards	Italy_Langobard	Piedmont, Collegno	Italy	45.0792	7.5783	1240K	..	2.52291	873522	M	R1b1a1a2a1a2f	..	K1c1	..	..	..	..	0.005404	2.503548702	[0.001,0.01]	half	..	PASS (literature, Xcontam=0.005)
CL97	CL97	CL97	..	2018	AmorimNatureCommunications2018	..	1345	580-630 CE (based on context at the same cemetery)	Italy_North_EarlyMedieval_Langobards	Italy_Langobard	Piedmont, Collegno	Italy	45.0792	7.5783	1240K	..	0.128259	89356	M	R1b1a1a2a	..	n/a	..	..	..	..	..	..	..	half	..	PASS (literature)
I12031	I12031	PH'06-1172	tooth	2019	OlaldeScience2019	Lalueza-Fox, Carles	1350	500-700 CE	Iberia_Visigoth_Girona	Iberia_Visigoth_Girona	Girona, Pla de l'Horta	Spain	42.01656	2.814897	1240K	1	0.907824	562386	M	E1b1b1a1b1a	216.1	H1e2	[0.986,1]	0.128	0.394	1540	0.00479	1.842307692	[0,0.01]	half	S12031.Y1.E1.L1	#N/A
I12032_published	I12032	PH'06-1183	tooth	2019	OlaldeScience2019	Lalueza-Fox, Carles	1350	500-700 CE	Iberia_Visigoth_Girona_published	Iberia_Visigoth_Girona	Girona, Pla de l'Horta	Spain	42.01656	2.814897	1240K	1	0.21585	214998	M	R1b1a1a2a1	99.01	C4a1a+195	[0.985,0.996]	0.156	0.398	166	n/a (<200 SNPs)	n/a (<200 SNPs)	n/a (<200 SNPs)	half	S12032.Y1.E1.L1	#N/A
I12033_published	I12033	PH'06-1192	tooth	2019	OlaldeScience2019	Lalueza-Fox, Carles	1350	500-700 CE	Iberia_Visigoth_Girona_published	Iberia_Visigoth_Girona	Girona, Pla de l'Horta	Spain	42.01656	2.814897	1240K	1	0.033206	38668	M	I	174.7	V	[0.991,1]	0.157	0.395	4	n/a (<200 SNPs)	n/a (<200 SNPs)	n/a (<200 SNPs)	half	S12033.Y1.E1.L1	#N/A
I12034	I12034	PH'06-1207	tooth	2019	OlaldeScience2019	Lalueza-Fox, Carles	1350	500-700 CE	Iberia_Visigoth_Girona	Iberia_Visigoth_Girona	Girona, Pla de l'Horta	Spain	42.01656	2.814897	1240K	1	0.693136	504755	F	..	337.2	W6a	[0.99,0.998]	0.112	0.008	2780	..	..	..	half	S12034.Y1.E1.L1	#N/A
I12162	I12162	PH'06-1163	tooth	2019	OlaldeScience2019	Lalueza-Fox, Carles	1350	500-700 CE	Iberia_Visigoth_Girona	Iberia_Visigoth_Girona	Girona, Pla de l'Horta	Spain	42.01656	2.814897	1240K	1	0.511385	434443	M	J2a	134.6	U5b1b1d	[0.99,0.999]	0.135	0.381	623	0.00891	1.818367347	[0,0.019]	half	S12162.E1.L1	#N/A
I12163	I12163	PH'06-1166	tooth	2019	OlaldeScience2019	Lalueza-Fox, Carles	1350	500-700 CE	Iberia_Visigoth_Girona	Iberia_Visigoth_Girona	Girona, Pla de l'Horta	Spain	42.01656	2.814897	1240K	1	0.544792	416220	F	..	203.2	J2b1a+16311	[0.985,0.997]	0.1535	0.01	..	..	..	..	half	S12163.E1.L1	#N/A
I3775	I3775	T-266	bone (phalanx)	2019	OlaldeScience2019	Lalueza-Fox, Carles	1350	500-700 CE	Iberia_Visigoth_Barcelona	Iberia_Visigoth_Barcelona	Barcelona, Roda de Ter, L'Esquerda	Spain	41.981377	2.309824	1240K	1	0.105	117254	M	R1b1a1	59.9	H3t	[0.997,1.000]	0.058	0.438	38	n/a (<200 SNPs)	n/a (<200 SNPs)	n/a (<200 SNPs)	half	S3775.E1.L1	#N/A
I3776	I3776	T-267	tooth	2019	OlaldeScience2019	Lalueza-Fox, Carles	1350	500-700 CE	Iberia_Visigoth_Barcelona	Iberia_Visigoth_Barcelona	Barcelona, Roda de Ter, L'Esquerda	Spain	41.981377	2.309824	1240K	1	0.028	31966	F	..	189	U5a1i1	[0.997,1.000]	..	0.018	21	..	..	..	half	S3776.E1.L1	#N/A
I3777	I3777	T-268	bone (phalanx)	2019	OlaldeScience2019	Lalueza-Fox, Carles	1350	500-700 CE	Iberia_Visigoth_Barcelona	Iberia_Visigoth_Barcelona	Barcelona, Roda de Ter, L'Esquerda	Spain	41.981377	2.309824	1240K	1	0.357	325993	F	..	142	V17	[0.985,0.994]	0.071	0.007	..	..	..	..	half	S3777.E1.L1	#N/A
I3778	I3778	T-269	tooth	2019	OlaldeScience2019	Lalueza-Fox, Carles	1350	500-700 CE	Iberia_Visigoth_Barcelona	Iberia_Visigoth_Barcelona	Barcelona, Roda de Ter, L'Esquerda	Spain	41.981377	2.309824	1240K	1	0.025	28884	M	P~	235	H4a1	[0.999,1.000]	0.069	0.417	10	n/a (<200 SNPs)	n/a (<200 SNPs)	n/a (<200 SNPs)	half	S3778.E1.L1	#N/A
I3866	I3866	T-264	tooth	2019	OlaldeScience2019	Lalueza-Fox, Carles	1350	500-700 CE	Iberia_Visigoth_Barcelona	Iberia_Visigoth_Barcelona	Barcelona, Roda de Ter, L'Esquerda	Spain	41.981377	2.309824	1240K	1	0.093	102647	M	R1b1	107	U5a1b1	[0.993,1.000]	0.061	0.451	27	n/a (<200 SNPs)	n/a (<200 SNPs)	n/a (<200 SNPs)	half	S3866.E1.L1	#N/A
AV1	AV1	AV1	petrous	2018	AmorimNatureCommunications2018	AmorimNatureCommunications2018	1361	541-637 calCE (1487Â±26 BP)	Hungary_AvarPeriod	Hungary_Avar	SzÃ³lÃ¡d	Hungary	46.28333333	17.85	1240K	..	2.57386	802843	U	R1b1a1a2a1	..	X2m'n	..	..	..	..	..	..	..	half	..	PASS (literature)
I3574	I3574	3	tooth	2019	OlaldeScience2019	Lalueza-Fox, Carles	1400	500-600 CE	Iberia_Visigoth_Granada	Iberia_Visigoth_Granada	Granada, MontefrÃ­o, El CastillÃ³n	Spain	..	..	1240K	1	0.086	94234	F	..	131	U5b1+16189+@16192	[0.996,1.000]	0.121	0.012	79	..	..	..	half	S3574.E1.L1	#N/A
I3575	I3575	12	tooth	2019	OlaldeScience2019	Lalueza-Fox, Carles	1400	500-600 CE	Iberia_Visigoth_Granada	Iberia_Visigoth_Granada	Granada, MontefrÃ­o, El CastillÃ³n	Spain	..	..	1240K	1	0.314	284048	M	I	53.8	U5b1+16189+@16192	[0.989,1.000]	0.115	0.443	226	0.00854	1.176599448	[0,0.023]	half	S3575.E1.L1	#N/A
I3577	I3577	14	tooth	2019	OlaldeScience2019	Lalueza-Fox, Carles	1400	500-600 CE	Iberia_Visigoth_Granada	Iberia_Visigoth_Granada	Granada, MontefrÃ­o, El CastillÃ³n	Spain	..	..	1240K	1	0.059	66676	F	..	163	H5b	[0.995,1.000]	0.075	0.01	42	..	..	..	half	S3577.E1.L1	#N/A
I3578	I3578	15	tooth	2019	OlaldeScience2019	Lalueza-Fox, Carles	1400	500-600 CE	Iberia_Visigoth_Granada	Iberia_Visigoth_Granada	Granada, MontefrÃ­o, El CastillÃ³n	Spain	..	..	1240K	1	0.12	126938	F	..	281	HV0f	[0.996,1.000]	0.073	0.011	135	..	..	..	half	S3578.E1.L1	#N/A
I3579	I3579	16	tooth	2019	OlaldeScience2019	Lalueza-Fox, Carles	1400	500-600 CE	Iberia_Visigoth_Granada	Iberia_Visigoth_Granada	Granada, MontefrÃ­o, El CastillÃ³n	Spain	..	..	1240K	1	0.098	109212	M	E1b1b1	183	H1e1a6	[0.998,1.000]	0.088	0.437	55	n/a (<200 SNPs)	n/a (<200 SNPs)	n/a (<200 SNPs)	half	S3579.E1.L1	#N/A
I3581	I3581	18	tooth	2019	OlaldeScience2019	Lalueza-Fox, Carles	1400	500-600 CE	Iberia_Visigoth_Granada	Iberia_Visigoth_Granada	Granada, MontefrÃ­o, El CastillÃ³n	Spain	..	..	1240K	1	0.701	486883	F	..	122	H3	[0.992,0.999]	0.083	0.01	2333	..	..	..	half	S3581.E1.L1	#N/A
I3582	I3582	19	tooth	2019	OlaldeScience2019	Lalueza-Fox, Carles	1400	500-600 CE	Iberia_Visigoth_Granada	Iberia_Visigoth_Granada	Granada, MontefrÃ­o, El CastillÃ³n	Spain	..	..	1240K	1	0.389	332438	M	R1b1a1a2a1a2	115	K1b1a	[0.980,0.989]	0.098	0.455	332	0.010693	1.553388975	[0,0.024]	half	S3582.E1.L1	#N/A
I3980	I3980	6	tooth	2019	OlaldeScience2019	Lalueza-Fox, Carles	1434	432-601 calCE (1520Â±20 BP, PSUAMS-2110)	Iberia_Roman	Iberia_Roman	Granada, Fuentenueva	Spain	37.1775	-3.609166667	1240K	1	0.323	304109	F	..	112	H1e1c	[0.986,0.995]	0.071	0.012	627	..	..	..	half	S3980.E1.L1	#N/A
SZ12	SZ12	SZ12	petrous	2018	AmorimNatureCommunications2018	AmorimNatureCommunications2018	1442	412-604 CE (based on context at the same cemetery)	Hungary_Langobard	Hungary_Langobard	SzÃ³lÃ¡d	Hungary	46.28333333	17.85	1240K	..	0.914452	503062	M	I2a2a1	..	W6	..	..	..	..	0.005691	1.412284267	[0,0.014]	half	..	PASS (literature)
SZ14	SZ14	SZ14	petrous	2018	AmorimNatureCommunications2018	AmorimNatureCommunications2018	1442	412-604 CE (based on context at the same cemetery)	Hungary_Langobard	Hungary_Langobard	SzÃ³lÃ¡d	Hungary	46.28333333	17.85	1240K	..	0.470552	343735	M	I2a2a1	..	I3	..	..	..	..	0.008923	1.139874901	[0,0.024]	half	..	PASS (literature)
SZ16	SZ16	SZ16	petrous	2018	AmorimNatureCommunications2018	AmorimNatureCommunications2018	1442	412-604 CE (based on context at the same cemetery)	Hungary_Langobard	Hungary_Langobard	SzÃ³lÃ¡d	Hungary	46.28333333	17.85	1240K	..	1.07604	639815	M	R1b1a1a2a1a1c	..	U4b1b	..	..	..	..	-0.000892	-0.51118123	[0,0.003]	half	..	PASS (literature)
SZ18	SZ18	SZ18	petrous	2018	AmorimNatureCommunications2018	AmorimNatureCommunications2018	1442	412-604 CE (based on context at the same cemetery)	Hungary_Langobard	Hungary_Langobard	SzÃ³lÃ¡d	Hungary	46.28333333	17.85	1240K	..	1.56303	716518	M	E1b1b1a1b2	..	H13a1a2	..	..	..	..	0.003354	1.42144483	[0,0.008]	half	..	PASS (literature)
SZ23	SZ23	SZ23	petrous	2018	AmorimNatureCommunications2018	AmorimNatureCommunications2018	1442	412-604 CE (based on context at the same cemetery)	Hungary_Langobard	Hungary_Langobard	SzÃ³lÃ¡d	Hungary	46.28333333	17.85	1240K	..	1.85396	718162	M	R1b1a1a2a1a1c	..	H13a1a2	..	..	..	..	0.007406	2.521238696	[0.002,0.013]	half	..	PASS (literature, Xcontam=0.007)
SZ24	SZ24	SZ24	petrous	2018	AmorimNatureCommunications2018	AmorimNatureCommunications2018	1442	412-604 CE (based on context at the same cemetery)	Hungary_Langobard	Hungary_Langobard	SzÃ³lÃ¡d	Hungary	46.28333333	17.85	1240K	..	0.702109	438269	M	I2a2a2a	..	U4b	..	..	..	..	0.013282	1.909069532	[0,0.027]	half	..	PASS (literature)
SZ25	SZ25	SZ25	petrous	2018	AmorimNatureCommunications2018	AmorimNatureCommunications2018	1442	412-604 CE (based on context at the same cemetery)	Hungary_Langobard	Hungary_Langobard	SzÃ³lÃ¡d	Hungary	46.28333333	17.85	1240K	..	0.383223	339693	F	..	..	n/a	..	..	..	..	..	..	..	half	..	PASS (literature)
SZ28	SZ28	SZ28	petrous	2018	AmorimNatureCommunications2018	AmorimNatureCommunications2018	1442	412-604 CE (based on context at the same cemetery)	Hungary_Langobard	Hungary_Langobard	SzÃ³lÃ¡d	Hungary	46.28333333	17.85	1240K	..	2.33006	756041	F	..	..	H3b5	..	..	..	..	..	..	..	half	..	PASS (literature)
SZ30	SZ30	SZ30	petrous	2018	AmorimNatureCommunications2018	AmorimNatureCommunications2018	1442	412-604 CE (based on context at the same cemetery)	Hungary_Langobard	Hungary_Langobard	SzÃ³lÃ¡d	Hungary	46.28333333	17.85	1240K	..	0.642748	432873	F	..	..	H13a	..	..	..	..	..	..	..	half	..	PASS (literature)
SZ31	SZ31	SZ31	petrous	2018	AmorimNatureCommunications2018	AmorimNatureCommunications2018	1442	412-604 CE (based on context at the same cemetery)	Hungary_Langobard	Hungary_Langobard	SzÃ³lÃ¡d	Hungary	46.28333333	17.85	1240K	..	0.103038	109585	F	..	..	n/a	..	..	..	..	..	..	..	half	..	PASS (literature)
SZ32	SZ32	SZ32	petrous	2018	AmorimNatureCommunications2018	AmorimNatureCommunications2018	1442	412-604 CE (based on context at the same cemetery)	Hungary_Langobard	Hungary_Langobard	SzÃ³lÃ¡d	Hungary	46.28333333	17.85	1240K	..	2.45758	775053	F	..	..	H74	..	..	..	..	..	..	..	half	..	PASS (literature)
SZ38	SZ38	SZ38	petrous	2018	AmorimNatureCommunications2018	AmorimNatureCommunications2018	1442	412-604 CE (based on context at the same cemetery)	Hungary_Langobard	Hungary_Langobard	SzÃ³lÃ¡d	Hungary	46.28333333	17.85	1240K	..	2.06166	725637	F	..	..	HV0	..	..	..	..	..	..	..	half	..	PASS (literature)
SZ40	SZ40	SZ40	petrous	2018	AmorimNatureCommunications2018	AmorimNatureCommunications2018	1442	412-604 CE (based on context at the same cemetery)	Hungary_Langobard	Hungary_Langobard	SzÃ³lÃ¡d	Hungary	46.28333333	17.85	1240K	..	1.92442	722333	F	..	..	T2	..	..	..	..	..	..	..	half	..	PASS (literature)
SZ41	SZ41	SZ41	..	2018	AmorimNatureCommunications2018	AmorimNatureCommunications2018	1442	412-604 CE (based on context at the same cemetery)	Hungary_Langobard	Hungary_Langobard	SzÃ³lÃ¡d	Hungary	46.28333333	17.85	1240K	..	0.273701	252933	U	CT	..	n/a	..	..	..	..	..	..	..	minus	..	PASS (literature)
SZ42	SZ42	SZ42	petrous	2018	AmorimNatureCommunications2018	AmorimNatureCommunications2018	1442	412-604 CE (based on context at the same cemetery)	Hungary_Langobard	Hungary_Langobard	SzÃ³lÃ¡d	Hungary	46.28333333	17.85	1240K	..	2.78292	840821	M	R1b1a1a2a1a2b1	..	K2a6	..	..	..	..	0.005916	2.733222514	[0.002,0.01]	half	..	PASS (literature, Xcontam=0.006)
SZ7	SZ7	SZ7	petrous	2018	AmorimNatureCommunications2018	AmorimNatureCommunications2018	1442	412-604 CE (based on context at the same cemetery)	Hungary_Langobard	Hungary_Langobard	SzÃ³lÃ¡d	Hungary	46.28333333	17.85	1240K	..	1.8481	748887	M	I2a2a1b2a2a2	..	T2e	..	..	..	..	0.004616	1.777415655	[0,0.01]	half	..	PASS (literature)
SZ9	SZ9	SZ9	petrous	2018	AmorimNatureCommunications2018	AmorimNatureCommunications2018	1442	412-604 CE (based on context at the same cemetery)	Hungary_Langobard	Hungary_Langobard	SzÃ³lÃ¡d	Hungary	46.28333333	17.85	1240K	..	2.6676	809957	U	D1b1d1a	..	J1b1a1d	..	..	..	..	..	..	..	half	..	PASS (literature)
SZ37	SZ37	SZ37	petrous	2018	AmorimNatureCommunications2018	AmorimNatureCommunications2018	1447	430-577 calCE (1544Â±26 BP)	Hungary_Langobard	Hungary_Langobard	SzÃ³lÃ¡d	Hungary	46.28333333	17.85	1240K	..	0.722704	475760	M	R1b1a1a2a1a2b1	..	H66a	..	..	..	..	0.001958	0.389643367	[0,0.012]	half	..	PASS (literature)
I3981	I3981	7	tooth	2019	OlaldeScience2019	Lalueza-Fox, Carles	1450	400-600 CE	Iberia_Roman	Iberia_Roman	Granada, Fuentenueva	Spain	37.1775	-3.609166667	1240K	3	0.654293	526706	M	E1b1b1a	..	T2b32	..	..	..	..	0.013113	1.586437622	[0,0.029]	half,half,half	S3981.E1.L1,S3981.E1.L3,S3981.E1.L4	#N/A
I3982	I3982	34	tooth	2019	OlaldeScience2019	Lalueza-Fox, Carles	1450	400-600 CE	Iberia_Roman	Iberia_Roman	Granada, Plaza Einstein	Spain	37.1775	-3.609166667	1240K	2	1.70665	811030	F	..	..	HV0+195	..	..	..	..	..	..	..	half,half	S3982.E1.L1,S3982.E1.L3	#N/A
I4055_published	I4055	38	tooth	2019	OlaldeScience2019	Lalueza-Fox, Carles	1450	400-600 CE	Iberia_Roman_published	Iberia_Roman	Granada, Plaza Einstein	Spain	37.1775	-3.609166667	1240K	3	0.049207	57188	M	IJK	..	U3a1	..	..	..	..	..	..	..	half,half,half	S4055.E1.L1,S4055.E1.L2,S4055.E1.L3	#N/A
SZ19	SZ19	SZ19	petrous	2018	AmorimNatureCommunications2018	AmorimNatureCommunications2018	1463	426-549 calCE (1567Â±24 BP)	Hungary_Langobard	Hungary_Langobard	SzÃ³lÃ¡d	Hungary	46.28333333	17.85	1240K	..	2.25275	754662	F	..	..	HV9c	..	..	..	..	..	..	..	half	..	PASS (literature)
SZ27	SZ27	SZ27	petrous	2018	AmorimNatureCommunications2018	AmorimNatureCommunications2018	1475	412-538 calCE (1595Â±27 BP)	Hungary_Langobard	Hungary_Langobard	SzÃ³lÃ¡d	Hungary	46.28333333	17.85	1240K	..	2.80381	894808	M	R1b1a1a2a1a2b1	..	N1a1a1a1	..	..	..	..	0.008397	2.350369336	[0.001,0.015]	half	..	PASS (literature, Xcontam=0.008)
I3576	I3576	13	tooth	2019	OlaldeScience2019	Lalueza-Fox, Carles	1477	408-538 calCE (1595Â±25 BP, PSUAMS-2117)	Iberia_Visigoth_Granada	Iberia_Visigoth_Granada	Granada, MontefrÃ­o, El CastillÃ³n	Spain	..	..	1240K	1	2.789	825464	M	R1b1a1a2a1a2	260	T2c1a2	[0.989,0.995]	0.061	0.422	4885	0.004057	3.886421092	[0.002,0.006]	half	S3576.E1.L1	#N/A
I6490	I6490	MGA'92-Resta II	tooth	2019	OlaldeScience2019	Lalueza-Fox, Carles	1600	200-500 CE	Iberia_Roman	Iberia_Roman	Tarragona, Mas Gassol, Alcover	Spain	41.274	1.178	1240K	1	0.077837	87409	F	..	132	K1c2	[0.996,1.000]	0.078	0.012	73	..	..	..	half	S6490.E1.L1	#N/A
I3983	I3983	35	tooth	2019	OlaldeScience2019	Lalueza-Fox, Carles	1604	265-427 calCE (1660Â±25 BP, PSUAMS-2081)	Iberia_Roman	Iberia_Roman	Granada, Plaza Einstein	Spain	37.1775	-3.609166667	1240K	1	1.856	661285	M	J2a1a2a2	76	H4a1c2	[0.960,0.977]	0.315	0.441	1363	0.006146	2.497400404	[0.001,0.011]	half	S3983.E1.L1	#N/A
I8202	I8202	02-SU-33-A4-T1077	..	2019	OlaldeScience2019	Lalueza-Fox, Carles	1750	100-300 CE	Iberia_Roman	Iberia_Roman	Girona, Empuries, necropolis Centre de Visitants	Spain	42.1333	3.1083	1240K	2	0.101544	113554	M	R1b1a1a2a1a	..	K2b1	..	..	..	..	..	..	..	half,half	S8202.E1.L1,S8202.E1.L2	#N/A
I11540_published	I11540	Georgievsky bugor, Burial 3	petrous	2019	NarasimhanPattersonScience2019	Frachetti, Michael; Kitov, Egor; Akhatov, Gaziz; Yermolayeva, Antonina	1765	130-240 calCE (1825Â±20 BP, PSUAMS-5723)	Kazakhstan_LIA_Georgievsky_published	Steppe_LBA	Georgievsky Bugor	Kazakhstan	50.4501	57.04005556	1240K	1	2.79886	736318	M	R1a1a1b2a2a	..	A1a	..	..	..	..	0.00437	4.6	..	half	S11540.E1.L1	#N/A
I8209	I8209	10-SU-28-D1-E-99	..	2019	OlaldeScience2019	Lalueza-Fox, Carles	1800	0-300 CE	Iberia_Roman	Iberia_Roman	Girona, Empuries, necropolis Centre de Visitants	Spain	42.1333	3.1083	1240K	2	1.93096	868050	M	R1b1a1a2a1a2	..	U1a1a	..	..	..	..	0.006708	2.818986048	[0.002,0.011]	half,half	S8209.E1.L1,S8209.E1.L2	#N/A
I8210	I8210	10-SU-28-D1-E-91	..	2019	OlaldeScience2019	Lalueza-Fox, Carles	1800	0-300 CE	Iberia_Roman	Iberia_Roman	Girona, Empuries, necropolis Centre de Visitants	Spain	42.1333	3.1083	1240K	2	0.055149	63467	M	R1b1a1a2	..	U5b3	..	..	..	..	..	..	..	half,half	S8210.E1.L1,S8210.E1.L2	#N/A
I8211	I8211	10-SU-28-D1-E-96	..	2019	OlaldeScience2019	Lalueza-Fox, Carles	1800	0-300 CE	Iberia_Roman	Iberia_Roman	Girona, Empuries, necropolis Centre de Visitants	Spain	42.1333	3.1083	1240K	2	0.025434	29725	M	R	..	HV0+195	..	..	..	..	..	..	..	half,half	S8211.E1.L1,S8211.E1.L2	#N/A
I8212	I8212	10-SU-28-D1-E-46	..	2019	OlaldeScience2019	Lalueza-Fox, Carles	1800	0-300 CE	Iberia_Roman	Iberia_Roman	Girona, Empuries, necropolis Centre de Visitants	Spain	42.1333	3.1083	1240K	2	0.030005	35129	M	R	..	H27+16093	..	..	..	..	..	..	..	half,half	S8212.E1.L1,S8212.E1.L2	#N/A
I8340	I8340	10-SU-28-D1-E-63	Tooth	2019	OlaldeScience2019	Lalueza-Fox, Carles	1800	0-300 CE	Iberia_Roman	Iberia_Roman	Girona, Empuries, necropolis Centre de Visitants	Spain	42.1333	3.1083	1240K	1	0.022077	25719	F	..	93.3	K1a+195	[0.999,1]	0.069	0.013	17	..	..	..	half	S8340.E1.L1	#N/A
I8341	I8341	10-SU-28-D1-E-62	Tooth	2019	OlaldeScience2019	Lalueza-Fox, Carles	1800	0-300 CE	Iberia_Roman	Iberia_Roman	Girona, Empuries, necropolis Centre de Visitants	Spain	42.1333	3.1083	1240K	1	0.041401	48396	M	R1b1a1a2a1a2	110	H1	[0.997,1]	0.096	0.433	9	n/a (<200 SNPs)	n/a (<200 SNPs)	n/a (<200 SNPs)	half	S8341.E1.L1	#N/A
I8344	I8344	10-SU-28-D1-E-74	Tooth	2019	OlaldeScience2019	Lalueza-Fox, Carles	1800	0-300 CE	Iberia_Roman	Iberia_Roman	Girona, Empuries, necropolis Centre de Visitants	Spain	42.1333	3.1083	1240K	1	0.032815	38534	M	R1b1a1a	178	H3	[0.97,0.983]	0.079	0.405	5	n/a (<200 SNPs)	n/a (<200 SNPs)	n/a (<200 SNPs)	half	S8344.E1.L1	#N/A
I8474	I8474	10-SU-28-D1-E-47	tooth	2019	OlaldeScience2019	Lalueza-Fox, Carles	1800	0-300 CE	Iberia_Roman	Iberia_Roman	Girona, Empuries, necropolis Centre de Visitants	Spain	42.1333	3.1083	1240K	1	0.040686	46847	F	..	23.4	U5a1a2b	[0.989,1.000]	0.093	0.008	12	..	..	..	half	S8474.E1.L1	#N/A
I8216	I8216	10-SU-28-D1-E-35	..	2019	OlaldeScience2019	Lalueza-Fox, Carles	1818	57-208 calCE (1895Â±20 BP, PSUAMS-4212)	Iberia_Roman	Iberia_Roman	Girona, Empuries, necropolis Centre de Visitants	Spain	42.1333	3.1083	1240K	2	0.03639	42507	M	J	..	H1	..	..	..	..	..	..	..	half,half	S8216.E1.L1,S8216.E1.L2	#N/A
I6550	I6550	Grave 51, T.50a (corrected to T.51a)	petrous	2019	NarasimhanPattersonScience2019	Olivieri, Luca; Zahir, Muhammad; Vidale, Massimo; Micheli, Roberto; Coppa, Alfredo	1942	41 calBCE - 57 calCE (1990Â±20 BP, PSUAMS-2789)	Pakistan_H_Butkara	SPGT	Swat Valley, Butkara IV	Pakistan	34.76140556	72.37008056	1240K	1	1.59659	714449	M	J1	124	U2a	[0.988,0.996]	0.098	0.422	2472	0.002171	1.418466593	[0,0.005]	half	S6550.E1.L1	#N/A
I7714	I7714	BKG12E, Feature 48, DA-BIR0317-021	petrous	2019	NarasimhanPattersonScience2019	Olivieri, Luca; Zahir, Muhammad; Vidale, Massimo; Micheli, Roberto; Nayak, Ayushi; Boivin, Nicole	1948	47 calBCE - 52 calCE (2005Â±20 BP, PSUAMS-6207)	Pakistan_H_Barikot	Barikot_H	Swat Valley, Barikot	Pakistan	34.75700556	72.36238056	1240K	1	1.32988	690111	F	..	54.2	R30b1	[0.987,0.998]	0.148	0.015	4784	..	..	..	half	S7714.E1.L1
I12294	I12294	UfaNov17-054, Ksirov 1979, kurgan 9, Ksirov III	tooth	2019	NarasimhanPattersonScience2019	Mallory, James; Dubova, Nadezhda	1969	88 calBCE - 50 calCE (2020Â±20 BP, PSUAMS-6160)	Tajikistan_Ksirov_Kushan	Ksirov_H_Kushan	Ksirov	Tajikistan	37.41563	68.17371	1240K	1	0.408975	375213	M	R1a1a1b2a2a	88.53	H1	[0.987,0.999]	0.081	0.389	361	-0.00331	-2.758	[0,0]	half	S12294.E1.L1	#N/A
I6551	I6551	Grave 49 or 50 (?), BUTK3	petrous	2019	NarasimhanPattersonScience2019	Olivieri, Luca; Zahir, Muhammad; Vidale, Massimo; Micheli, Roberto; Coppa, Alfredo	2000	200 BCE - 100 CE	Pakistan_H_Butkara	SPGT	Swat Valley, Butkara IV	Pakistan	34.76140556	72.37008056	1240K	1	1.17662	643702	F	..	107	H+16311	[0.988,0.997]	0.096	0.013	4245	..	..	..	half	S6551.E1.L1	#N/A
I12292	I12292	UfaNov17-047, Ksirov 1979, kurgan 25, Ksirov III	tooth	2019	NarasimhanPattersonScience2019	Mallory, James; Dubova, Nadezhda	2055	166-44 calBCE (2075Â±20 BP, PSUAMS-6159)	Tajikistan_Ksirov_Kushan	Ksirov_H_Kushan	Ksirov	Tajikistan	37.41563	68.17371	1240K	1	0.831969	625181	M	R2	261.5	U2e1e	[0.945,0.975]	0.041	0.371	1328	0.00508	1.954	[0,0.01]	half	S12292.E1.L1	#N/A
I6549	I6549	Grave 51, T.50b (to be corrected as T.51b)	petrous	2019	NarasimhanPattersonScience2019	Olivieri, Luca; Zahir, Muhammad; Vidale, Massimo; Micheli, Roberto; Coppa, Alfredo	2057	167-46 calBCE (2080Â±20 BP, PSUAMS-2788)	Pakistan_H_Butkara	SPGT	Swat Valley, Butkara IV	Pakistan	34.76140556	72.37008056	1240K	1	0.918819	573555	M	J1	98.1	M30	[0.993,1.000]	0.111	0.431	1066	0.004187	1.609806323	[0,0.009]	half	S6549.E1.L1	#N/A
I3320_published	I3320	S-EVA 9305; Ind 1	bone	2019	OlaldeScience2019	Pinhasi, Ron	2150	300-100 BCE	Iberia_Iberian_published	Iberia_Iberian	CastellÃ³, VilafamÃ©s, Els Estrets de la Rata	Spain	40.138	-0.07	1240K	2	0.495455	403351	M	R1b1a1a2a1a	..	I1	..	..	..	..	..	..	..	half,ss.half	S3320.E1.L2,S3320.E1.L4	#N/A
I3321_published	I3321	S-EVA 9303; Ind 2	bone	2019	OlaldeScience2019	Lalueza-Fox, Carles	2150	300-100 BCE	Iberia_Iberian_published	Iberia_Iberian	CastellÃ³, VilafamÃ©s, Els Estrets de la Rata	Spain	40.138	-0.07	1240K	3	0.452741	376584	M	R1b1a1a2a1a	..	U3a1	..	..	..	..	..	..	..	half,half,ss.half	S3321.E1.L1,S3321.E1.L2,S3321.E1.L3	#N/A
I8203	I8203	02-SU-33-A4-T1058	..	2019	OlaldeScience2019	Lalueza-Fox, Carles	2150	300-100 BCE	Iberia_Hellenistic	Iberia_Hellenistic	Girona, Empuries, necropolis Centre de Visitants	Spain	42.1333	3.1083	1240K	2	0.664372	524097	F	..	..	H13a1a1	..	..	..	..	..	..	..	half,half	S8203.E1.L1,S8203.E1.L2	#N/A
I8204	I8204	12-SU-33-A4-600	..	2019	OlaldeScience2019	Lalueza-Fox, Carles	2150	300-100 BCE	Iberia_Hellenistic	Iberia_Hellenistic	Girona, Empuries, necropolis Centre de Visitants	Spain	42.1333	3.1083	1240K	2	0.122381	131452	F	..	..	H1e	..	..	..	..	..	..	..	half,half	S8204.E1.L1,S8204.E1.L2	#N/A
I8205	I8205	12-SU-33-A4-180	..	2019	OlaldeScience2019	Lalueza-Fox, Carles	2150	300-100 BCE	Iberia_Hellenistic_B	Iberia_Hellenistic_B	Girona, Empuries, necropolis Centre de Visitants	Spain	42.1333	3.1083	1240K	2	0.062914	72446	M	J	..	H14a2c	..	..	..	..	..	..	..	half,half	S8205.E1.L1,S8205.E1.L2	#N/A
I8206	I8206	12-SU-33-A4-T680	..	2019	OlaldeScience2019	Lalueza-Fox, Carles	2150	300-100 BCE	Iberia_Hellenistic	Iberia_Hellenistic	Girona, Empuries, necropolis Centre de Visitants	Spain	42.1333	3.1083	1240K	2	0.467981	425016	M	R1b1a1a2a1a2	..	H7a1	..	..	..	..	..	..	..	half,half	S8206.E1.L1,S8206.E1.L2	#N/A
I8475	I8475	10-SU-28-D1-E-16	tooth	2019	OlaldeScience2019	Lalueza-Fox, Carles	2150	300-100 BCE	Iberia_Hellenistic	Iberia_Hellenistic	Girona, Empuries, necropolis Centre de Visitants	Spain	42.1333	3.1083	1240K	1	0.691331	551105	F	..	83.7	T2b	[0.994,0.999]	0.062	0.009	2583	..	..	..	half	S8475.E1.L1	#N/A
I3326	I3326	4979	tooth	2019	OlaldeScience2019	Lalueza-Fox, Carles	2175	250-200 BCE	Iberia_Iberian	Iberia_Iberian	Girona, Ullastret, Puig de Sant Andreu	Spain	42.006615	3.078667	1240K	4	0.083899	95603	M	R1b1a1a	..	J1c	..	..	..	..	..	..	..	half,half,half,half	S3326.E1.L1,S3326.E1.L2,S3326.E1.L3,S3326.E1.L4	#N/A
I3327	I3327	4980	tooth	2019	OlaldeScience2019	Lalueza-Fox, Carles	2175	250-200 BCE	Iberia_Iberian	Iberia_Iberian	Girona, Ullastret, Puig de Sant Andreu	Spain	42.006615	3.078667	1240K	4	0.237709	244965	M	R1b1a1a2a1a	..	J2b1a	..	..	..	..	-0.006102	-0.647148902	[0,0.012]	half,half,half,half	S3327.E1.L1,S3327.E1.L2,S3327.E1.L3,S3327.E1.L4	#N/A
I8245	I8245	Grave 4, Individual 1, ALIG_4_2	petrous	2019	NarasimhanPattersonScience2019	Olivieri, Luca; Zahir, Muhammad; Vidale, Massimo; Micheli, Roberto; Coppa, Alfredo	2189	356-121 calBCE (2165Â±20 BP, PSUAMS-6197)	Pakistan_H_Aligrama	Swat_H	Swat Valley, Aligrama	Pakistan	34.80489444	72.31816944	1240K	1	2.7022	962353	M	R2a3a2b2b1	281	HV6	[0.982,0.995]	0.11	0.42	4060	0.004417	3.596811809	[0.002,0.007]	half	S8245.E1.L1	#N/A
I6896	I6896	Grave 16, single burial, DA-SIM0317-129	petrous	2019	NarasimhanPattersonScience2019	Olivieri, Luca; Zahir, Muhammad; Vidale, Massimo; Micheli, Roberto; Nayak, Ayushi; Boivin, Nicole	2216	361-171 calBCE [357-171 calBCE (2175Â±20 BP, PSUAMS-3761), 361-202 calBCE (2205Â±20 BP, PSUAMS-4425)]	Pakistan_H_SaiduSharif	Swat_H	Swat Valley, Saidu Sharif	Pakistan	34.75700556	72.36238056	1240K	1	1.77779	785951	F	..	19.3	..	[0.973,0.999]	0.115	0.014	6137	..	..	..	half	S6896.E1.L1	#N/A
I3324	I3324	4976	tooth	2019	OlaldeScience2019	Lalueza-Fox, Carles	2227	360-193 calBCE (2190Â±20 BP, PSUAMS-2159)	Iberia_Iberian	Iberia_Iberian	Girona, Ullastret, Puig de Sant Andreu	Spain	42.006615	3.078667	1240K	1	0.258	247012	M	R1b1a1a2a1a2(xR1b1a1a2a1a2c)	577	H1	[0.987,0.996]	..	0.452	167	n/a (<200 SNPs)	n/a (<200 SNPs)	n/a (<200 SNPs)	half	S3324.E1.L1	#N/A
I3759	I3759	LHY073	tooth	2019	OlaldeScience2019	Lalueza-Fox, Carles	2228	361-195 calBCE (2195Â±25 BP, PSUAMS-2078)	Iberia_Celtiberian	Iberia_Celtiberian	Basque Country, Alava, La Hoya	Spain	42.565	-2.58635	1240K	1	1.875	738525	M	I2a1a1a	291	H1	[0.995,1.000]	0.099	0.422	3265	0.007779	4.390351273	[0.004,0.011]	half	S3759.E1.L1	#N/A
I6893	I6893	Grave 7, single burial, DA-SIM0317-111	petrous	2019	NarasimhanPattersonScience2019	Olivieri, Luca; Zahir, Muhammad; Vidale, Massimo; Micheli, Roberto; Nayak, Ayushi; Boivin, Nicole	2232	361-203 calBCE (2210Â±20 BP, PSUAMS-3721)	Pakistan_H_SaiduSharif	Swat_H	Swat Valley, Saidu Sharif	Pakistan	34.75700556	72.36238056	1240K	1	1.05777	607991	F	..	74.2	H15a1a1	[0.996,1.000]	0.137	0.013	3515	..	..	..	half	S6893.E1.L1	#N/A
I3323	I3323	4975+4977	tooth	2019	OlaldeScience2019	Lalueza-Fox, Carles	2235	365-204 calBCE (2215Â±20 BP, PSUAMS-2158)	Iberia_Iberian	Iberia_Iberian	Girona, Ullastret, Puig de Sant Andreu	Spain	42.006615	3.078667	1240K	2	0.321	302316	M	R1b1a1a2a1a(xR1b1a1a2a1a1)	..	X2b	..	..	..	..	-0.002522	-1.3971618	[0,0.001]	half,half	S3323.E1.L1,S3325.E1.L1	#N/A
I3758	I3758	LHY136	tooth	2019	OlaldeScience2019	Lalueza-Fox, Carles	2235	365-204 calBCE (2215Â±20 BP, PSUAMS-3466)	Iberia_Celtiberian	Iberia_Celtiberian	Basque Country, Alava, La Hoya	Spain	42.565	-2.58635	1240K	5	4.71039	859767	F	..	..	U5b1+16189+@16192	..	..	..	..	..	..	..	half,half,half,half,half	S3758.E1.L1,S4795.E1.L1,S3758.E1.L2,S3758.E1.L3,S3758.E1.L5	#N/A
I8208	I8208	12-SU-33-A4-T510	..	2019	OlaldeScience2019	Lalueza-Fox, Carles	2237	370-204 calBCE (2220Â±20 BP, PSUAMS-4277)	Iberia_Hellenistic_B	Iberia_Hellenistic_B	Girona, Empuries, necropolis Centre de Visitants	Spain	42.1333	3.1083	1240K	2	0.413288	385525	M	J	..	H33	..	..	..	..	..	..	..	half,half	S8208.E1.L1,S8208.E1.L2	#N/A
I0574	I0574	PR9a	..	2017	UnterlanderNatureCommunications2017	Burger, Joachim	2250	400-200 BCE	Russia_IA_EarlySarmatian	Russia_Early_Sarmatian_IA	Pokrovka	Russia	51.990758	53.870167	1240K	1	0.378	359419	F	..	387	U2e2a1a2	[0.996,0.999]	..	..	..	..	..	..	half	S0574.E1.L2	PASS (missing.mt.metrics)
I0575	I0575	PR3a	..	2017	UnterlanderNatureCommunications2017	Burger, Joachim	2250	400-200 BCE	Russia_IA_EarlySarmatian	Russia_Early_Sarmatian_IA	Pokrovka	Russia	51.990758	53.870167	1240K	1	0.682	560245	M	R1b1a1a2a2	508	M5a	[0.984,0.994]	..	..	..	..	..	..	half	S0575.E1.L2	PASS (Xcontam=0.013)
I6891	I6891	Grave 11, single burial, DA-SIM0317-005	petrous	2019	NarasimhanPattersonScience2019	Olivieri, Luca; Zahir, Muhammad; Vidale, Massimo; Micheli, Roberto; Nayak, Ayushi; Boivin, Nicole	2250	431-168 calBCE [431-381 calBCE (2346Â±21 BP, CIRCE-DSH-6526), 361-168 calBCE [361-168 calBCE (2180Â±30 BP, PSUAMS-3984), 358-181 calBCE (2185Â±20 BP, PSUAMS-4424)]	Pakistan_H_SaiduSharif	Swat_H	Swat Valley, Saidu Sharif	Pakistan	34.75700556	72.36238056	1240K	1	3.84296	870281	M	R1a1a1b	120	R5a2	[0.992,0.999]	0.131	0.421	5515	0.006075	5.171339458	[0.004,0.008]	half	S6891.E1.L1	#N/A
I6894	I6894	Grave 9, Individual 1, DA-SIM0317-114 and DA-SIM0317-125	petrous	2019	NarasimhanPattersonScience2019	Olivieri, Luca; Zahir, Muhammad; Vidale, Massimo; Micheli, Roberto; Nayak, Ayushi; Boivin, Nicole	2250	400-200 BCE	Pakistan_H_SaiduSharif	Swat_H	Swat Valley, Saidu Sharif	Pakistan	34.75700556	72.36238056	1240K	2	5.91301	932517	F	..	..	M30	..	..	..	..	..	..	..	half,half	S6894.E1.L1,S6895.E1.L1	#N/A
I7718	I7718	Grave 5, Individual 2 in a double burial, DA-SIM0317-029	petrous	2019	NarasimhanPattersonScience2019	Olivieri, Luca; Zahir, Muhammad; Vidale, Massimo; Micheli, Roberto; Nayak, Ayushi; Boivin, Nicole	2250	400-200 BCE	Pakistan_H_SaiduSharif	Swat_H	Swat Valley, Saidu Sharif	Pakistan	34.75700556	72.36238056	1240K	1	2.07367	784177	M	Q1b2	61.1	K1b1a1+199	[0.997,1.000]	0.137	0.423	3324	0.009119	4.766158238	[0.005,0.013]	half	S7718.E1.L1	#N/A
I7719	I7719	Grave 3, single burial, DA-SIM0317-037	petrous	2019	NarasimhanPattersonScience2019	Olivieri, Luca; Zahir, Muhammad; Vidale, Massimo; Micheli, Roberto	2250	400-200 BCE	Pakistan_H_SaiduSharif	Swat_H	Swat Valley, Saidu Sharif	Pakistan	34.75700556	72.36238056	1240K	1	2.9443	826439	F	..	100	M52a	[0.983,0.993]	0.166	0.015	7968	..	..	..	half	S7719.E1.L1	#N/A
I7720	I7720	Grave 00, single burial, DA-SIM0317-052	petrous	2019	NarasimhanPattersonScience2019	Olivieri, Luca; Zahir, Muhammad; Vidale, Massimo; Micheli, Roberto	2250	400-200 BCE	Pakistan_H_SaiduSharif	Swat_H	Swat Valley, Saidu Sharif	Pakistan	34.75700556	72.36238056	1240K	1	2.11103	797896	F	..	79.8	C4a'b'c	[0.989,0.998]	0.129	0.011	6972	..	..	..	half	S7720.E1.L1	#N/A
I7721	I7721	Grave 1, single burial, DA-SIM0317-066	petrous	2019	NarasimhanPattersonScience2019	Olivieri, Luca; Zahir, Muhammad; Vidale, Massimo; Micheli, Roberto	2250	400-200 BCE	Pakistan_H_SaiduSharif	Swat_H	Swat Valley, Saidu Sharif	Pakistan	34.75700556	72.36238056	1240K	1	4.13471	899370	M	L1a	142	R6b	[0.990,0.999]	0.112	0.413	6095	0.0043	4.121731012	[0.002,0.006]	half	S7721.E1.L1	#N/A
I7723	I7723	Grave 4, single burial, DA-SIM0317-084	petrous	2019	NarasimhanPattersonScience2019	Olivieri, Luca; Zahir, Muhammad; Vidale, Massimo; Micheli, Roberto	2250	400-200 BCE	Pakistan_H_SaiduSharif	Swat_H	Swat Valley, Saidu Sharif	Pakistan	34.75700556	72.36238056	1240K	1	3.55817	864622	F	..	132	M30d1	[0.995,1.000]	0.118	0.015	9140	..	..	..	half	S7723.E1.L1	#N/A
Kivutkalns194	Kivutkalns194	Kivutkalns194	..	2018	MittnikNatureCommunications2018	..	2268	405-230 calBCE (2298Â±28 BP, Hela-3737)	Latvia_BA	Latvia_BA	Kivutkalns	Latvia	..	..	1240K	..	0.147018	134448	M	R1a1a	..	T1a1b	..	..	..	..	..	..	..	half	..	PASS (literature)
I3757	I3757	LHY 142-T	tooth	2019	OlaldeScience2019	Lalueza-Fox, Carles	2300	400-300 BCE	Iberia_Celtiberian	Iberia_Celtiberian	Basque Country, Alava, La Hoya	Spain	42.565	-2.58635	1240K	7	0.115012	124471	F	..	..	J1c1	..	..	..	..	..	..	..	half,half,half,half,half,half,half	S3757.E1.L1,S3757.E1.L2,S3757.E1.L3,S3757.E1.L4,S3757.E1.L5,S3757.E1.L6,S3757.E1.L7	#N/A
I7717	I7717	Grave 12, single burial, DA-SIM0317-015	petrous	2019	NarasimhanPattersonScience2019	Olivieri, Luca; Zahir, Muhammad; Vidale, Massimo; Micheli, Roberto; Nayak, Ayushi; Boivin, Nicole	2330	406-353 calBCE (2292Â±31 BP, CIRCE-DSH-5625)	Pakistan_H_SaiduSharif	Swat_H	Swat Valley, Saidu Sharif	Pakistan	34.75700556	72.36238056	1240K	1	4.09558	861701	F	..	30.7	H13a2a	[0.986,1.000]	0.119	0.016	9254	..	..	..	half	S7717.E1.L1	#N/A
I8338	I8338	10-SU-28-D1-E-15	Tooth	2019	OlaldeScience2019	Lalueza-Fox, Carles	2350	500-300 BCE	Iberia_Greek	Iberia_Greek	Girona, Empuries, necropolis Centre de Visitants	Spain	42.1333	3.1083	1240K	1	0.039753	45674	F	..	107	HV0+195	[0.998,1]	0.068	0.012	30	..	..	..	half	S8338.E1.L1	#N/A
I8339	I8339	10-SU-28-D1-E-8	Tooth	2019	OlaldeScience2019	Lalueza-Fox, Carles	2350	500-300 BCE	Iberia_Greek	Iberia_Greek	Girona, Empuries, necropolis Centre de Visitants	Spain	42.1333	3.1083	1240K	1	0.279815	270050	F	..	83.6	K1a+195	[0.993,0.999]	0.076	0.009	596	..	..	..	half	S8339.E1.L1	#N/A
I3322	I3322	S-EVA 9307	bone (long bone)	2019	OlaldeScience2019	Lalueza-Fox, Carles	2500	600-500 BCE	Iberia_Iberian	Iberia_Iberian	CastellÃ³, VinarÃ³s, Puig de la MisericÃ²rdia	Spain	40.5067	-0.4314	1240K	1	1.212	616808	F	..	632	H1t	[0.997,1.000]	0.104	0.012	4366	..	..	..	half	S3322.E1.L1	#N/A
Kivutkalns164	Kivutkalns164	Kivutkalns164	..	2018	MittnikNatureCommunications2018	..	2510	730-390 calBCE (2385Â±30 BP, Hela-3739)	Latvia_BA	Latvia_BA	Kivutkalns	Latvia	..	..	1240K	..	0.089326	96665	M	R1a1	..	U5a2a1	..	..	..	..	..	..	..	half	..	PASS (literature)
Kivutkalns19	Kivutkalns19	Kivutkalns19	..	2018	MittnikNatureCommunications2018	..	2515	730-400 calBCE (2403Â±24 BP, Hela-3746)	Latvia_BA	Latvia_BA	Kivutkalns	Latvia	..	..	1240K	..	5.54738	928866	M	R1a1a1b	..	H10a	..	..	..	..	..	..	..	half	..	PASS (literature)
Kivutkalns222	Kivutkalns222	Kivutkalns222	..	2018	MittnikNatureCommunications2018	..	2523	745-400 calBCE (2423Â±26 BP, Hela-3736)	Latvia_BA	Latvia_BA	Kivutkalns	Latvia	..	..	1240K	..	1.22607	660810	M	R1a1	..	U5a1c1	..	..	..	..	..	..	..	half	..	PASS (literature)
I11537_published	I11537	Chanchar, Kurgan 2	petrous	2019	NarasimhanPattersonScience2019	Frachetti, Michael; Kitov, Egor; Akhatov, Gaziz; Yermolayeva, Antonina	2534	752-416 calBCE (2455Â±20 BP, PSUAMS-5721)	Kazakhstan_IA_Chanchar_published	Steppe_LBA	Chanchar	Kazakhstan	50.66865833	57.71856944	1240K	1	2.65204	725111	M	R1a1a1b	..	U4a1	..	..	..	..	0.00712	5.933333333	..	half	S11537.E1.L1	#N/A
I8220	I8220	Grave 3, Individual 1, ALIG_3_2	..	2019	NarasimhanPattersonScience2019	Olivieri, Luca; Zahir, Muhammad; Vidale, Massimo; Micheli, Roberto; Coppa, Alfredo	2543	756-430 calBCE (2460Â±20 BP, PSUAMS-6196)	Pakistan_H_Aligrama	Swat_H	Swat Valley, Aligrama	Pakistan	34.80489444	72.31816944	1240K	2	2.86951	909224	M	L1a	..	M3a1b..	..	..	..	..	0.004757	3.058294684	[0.002,0.008]	half,half	S8220.E1.L1,S8220.E1.L2	#N/A
Kivutkalns215	Kivutkalns215	Kivutkalns215	..	2018	MittnikNatureCommunications2018	..	2543	760-425 calBCE (2462Â±27 BP, Hela-3745)	Latvia_BA	Latvia_BA	Kivutkalns	Latvia	..	..	1240K	..	2.62284	860087	F	..	..	H1c	..	..	..	..	..	..	..	half	..	PASS (literature)
I12171_published	I12171	S-EVA17201, ROD.03/25; UE 1457 Tibia	bone (long bone)	2019	OlaldeScience2019	Lalueza-Fox, Carles	2550	700-500 BCE	Iberia_Tartessian_published	Iberia_Tartessian	Sevilla, AlcalÃ¡ del RÃ­o, La Angorrilla	Spain	37.51833	-5.97833	1240K	1	0.076839	84738	F	..	11.78	J1c1b	[0.946,0.991]	0.1735	0.009	..	..	..	..	half	S12171.E1.L1	#N/A
I12410	I12410	MB1 '08 E-448 Ind 1	petrous	2019	OlaldeScience2019	Lalueza-Fox, Carles	2550	800-400 BCE	Iberia_IA	Iberia_IA	Barcelona, Pacs del PenedÃ¨s, Mas d'en Boixos-1	Spain	41.3616	1.6694	1240K	1	4.18683	818626	M	R1b1a1a2a1a2	648.4	H	[0.977,0.995]	0.108	0.402	6274	0.00551	5.009	[0.003,0.008]	half	S12410.E1.L1	#N/A
I12561	I12561	S-EVA17196, ROD.03/25; UE 1205, Tibia	bone (long bone)	2019	OlaldeScience2019	Lalueza-Fox, Carles	2550	700-500 BCE	Iberia_Tartessian	Iberia_Tartessian	Sevilla, AlcalÃ¡ del RÃ­o, La Angorrilla	Spain	37.51833	-5.97833	1240K	1	0.032983	38717	M	R1b1a1a2a1a	..	H1	..	0.184	0.396	..	..	..	..	half	S12561.E1.L1	#N/A
I12877	I12877	MB1 '08 E-448 Ind 2	tooth	2019	OlaldeScience2019	Lalueza-Fox, Carles	2550	800-400 BCE	Iberia_IA	Iberia_IA	Barcelona, Pacs del PenedÃ¨s, Mas d'en Boixos-1	Spain	41.3616	1.6694	1240K	1	0.041343	47627	M	R1b1a1a	41.54	J1c1	[0.980,0.996]	0.173	0.404	30	n/a (<200 SNPs)	n/a (<200 SNPs)	n/a (<200 SNPs)	half	S12877.E1.L1	#N/A
I12878	I12878	MB1 '08 E-449 Ind 1	tooth	2019	OlaldeScience2019	Lalueza-Fox, Carles	2550	800-400 BCE	Iberia_IA	Iberia_IA	Barcelona, Pacs del PenedÃ¨s, Mas d'en Boixos-1	Spain	41.3616	1.6694	1240K	1	0.151636	160910	F	..	74.15	H3	[0.936,0.968]	0.09	0.011	468	..	..	..	half	S12878.E1.L1	#N/A
I12879	I12879	HG-E10	tooth	2019	OlaldeScience2019	Lalueza-Fox, Carles	2550	800-400 BCE	Iberia_IA	Iberia_IA	Barcelona, CastellvÃ­ de la Marca, Hort d'en Grimau	Spain	41.3324	1.5943	1240K	1	0.283408	275629	F	..	364.7	HV0+195	[0.991,1.000]	0.061	0.013	1366	..	..	..	half	S12879.E1.L1	#N/A
I4556_published	I4556	TFC-16.SI.204.Ind 2 (tooth 31 + 32)	tooth	2019	OlaldeScience2019	Lalueza-Fox, Carles	2550	700-500 BCE	Iberia_IA_PreIberian_published	Iberia_IA_PreIberian	Barcelona, Avinyonet del PenedÃ¨s, Font de la Canya	Spain	..	..	1240K	5	0.118176	125078	F	..	..	K1a12a	..	..	..	..	..	..	..	half,half,half,half,ss.half	S4556.E1.L1,S4557.E1.L1,S4556.E1.L2,S4556.E1.L3,S4556.E1.L4	#N/A
I12640	I12640	CRCRV285-ADNUB50	tooth	2019	OlaldeScience2019	Lalueza-Fox, Carles	2575	750-500 BCE [layer date based on horse bones buried beside the human skeleton 696-540 calBCE (2510 BP, Beta-463865)]	Iberia_IA	Iberia_IA	Barcelona, Can Roqueta-Can Revella	Spain	41.5373	2.1329	1240K	1	0.053317	61499	M	R1b1a1a2a1a2	16.57	H1t	[0.944,0.989]	0.139	0.388	14	n/a (<200 SNPs)	n/a (<200 SNPs)	n/a (<200 SNPs)	half	S12640.E1.L1	#N/A
I5769	I5769	G8	petrous	2018	MathiesonNature2018	Pinhasi, Ron	2605	770-540 calBCE (2490Â±20 BP, PSUAMS-4402)	Bulgaria_IA	Bulgaria_IA	Veliko Tarnovo, Dzhulyunitsa	Bulgaria	43.16089	25.88341	1240K	1	5.356	704450	F	..	323	H	[0.992,0.999]	0.08	0.014	7012	..	..	..	half	S5769.E1.L1	PASS
Kivutkalns207	Kivutkalns207	Kivutkalns207	..	2018	MittnikNatureCommunications2018	..	2613	790-535 calBCE (2511Â±30 BP, Hela-3743)	Latvia_BA	Latvia_BA	Kivutkalns	Latvia	..	..	1240K	..	6.92747	926899	F	..	..	H1b2	..	..	..	..	..	..	..	half	..	PASS (literature)
I12641	I12641	CRCRV110-ADNUB52	tooth	2019	OlaldeScience2019	Lalueza-Fox, Carles	2615	790-540 calBCE (2510 BP, Beta-449093)	Iberia_IA	Iberia_IA	Barcelona, Can Roqueta-Can Revella	Spain	41.5373	2.1329	1240K	1	0.063486	73222	M	R1b1a1a2	62.06	HV0d	[0.972,0.992]	0.087	0.386	14	n/a (<200 SNPs)	n/a (<200 SNPs)	n/a (<200 SNPs)	half	S12641.E1.L1	#N/A
Kivutkalns153	Kivutkalns153	Kivutkalns153	..	2018	MittnikNatureCommunications2018	..	2623	800-545 calBCE (2542Â±29 BP, Hela-3744)	Latvia_BA	Latvia_BA	Kivutkalns	Latvia	..	..	1240K	..	0.319192	250890	M	R1b1a2	..	U5a1a1	..	..	..	..	..	..	..	half	..	PASS (literature)
Kivutkalns25	Kivutkalns25	Kivutkalns25	..	2018	MittnikNatureCommunications2018	..	2623	800-545 calBCE (2545Â±30 BP, Hela-3738)	Latvia_BA	Latvia_BA	Kivutkalns	Latvia	..	..	1240K	..	1.50492	703010	M	R1a1a1b	..	H28a	..	..	..	..	..	..	..	half	..	PASS (literature)
Kivutkalns209	Kivutkalns209	Kivutkalns209	..	2018	MittnikNatureCommunications2018	..	2628	805-550 calBCE [785-515 (2497Â±30 BP and Hela-3741), 805-550 calBCE (2556Â±30 BP, Hela-3742)]	Latvia_BA	Latvia_BA	Kivutkalns	Latvia	..	..	1240K	..	2.14945	833675	M	R1a1a	..	J1b1a1	..	..	..	..	..	..	..	half	..	PASS (literature)
Kivutkalns42	Kivutkalns42	Kivutkalns42	..	2018	MittnikNatureCommunications2018	..	2635	810-560 calBCE (2573Â±30 BP, Hela-3740)	Latvia_BA	Latvia_BA	Kivutkalns	Latvia	..	..	1240K	..	1.0606	591185	F	..	..	H1b1	..	..	..	..	..	..	..	half	..	PASS (literature)
I0576	I0576	A17d	tooth	2017	UnterlanderNatureCommunications2017	Burger, Joachim	2650	700 BCE	Russia_Tuva_IA_AldyBel	Russia_Aldy_Bel_IA	Arzan	Russia	52.096067	93.711133	1240K	1	0.175	186569	F	..	547	H15b1	[0.997,1.000]	..	..	..	..	..	..	half	S0576.E1.L2	PASS (missing.mt.metrics)
I3313	I3313	JAZ1, Trench D, Grave 01	petrous	2018	MathiesonNature2018	Pinhasi, Ron	2733	805-761 calBCE (2570Â±20 BP, PSUAMS-1831)	Croatia_EIA	Croatia_Early_IA	Jazinka Cave	Croatia	43.894	15.977	1240K	1	4.612	796183	F	..	635	HV0e	[0.989,0.998]	0.086	0.012	8077	..	..	..	half	S3313.E1.L1	PASS
I12450	I12450	Grave unrecorded (25?), Individual 1/?, ID 3542, 587	petrous	2019	NarasimhanPattersonScience2019	Olivieri, Luca; Zahir, Muhammad; Vidale, Massimo; Micheli, Roberto; Coppa, Alfredo	2758	824-792 calBCE (2630Â±20 BP, PSUAMS-5279)	Pakistan_IA_Butkara	SPGT	Swat Valley, Butkara II	Pakistan	34.76584167	72.34913333	1240K	1	1.09488	594351	M	R1a1a1	150.7	M3a2	[0.967,0.993]	0.161	0.398	1649	0.012	3.75	[0.006,0.018]	half	S12450.Y1.E1.L1	#N/A
I6556	I6556	Grave 63 (?), Individual 3 in a triple burial, T.163C	petrous	2019	NarasimhanPattersonScience2019	Olivieri, Luca; Zahir, Muhammad; Vidale, Massimo; Micheli, Roberto; Coppa, Alfredo	2796	894-798 calBCE (2670Â±20 BP, PSUAMS-2792)	Pakistan_IA_Loebanr	SPGT	Swat Valley, Loebanr	Pakistan	34.75146111	72.40193611	1240K	1	1.35316	667506	F	..	132	U2c1	[0.990,0.998]	0.113	0.01	4672	..	..	..	half	S6556.E1.L1	#N/A
I6292	I6292	Grave 135, Individual 1 in a double burial, TI.35A	petrous	2019	NarasimhanPattersonScience2019	Olivieri, Luca; Zahir, Muhammad; Vidale, Massimo; Micheli, Roberto; Coppa, Alfredo	2798	895-801 calBCE (2675Â±20 BP, PSUAMS-2794)	Pakistan_IA_Loebanr	SPGT	Swat Valley, Loebanr	Pakistan	34.75146111	72.40193611	1240K	1	2.71734	833971	F	..	319	T2g1a	[0.991,0.997]	0.119	0.012	8239	..	..	..	half	S6292.E1.L1	#N/A
I2859	I2859	GENSCOT65	petrous	2018	OlaldeNature2018	Armit, Ian	2811	911-810 calBCE (2714Â±29 BP, SUERC-68714)	Scotland_LBA	Scotland_LBA	Scotland, Covesea Caves	Great Britain	57.72	-3.388	1240K	1	5.473	810185	M	R1b1a1a2a1a2c	1490	K1a2c	[0.995,1.000]	0.038	0.423	5577	0.005815	5.91653544	[0.004,0.008]	half	S2859.E1.L1	PASS (Xcontam=0.006)
I5396	I5396	Grave 36, single burial	petrous	2019	NarasimhanPattersonScience2019	Olivieri, Luca; Zahir, Muhammad; Vidale, Massimo; Micheli, Roberto; Coppa, Alfredo	2811	904-817 calBCE (2715Â±20 BP, PSUAMS-2790)	Pakistan_IA_Katelai	SPGT	Swat Valley, Katelai	Pakistan	34.76584167	72.34913333	1240K	1	1.127	665846	M	J2a1	47.1	U4d	[0.995,1.000]	0.141	0.425	829	0.0069	1.835312856	[0,0.014]	half	S5396.E1.L1	#N/A
I6555	I6555	Grave 77, single burial	petrous	2019	NarasimhanPattersonScience2019	Olivieri, Luca; Zahir, Muhammad; Vidale, Massimo; Micheli, Roberto; Coppa, Alfredo	2813	906-820 calBCE (2720Â±20 BP, PSUAMS-2797)	Pakistan_IA_Loebanr_1d.rel.I12136	SPGT	Swat Valley, Loebanr	Pakistan	34.75146111	72.40193611	1240K	1	3.90296	822908	M	L1a	228	M4a	[0.984,0.993]	0.095	0.42	5232	0.006347	5.445689394	[0.004,0.009]	half	S6555.E1.L1	#N/A
I8999	I8999	Grave 80, Individual 1 in a double burial	petrous	2019	NarasimhanPattersonScience2019	Olivieri, Luca; Zahir, Muhammad; Vidale, Massimo; Micheli, Roberto; Coppa, Alfredo	2817	911-822 calBCE (2725Â±20 BP, PSUAMS-4851)	Pakistan_IA_Loebanr	SPGT	Swat Valley, Loebanr	Pakistan	34.75146111	72.40193611	1240K	1	2.19213	803813	F	..	42	U3b1a1	[0.986,0.998]	0.115	0.014	7234	..	..	..	half	S8999.E1.L1	#N/A
I3451	I3451	TB-13/14E22 (below/in)-SF	bone	2019	NarasimhanPattersonScience2019	Frachetti, Michael	2818	929-807 calBCE (2720Â±35 BP, OS-97172)	Kazakhstan_IA_Tasbas	Steppe_LBA	Tasbas, Byan Zherek	Kazakhstan	45.13427	79.36794	1240K	1	0.754	508194	F	..	239	D4e1	[0.990,0.996]	0.043	0.01	2547	..	..	..	half	S3451.E1.L1	#N/A
Turlojiske1	Turlojiske1	Turlojiske1	..	2018	MittnikNatureCommunications2018	..	2820	930-810 calBCE (2730Â±30 BP, Poz-66904)	Lithuania_BA	Lithuania_BA	TurlojiÅ¡kÄ—	Lithuania	..	..	1240K	..	0.076926	129183	M	R1a1a1b	..	T2b	..	..	..	..	..	..	..	half	..	PASS (literature)
I6545	I6545	Grave 2, Individual 1 in a triple burial, BKOT1	petrous	2019	NarasimhanPattersonScience2019	Olivieri, Luca; Zahir, Muhammad; Vidale, Massimo; Micheli, Roberto; Coppa, Alfredo	2826	921-831 calBCE (2740Â±20 BP, PSUAMS-2786)	Pakistan_IA_Barikot	SPGT	Swat Valley, Barikot	Pakistan	34.75700556	72.36238056	1240K	1	0.744737	506337	F	..	81	J1b1b3	[0.987,0.997]	0.137	0.012	2236	..	..	..	half	S6545.E1.L1	#N/A
I5400	I5400	Grave 170, single burial	petrous	2019	NarasimhanPattersonScience2019	Olivieri, Luca; Zahir, Muhammad; Vidale, Massimo; Micheli, Roberto; Coppa, Alfredo	2829	927-831 calBCE (2745Â±20 BP, PSUAMS-2793)	Pakistan_IA_Loebanr	SPGT	Swat Valley, Loebanr	Pakistan	34.75146111	72.40193611	1240K	1	1.969	800820	M	Q1b2	73.6	M5a	[0.997,1.000]	0.132	0.429	1735	0.010704	3.598909837	[0.005,0.017]	half	S5400.E1.L1	#N/A
I2860	I2860	GENSCOT66	petrous	2018	OlaldeNature2018	Armit, Ian	2843	970-816 calBCE (2738Â±29 BP, SUERC-68715)	Scotland_LBA	Scotland_LBA	Scotland, Covesea Cave 2	Great Britain	57.721	-3.3881	1240K	1	6.062	830544	M	R1b1a1a2a1a2(xR1b1a1a2a1a2c)	1630	H5a1	[0.993,0.999]	0.043	0.421	6026	0.002413	3.645154965	[0.001,0.004]	half	S2860.E1.L1	PASS (Xcontam=0.005)
I10000	I10000	Grave 108, Individual 1 in a double burial	petrous	2019	NarasimhanPattersonScience2019	Pinhasi, Ron; Olivieri, Luca; Zahir, Muhammad; Vidale, Massimo; Micheli, Roberto; Coppa, Alfredo	2850	1000-800 BCE	Pakistan_IA_Loebanr	SPGT	Swat Valley, Loebanr	Pakistan	34.75146111	72.40193611	1240K	1	1.68101	766731	M	L1a2	44.2	U7a	[0.979,0.995]	0.117	0.42	2640	0.001011	0.754233893	[0,0.004]	half	S10000.E1.L1	#N/A
I10001	I10001	Grave 112, single burial	petrous	2019	NarasimhanPattersonScience2019	Pinhasi, Ron; Olivieri, Luca; Zahir, Muhammad; Vidale, Massimo; Micheli, Roberto; Coppa, Alfredo	2850	1000-800 BCE	Pakistan_IA_Loebanr	SPGT	Swat Valley, Loebanr	Pakistan	34.75146111	72.40193611	1240K	1	3.36652	866802	M	L1a	74.3	R30b1	[0.985,0.996]	0.12	0.418	5093	0.004769	3.914175405	[0.002,0.007]	half	S10001.E1.L1	#N/A
I10523	I10523	Grave 153, Individual 1 (B) in a double burial	petrous	2019	NarasimhanPattersonScience2019	Pinhasi, Ron; Olivieri, Luca; Zahir, Muhammad; Vidale, Massimo; Micheli, Roberto; Coppa, Alfredo	2850	1000-800 BCE	Pakistan_IA_Katelai	SPGT	Swat Valley, Katelai	Pakistan	34.76584167	72.34913333	1240K	1	1.53998	691959	M	L1a2	324.4	U2c1	[0.967,0.987]	0.157	0.395	3118	0.00789	3.945	[0.004,0.012]	half	S10523.E1.L1	#N/A
I12134_published	I12134	Grave 136, Individual 1 (B) in a double burial, 543	petrous	2019	NarasimhanPattersonScience2019	Pinhasi, Ron; Olivieri, Luca; Zahir, Muhammad; Vidale, Massimo; Micheli, Roberto; Coppa, Alfredo	2850	1000-800 BCE	Pakistan_IA_Loebanr_published	SPGT	Swat Valley, Loebanr	Pakistan	34.75146111	72.40193611	1240K	1	2.35461	693958	M	Q1a1b1	..	M30g	..	..	..	..	0.00417	3.475	..	half	S12134.Y1.E1.L1	#N/A
I12137_published	I12137	Grave 136, Individual 2 (A) in a double burial, 546	petrous	2019	NarasimhanPattersonScience2019	Pinhasi, Ron; Olivieri, Luca; Zahir, Muhammad; Vidale, Massimo; Micheli, Roberto; Coppa, Alfredo	2850	1000-800 BCE	Pakistan_IA_Loebanr_published	SPGT	Swat Valley, Loebanr	Pakistan	34.75146111	72.40193611	1240K	1	2.21581	668321	F	..	..	I1c	..	..	..	..	..	..	..	half	S12137.Y1.E1.L1	#N/A
I12141_published	I12141	Grave 158, Individual 2 (A) in a double burial, 560	petrous	2019	NarasimhanPattersonScience2019	Pinhasi, Ron; Olivieri, Luca; Zahir, Muhammad; Vidale, Massimo; Micheli, Roberto; Coppa, Alfredo	2850	1000-800 BCE	Pakistan_IA_Katelai_published	SPGT	Swat Valley, Katelai	Pakistan	34.76584167	72.34913333	1240K	1	0.174713	190382	F	..	..	HV14a	..	..	..	..	..	..	..	half	S12141.Y1.E1.L1	#N/A
I12142_published	I12142	Grave 90, single burial, 561	petrous	2019	NarasimhanPattersonScience2019	Pinhasi, Ron; Olivieri, Luca; Zahir, Muhammad; Vidale, Massimo; Micheli, Roberto; Coppa, Alfredo	2850	1000-800 BCE	Pakistan_IA_Katelai_published	SPGT	Swat Valley, Katelai	Pakistan	34.76584167	72.34913333	1240K	1	0.682392	473073	F	..	..	U2b2	..	..	..	..	..	..	..	half	S12142.Y1.E1.L1	#N/A
I12143_published	I12143	Grave 237, Individual 2 (B) in a double burial, 562	petrous	2019	NarasimhanPattersonScience2019	Pinhasi, Ron; Olivieri, Luca; Zahir, Muhammad; Vidale, Massimo; Micheli, Roberto; Coppa, Alfredo	2850	1000-800 BCE	Pakistan_IA_Katelai_published	SPGT	Swat Valley, Katelai	Pakistan	34.76584167	72.34913333	1240K	1	0.621564	469049	M	H1a1d2	..	H13a2a	..	..	..	..	0.0076	1.948717949	..	half	S12143.Y1.E1.L1	#N/A
I12144_published	I12144	Grave 237, Individual 1 (A) in a double burial, 563	petrous	2019	NarasimhanPattersonScience2019	Pinhasi, Ron; Olivieri, Luca; Zahir, Muhammad; Vidale, Massimo; Micheli, Roberto; Coppa, Alfredo	2850	1000-800 BCE	Pakistan_IA_Katelai_published	SPGT	Swat Valley, Katelai	Pakistan	34.76584167	72.34913333	1240K	1	0.07634	91557	F	..	..	U2	..	..	..	..	..	..	..	half	S12144.Y1.E1.L1	#N/A
I12146_published	I12146	Grave 146, Individual 2 (A) in a double burial, 565	petrous	2019	NarasimhanPattersonScience2019	Pinhasi, Ron; Olivieri, Luca; Zahir, Muhammad; Vidale, Massimo; Micheli, Roberto; Coppa, Alfredo	2850	1000-800 BCE	Pakistan_IA_Katelai_published	SPGT	Swat Valley, Katelai	Pakistan	34.76584167	72.34913333	1240K	1	1.26931	609366	F	..	..	HV18	..	..	..	..	..	..	..	half	S12146.Y1.E1.L1	#N/A
I12149_published	I12149	Grave 122, single burial, 606	petrous	2019	NarasimhanPattersonScience2019	Pinhasi, Ron; Olivieri, Luca; Zahir, Muhammad; Vidale, Massimo; Micheli, Roberto; Coppa, Alfredo	2850	1000-800 BCE	Pakistan_IA_Katelai_published	SPGT	Swat Valley, Katelai	Pakistan	34.76584167	72.34913333	1240K	1	1.46399	620955	M	I2a2a1b1b1	..	M30c1	..	..	..	..	0.00934	4.447619048	..	half	S12149.Y1.E1.L1	#N/A
I12444	I12444	Grave 35, single burial, 581	petrous	2019	NarasimhanPattersonScience2019	Pinhasi, Ron; Olivieri, Luca; Zahir, Muhammad; Vidale, Massimo; Micheli, Roberto; Coppa, Alfredo	2850	1000-800 BCE	Pakistan_IA_Katelai	SPGT	Swat Valley, Katelai	Pakistan	34.76584167	72.34913333	1240K	1	0.074732	82148	F	..	..	M	..	..	..	..	..	..	..	half	S12444.Y1.E1.L1	#N/A
I12445	I12445	Grave 236, single burial, 582	petrous	2019	NarasimhanPattersonScience2019	Pinhasi, Ron; Olivieri, Luca; Zahir, Muhammad; Vidale, Massimo; Micheli, Roberto; Coppa, Alfredo	2850	1000-800 BCE	Pakistan_IA_Katelai	SPGT	Swat Valley, Katelai	Pakistan	34.76584167	72.34913333	1240K	1	1.70099	665526	M	L1a	160.2	U7a	[0.982,0.999]	0.21	0.395	2823	0.00607	3.571	[0.003,0.009]	half	S12445.Y1.E1.L1	#N/A
I12446	I12446	Grave 233, single burial, 583	petrous	2019	NarasimhanPattersonScience2019	Pinhasi, Ron; Olivieri, Luca; Zahir, Muhammad; Vidale, Massimo; Micheli, Roberto; Coppa, Alfredo	2850	1000-800 BCE	Pakistan_IA_Katelai	SPGT	Swat Valley, Katelai	Pakistan	34.76584167	72.34913333	1240K	1	0.552728	420926	F	..	85.31	U2b2	[0.980,0.995]	0.168	0.009	1674	..	..	..	half	S12446.Y1.E1.L1	#N/A
I12447	I12447	Grave 79, single burial, 584	petrous	2019	NarasimhanPattersonScience2019	Pinhasi, Ron; Olivieri, Luca; Zahir, Muhammad; Vidale, Massimo; Micheli, Roberto; Coppa, Alfredo	2850	1000-800 BCE	Pakistan_IA_Katelai	SPGT	Swat Valley, Katelai	Pakistan	34.76584167	72.34913333	1240K	1	0.631899	460430	M	H1a1d2	76.55	R30b1	[0.988,0.998]	0.15	0.4	721	0.00843	2.056	[0,0.016]	half	S12447.Y1.E1.L1	#N/A
I12448	I12448	Grave 46, single burial, 585	petrous	2019	NarasimhanPattersonScience2019	Pinhasi, Ron; Olivieri, Luca; Zahir, Muhammad; Vidale, Massimo; Micheli, Roberto; Coppa, Alfredo	2850	1000-800 BCE	Pakistan_IA_Katelai	SPGT	Swat Valley, Katelai	Pakistan	34.76584167	72.34913333	1240K	1	0.150493	157093	F	..	24.09	U2a2	[0.979,0.998]	0.139	0.01	202	..	..	..	half	S12448.Y1.E1.L1	#N/A
I12451	I12451	Grave 14, single burial, 588	petrous	2019	NarasimhanPattersonScience2019	Pinhasi, Ron; Olivieri, Luca; Zahir, Muhammad; Vidale, Massimo; Micheli, Roberto; Coppa, Alfredo	2850	1000-800 BCE	Pakistan_IA_Butkara	SPGT	Swat Valley, Butkara II	Pakistan	34.76584167	72.34913333	1240K	1	0.742267	510322	M	J2a1h2	101	HV13b	[0.982,0.998]	0.165	0.395	909	0.00364	1.213	[0,0.01]	half	S12451.Y1.E1.L1	#N/A
I12454	I12454	Grave 131, single burial, 591	petrous	2019	NarasimhanPattersonScience2019	Pinhasi, Ron; Olivieri, Luca; Zahir, Muhammad; Vidale, Massimo; Micheli, Roberto; Coppa, Alfredo	2850	1000-800 BCE	Pakistan_IA_Katelai	SPGT	Swat Valley, Katelai	Pakistan	34.76584167	72.34913333	1240K	1	2.75931	735296	F	..	183.7	W3b	[0.959,0.980]	0.154	0.006	7412	..	..	..	half	S12454.Y1.E1.L1	#N/A
I12455	I12455	Grave 63 (?), Individual 1 (A), 592 (this individual is marked as being from Grave 61 but the attribution is uncertain since archaeological data report no human remains from this grave and a best guess is that this individual is a member of the triple burial in Grave 63	petrous	2019	NarasimhanPattersonScience2019	Pinhasi, Ron; Olivieri, Luca; Zahir, Muhammad; Vidale, Massimo; Micheli, Roberto; Coppa, Alfredo	2850	1000-800 BCE	Pakistan_IA_Loebanr	SPGT	Swat Valley, Loebanr	Pakistan	34.75146111	72.40193611	1240K	1	0.404465	337335	F	..	57.78	M5a	[0.985,0.999]	0.162	0.008	1048	..	..	..	half	S12455.Y1.E1.L1	#N/A
I12456	I12456	Grave 60, Individual 1 (A) in a double burial, 593	petrous	2019	NarasimhanPattersonScience2019	Pinhasi, Ron; Olivieri, Luca; Zahir, Muhammad; Vidale, Massimo; Micheli, Roberto; Coppa, Alfredo	2850	1000-800 BCE	Pakistan_IA_Loebanr	SPGT	Swat Valley, Loebanr	Pakistan	34.75146111	72.40193611	1240K	1	0.306496	273904	F	..	49.22	I1c1	[0.959,0.984]	0.241	0.011	667	..	..	..	half	S12456.Y1.E1.L1	#N/A
I12458	I12458	Grave 9, single burial, 595	petrous	2019	NarasimhanPattersonScience2019	Pinhasi, Ron; Olivieri, Luca; Zahir, Muhammad; Vidale, Massimo; Micheli, Roberto; Coppa, Alfredo	2850	1000-800 BCE	Pakistan_IA_Loebanr	SPGT	Swat Valley, Loebanr	Pakistan	34.75146111	72.40193611	1240K	1	1.51146	672007	M	J2	..	M4	..	0.5	..	..	0.00381	2.005	[0,0.008]	half	S12458.Y1.E1.L1	#N/A
I12459	I12459	Grave 107, single burial, 596	petrous	2019	NarasimhanPattersonScience2019	Pinhasi, Ron; Olivieri, Luca; Zahir, Muhammad; Vidale, Massimo; Micheli, Roberto; Coppa, Alfredo	2850	1000-800 BCE	Pakistan_IA_Loebanr	SPGT	Swat Valley, Loebanr	Pakistan	34.75146111	72.40193611	1240K	1	1.55401	692717	M	L1	169.1	M65a1	[0.988,0.999]	0.139	0.393	2701	0.00615	3.618	[0.003,0.009]	half	S12459.Y1.E1.L1	#N/A
I12460	I12460	Grave 169, single burial, 597	petrous	2019	NarasimhanPattersonScience2019	Pinhasi, Ron; Olivieri, Luca; Zahir, Muhammad; Vidale, Massimo; Micheli, Roberto; Coppa, Alfredo	2850	1000-800 BCE	Pakistan_IA_Katelai	SPGT	Swat Valley, Katelai	Pakistan	34.76584167	72.34913333	1240K	1	1.62153	682756	F	..	131	U2b	[0.968,0.988]	0.092	0.006	5942	..	..	..	half	S12460.Y1.E1.L1	#N/A
I12461	I12461	Grave 194, Individual 2 (A) of a double burial, 598	petrous	2019	NarasimhanPattersonScience2019	Pinhasi, Ron; Olivieri, Luca; Zahir, Muhammad; Vidale, Massimo; Micheli, Roberto; Coppa, Alfredo	2850	1000-800 BCE	Pakistan_IA_Katelai	SPGT	Swat Valley, Katelai	Pakistan	34.76584167	72.34913333	1240K	1	0.505356	399222	F	..	66.16	M30d1	[0.955,0.984]	0.234	0.008	1560	..	..	..	half	S12461.Y1.E1.L1	#N/A
I12462	I12462	Grave 139, single burial, 599	petrous	2019	NarasimhanPattersonScience2019	Pinhasi, Ron; Olivieri, Luca; Zahir, Muhammad; Vidale, Massimo; Micheli, Roberto; Coppa, Alfredo	2850	1000-800 BCE	Pakistan_IA_Katelai	SPGT	Swat Valley, Katelai	Pakistan	34.76584167	72.34913333	1240K	1	1.51946	679046	M	R2a3a2b2c	188.9	HV12b1	[0.979,0.997]	0.154	0.394	2562	0.00182	1.3	[0,0.005]	half	S12462.Y1.E1.L1	#N/A
I12463	I12463	Grave 30, single burial, 600	petrous	2019	NarasimhanPattersonScience2019	Pinhasi, Ron; Olivieri, Luca; Zahir, Muhammad; Vidale, Massimo; Micheli, Roberto; Coppa, Alfredo	2850	1000-800 BCE	Pakistan_IA_Katelai	SPGT	Swat Valley, Katelai	Pakistan	34.76584167	72.34913333	1240K	1	0.316596	287981	M	J2a1	40.69	N1a1b1	[0.969,0.991]	0.164	0.39	239	0.00826	1.291	[0,0.021]	half	S12463.Y1.E1.L1	#N/A
I12464	I12464	Grave 159, Individual 1 (A?) in a double burial, 601	petrous	2019	NarasimhanPattersonScience2019	Pinhasi, Ron; Olivieri, Luca; Zahir, Muhammad; Vidale, Massimo; Micheli, Roberto; Coppa, Alfredo	2850	1000-800 BCE	Pakistan_IA_Katelai	SPGT	Swat Valley, Katelai	Pakistan	34.76584167	72.34913333	1240K	1	1.42792	635165	F	..	124.7	U1a	[0.973,0.992]	0.177	0.007	5005	..	..	..	half	S12464.Y1.E1.L1	#N/A
I12465	I12465	Grave 186, single burial, 603	petrous	2019	NarasimhanPattersonScience2019	Pinhasi, Ron; Olivieri, Luca; Zahir, Muhammad; Vidale, Massimo; Micheli, Roberto; Coppa, Alfredo	2850	1000-800 BCE	Pakistan_IA_Katelai	SPGT	Swat Valley, Katelai	Pakistan	34.76584167	72.34913333	1240K	1	0.196641	200090	M	J	..	U7b	..	..	..	..	..	..	..	half	S12465.Y1.E1.L1	#N/A
I12470	I12470	Grave 113 (?) in a single burial, 608	petrous	2019	NarasimhanPattersonScience2019	Pinhasi, Ron; Olivieri, Luca; Zahir, Muhammad; Vidale, Massimo; Micheli, Roberto; Coppa, Alfredo	2850	1000-800 BCE	Pakistan_IA_Katelai	SPGT	Swat Valley, Katelai	Pakistan	34.76584167	72.34913333	1240K	1	2.37315	746244	M	R2a3a	234	M30c1	[0.978,0.998]	0.159	0.397	4072	0.00429	3.575	[0.002,0.007]	half	S12470.Y1.E1.L1	#N/A
I12471	I12471	Grave 61, single burial, 609	petrous	2019	NarasimhanPattersonScience2019	Pinhasi, Ron; Olivieri, Luca; Zahir, Muhammad; Vidale, Massimo; Micheli, Roberto; Coppa, Alfredo	2850	1000-800 BCE	Pakistan_IA_Katelai	SPGT	Swat Valley, Katelai	Pakistan	34.76584167	72.34913333	1240K	1	0.739137	501631	M	I2a2a1b1b1	91.68	HV17	[0.986,1.000]	0.17	0.399	927	0.00458	1.696	[0,0.01]	half	S12471.Y1.E1.L1	#N/A
I12472_published	I12472	610	petrous	2019	NarasimhanPattersonScience2019	Pinhasi, Ron	2850	1000-800 BCE	Pakistan_MBA_LIA_published	SPGT	Katelai I	Pakistan	34.7658417	72.3491333	1240K	1	0.129843	136826	M	E1b1b1b2	..	M65a+@16311	..	..	..	..	..	..	..	half	S12472.Y1.E1.L1	#N/A
I12475	I12475	Grave 234, single burial, 613	petrous	2019	NarasimhanPattersonScience2019	Pinhasi, Ron; Olivieri, Luca; Zahir, Muhammad; Vidale, Massimo; Micheli, Roberto; Coppa, Alfredo	2850	1000-800 BCE	Pakistan_IA_Katelai	SPGT	Swat Valley, Katelai	Pakistan	34.76584167	72.34913333	1240K	1	0.26061	250250	M	L1a	27.16	H3ac	[0.973,0.998]	0.165	0.41	159	n/a (<200 SNPs)	n/a (<200 SNPs)	n/a (<200 SNPs)	half	S12475.Y1.E1.L1	#N/A
I12477	I12477	Grave 209, single burial, 615	petrous	2019	NarasimhanPattersonScience2019	Pinhasi, Ron; Olivieri, Luca; Zahir, Muhammad; Vidale, Massimo; Micheli, Roberto; Coppa, Alfredo	2850	1000-800 BCE	Pakistan_IA_Katelai	SPGT	Swat Valley, Katelai	Pakistan	34.76584167	72.34913333	1240K	1	1.14589	625449	F	..	140.9	W3a1	[0.984,0.996]	0.179	0.008	4325	..	..	..	half	S12477.Y1.E1.L1	#N/A
I12968	I12968	Grave 26 C (?), single burial, BI T26/C, 695	petrous	2019	NarasimhanPattersonScience2019	Pinhasi, Ron; Olivieri, Luca; Zahir, Muhammad; Vidale, Massimo; Micheli, Roberto; Coppa, Alfredo	2850	1000-800 BCE	Pakistan_IA_Butkara	SPGT	Swat Valley, Butkara II	Pakistan	34.76584167	72.34913333	1240K	1	1.61978	715206	M	R2a3a	243.6	U1a1	[0.989,0.998]	0.163	0.4	2805	0.00819	3.9	[0.004,0.012]	half	S12968.Y1.E1.L1	#N/A
I12979	I12979	Grave 131, Individual 1 in a double burial, 708	petrous	2019	NarasimhanPattersonScience2019	Pinhasi, Ron; Olivieri, Luca; Zahir, Muhammad; Vidale, Massimo; Micheli, Roberto; Coppa, Alfredo	2850	1000-800 BCE	Pakistan_IA_Loebanr	SPGT	Swat Valley, Loebanr	Pakistan	34.75146111	72.40193611	1240K	1	2.45552	782741	F	..	391.3	T1a1	[0.995,1.000]	0.123	0.009	8030	..	..	..	half	S12979.Y1.E1.L1	#N/A
I12981	I12981	Grave 174, Individual 2 (B) of a double burial, 710	petrous	2019	NarasimhanPattersonScience2019	Pinhasi, Ron; Olivieri, Luca; Zahir, Muhammad; Vidale, Massimo; Micheli, Roberto; Coppa, Alfredo	2850	1000-800 BCE	Pakistan_IA_Loebanr	SPGT	Swat Valley, Loebanr	Pakistan	34.75146111	72.40193611	1240K	1	3.24552	803520	F	..	398.1	M70	[0.975,0.994]	0.141	0.009	8666	..	..	..	half	S12981.Y1.E1.L1	#N/A
I12982	I12982	Grave 178, Individual 1 (B) in a double burial, 711	petrous	2019	NarasimhanPattersonScience2019	Pinhasi, Ron; Olivieri, Luca; Zahir, Muhammad; Vidale, Massimo; Micheli, Roberto; Coppa, Alfredo	2850	1000-800 BCE	Pakistan_IA_Loebanr	SPGT	Swat Valley, Loebanr	Pakistan	34.75146111	72.40193611	1240K	1	2.26158	768526	M	J2b	284.8	H14	[0.991,1.000]	0.146	0.398	4114	0.00526	4.046	[0.003,0.008]	half	S12982.Y1.E1.L1	#N/A
I12983_published	I12983	Grave 133, Individual 2 (B) in a double burial, 712	petrous	2019	NarasimhanPattersonScience2019	Pinhasi, Ron; Olivieri, Luca; Zahir, Muhammad; Vidale, Massimo; Micheli, Roberto; Coppa, Alfredo	2850	1000-800 BCE	Pakistan_IA_Loebanr_published	SPGT	Swat Valley, Loebanr	Pakistan	34.75146111	72.40193611	1240K	1	2.50376	780943	F	..	..	M65a+@16311	..	..	..	..	..	..	..	half	S12986.Y1.E1.L1	#N/A
I12984	I12984	Grave 137, single burial, 713	petrous	2019	NarasimhanPattersonScience2019	Pinhasi, Ron; Olivieri, Luca; Zahir, Muhammad; Vidale, Massimo; Micheli, Roberto; Coppa, Alfredo	2850	1000-800 BCE	Pakistan_IA_Loebanr	SPGT	Swat Valley, Loebanr	Pakistan	34.75146111	72.40193611	1240K	1	2.28006	760311	F	..	265.2	H	[0.973,0.995]	0.169	0.01	7537	..	..	..	half	S12984.Y1.E1.L1	#N/A
I12987	I12987	Grave 90, single burial, 716	petrous	2019	NarasimhanPattersonScience2019	Pinhasi, Ron; Olivieri, Luca; Zahir, Muhammad; Vidale, Massimo; Micheli, Roberto; Coppa, Alfredo	2850	1000-800 BCE	Pakistan_IA_Loebanr	SPGT	Swat Valley, Loebanr	Pakistan	34.75146111	72.40193611	1240K	1	3.4598	806323	F	..	359.9	HV18	[0.983,0.998]	0.142	0.011	8889	..	..	..	half	S12987.Y1.E1.L1	#N/A
I12988	I12988	Grave 131, Individual 2 in a double burial, 717	petrous	2019	NarasimhanPattersonScience2019	Pinhasi, Ron; Olivieri, Luca; Zahir, Muhammad; Vidale, Massimo; Micheli, Roberto; Coppa, Alfredo	2850	1000-800 BCE	Pakistan_IA_Loebanr	SPGT	Swat Valley, Loebanr	Pakistan	34.75146111	72.40193611	1240K	1	2.26435	778923	M	L1a	298.2	U2c1b	[0.989,0.998]	0.133	0.401	4166	0.00497	3.823	[0.002,0.008]	half	S12988.Y1.E1.L1	#N/A
I13219	I13219	Grave 26, Individual 2 (B) in a triple burial, 930	petrous (CBD)	2019	NarasimhanPattersonScience2019	Pinhasi, Ron; Olivieri, Luca; Zahir, Muhammad; Vidale, Massimo; Micheli, Roberto; Coppa, Alfredo	2850	1000-800 BCE	Pakistan_IA_Butkara	SPGT	Swat Valley, Butkara II	Pakistan	34.76584167	72.34913333	1240K	1	1.3164	669748	F	..	233	W3a1	[0.979,0.993]	0.13	0.01	5152	..	..	..	half	S13219.Y1.E1.L1	#N/A
I13220	I13220	Grave 169, Individual 1 in a double burial, 931	petrous (CBD)	2019	NarasimhanPattersonScience2019	Pinhasi, Ron; Olivieri, Luca; Zahir, Muhammad; Vidale, Massimo; Micheli, Roberto; Coppa, Alfredo	2850	1000-800 BCE	Pakistan_IA_Loebanr	SPGT	Swat Valley, Loebanr	Pakistan	34.75146111	72.40193611	1240K	1	0.901995	568917	F	..	133.2	T1a1	[0.993,1.000]	0.132	0.011	3420	..	..	..	half	S13220.Y1.E1.L1	#N/A
I13221	I13221	Grave 176, Individual 2 in a double burial, 932	petrous (CBD)	2019	NarasimhanPattersonScience2019	Pinhasi, Ron; Olivieri, Luca; Zahir, Muhammad; Vidale, Massimo; Micheli, Roberto; Coppa, Alfredo	2850	1000-800 BCE	Pakistan_IA_Loebanr	SPGT	Swat Valley, Loebanr	Pakistan	34.75146111	72.40193611	1240K	1	0.100439	110704	M	R	19.28	A+152+16362	[0.941,0.983]	0.196	0.401	26	n/a (<200 SNPs)	n/a (<200 SNPs)	n/a (<200 SNPs)	half	S13221.Y1.E1.L1	#N/A
I13222	I13222	Grave 182, single burial, 933	petrous (CBD)	2019	NarasimhanPattersonScience2019	Pinhasi, Ron; Olivieri, Luca; Zahir, Muhammad; Vidale, Massimo; Micheli, Roberto; Coppa, Alfredo	2850	1000-800 BCE	Pakistan_IA_Loebanr	SPGT	Swat Valley, Loebanr	Pakistan	34.75146111	72.40193611	1240K	1	0.354191	330079	M	L1a2	44.65	M5a	[0.967,0.989]	0.174	0.396	268	0.0185	2.011	[0,0.037]	half	S13222.Y1.E1.L1	#N/A
I13223	I13223	Grave 70, Individual 2 in a double secondary burial, T70B, 934	petrous (CBD)	2019	NarasimhanPattersonScience2019	Pinhasi, Ron; Olivieri, Luca; Zahir, Muhammad; Vidale, Massimo; Micheli, Roberto; Coppa, Alfredo	2850	1000-800 BCE	Pakistan_IA_Loebanr	SPGT	Swat Valley, Loebanr	Pakistan	34.75146111	72.40193611	1240K	1	0.829487	570490	M	L1a	128.3	U2b	[0.969,0.986]	0.163	0.388	1104	0.0189	3.857	[0.009,0.029]	half	S13223.Y1.E1.L1	#N/A
I13224	I13224	Grave 70, Individual 1 in a double secondary burial, 935	petrous (CBD)	2019	NarasimhanPattersonScience2019	Pinhasi, Ron; Olivieri, Luca; Zahir, Muhammad; Vidale, Massimo; Micheli, Roberto; Coppa, Alfredo	2850	1000-800 BCE	Pakistan_IA_Loebanr	SPGT	Swat Valley, Loebanr	Pakistan	34.75146111	72.40193611	1240K	1	0.854773	560151	F	..	121.5	N1a2	[0.993,1.000]	0.168	0.01	3134	..	..	..	half	S13224.Y1.E1.L1	#N/A
I13227	I13227	Grave 178, Individual 2 (A) in a double burial, 938	petrous (CBD)	2019	NarasimhanPattersonScience2019	Pinhasi, Ron; Olivieri, Luca; Zahir, Muhammad; Vidale, Massimo; Micheli, Roberto; Coppa, Alfredo	2850	1000-800 BCE	Pakistan_IA_Loebanr	SPGT	Swat Valley, Loebanr	Pakistan	34.75146111	72.40193611	1240K	1	1.01867	619767	F	..	144.9	W	[0.981,0.995]	0.128	0.008	4022	..	..	..	half	S13227.Y1.E1.L1	#N/A
I13228	I13228	Grave 168, single burial, 939	petrous (CBD)	2019	NarasimhanPattersonScience2019	Pinhasi, Ron; Olivieri, Luca; Zahir, Muhammad; Vidale, Massimo; Micheli, Roberto; Coppa, Alfredo	2850	1000-800 BCE	Pakistan_IA_Loebanr	SPGT	Swat Valley, Loebanr	Pakistan	34.75146111	72.40193611	1240K	1	1.68265	750512	M	Q1b2	281.6	M5a	[0.991,1.000]	0.129	0.397	3089	0.00476	2.8	[0.001,0.008]	half	S13228.Y1.E1.L1	#N/A
I5398	I5398	Grave 141, single burial	petrous	2019	NarasimhanPattersonScience2019	Olivieri, Luca; Zahir, Muhammad; Vidale, Massimo; Micheli, Roberto; Coppa, Alfredo	2850	1000-800 BCE	Pakistan_IA_Katelai	SPGT	Swat Valley, Katelai	Pakistan	34.76584167	72.34913333	1240K	1	3.052	850658	F	..	114	Z3a1a	[0.997,1.000]	0.129	0.013	5549	..	..	..	half	S5398.E1.L1	#N/A
I5399_published	I5399	Grave 191, single burial, 614	petrous	2019	NarasimhanPattersonScience2019	Olivieri, Luca; Zahir, Muhammad; Vidale, Massimo; Micheli, Roberto; Coppa, Alfredo	2850	1000-800 BCE	Pakistan_IA_Katelai_published	SPGT	Swat Valley, Katelai	Pakistan	34.76584167	72.34913333	1240K	1	0.328	313441	M	R2a3a	..	J1d3a	..	..	..	..	0.025142	1.271164803	..	half	S5399.E1.L1	#N/A
I6548	I6548	Grave unrecorded, BKOT4 (I6548): Context date of 1000-800 BCE. Genetically male. The grave is one of the features of the Barikot protohistoric graveyard excavated between 1956 and 1958 (see above) which remains unrecorded. No additional archaeological information is available in the archival records.	petrous	2019	NarasimhanPattersonScience2019	Olivieri, Luca; Zahir, Muhammad; Vidale, Massimo; Micheli, Roberto; Coppa, Alfredo	2850	1000-800 BCE	Pakistan_IA_Barikot	SPGT	Swat Valley, Barikot	Pakistan	34.75700556	72.36238056	1240K	1	0.179339	188029	M	H1a1	24.4	H	[0.944,0.977]	0.129	0.438	57	n/a (<200 SNPs)	n/a (<200 SNPs)	n/a (<200 SNPs)	half	S6548.E1.L1	#N/A
I6557	I6557	Grave 1, Individual 1	petrous	2019	NarasimhanPattersonScience2019	Olivieri, Luca; Zahir, Muhammad; Vidale, Massimo; Micheli, Roberto; Coppa, Alfredo	2850	1000-800 BCE	Pakistan_IA_Arkotkila	SPGT	Swat Valley, Arkotkila	Pakistan	34.86255833	72.24094444	1240K	1	0.256993	244325	F	..	58.9	U2e1h	[0.995,1.000]	0.139	0.009	424	..	..	..	half	S6557.E1.L1	#N/A
I8998	I8998	Grave 78, single burial	petrous	2019	NarasimhanPattersonScience2019	Olivieri, Luca; Zahir, Muhammad; Vidale, Massimo; Micheli, Roberto; Coppa, Alfredo	2850	1000-800 BCE	Pakistan_IA_Loebanr	SPGT	Swat Valley, Loebanr	Pakistan	34.75146111	72.40193611	1240K	1	3.95464	880790	M	R2	103	W3a1b	[0.984,0.994]	0.143	0.416	5600	0.004617	4.39622593	[0.003,0.007]	half	S8998.E1.L1	#N/A
I5397	I5397	Grave 53, single burial	petrous	2019	NarasimhanPattersonScience2019	Olivieri, Luca; Zahir, Muhammad; Vidale, Massimo; Micheli, Roberto; Coppa, Alfredo	2851	968-833 calBCE (2750Â±20 BP, PSUAMS-2791)	Pakistan_IA_Katelai	SPGT	Swat Valley, Katelai	Pakistan	34.76584167	72.34913333	1240K	1	2.75	839349	F	..	98.5	M35b+16304	[0.998,1.000]	0.135	0.013	5116	..	..	..	half	S5397.E1.L1	#N/A
I2861	I2861	GENSCOT67	petrous	2018	OlaldeNature2018	Armit, Ian	2853	977-829 calBCE (2757Â±29 BP, SUERC-68716)	Scotland_LBA	Scotland_LBA	Scotland, Covesea Cave 2	Great Britain	57.721	-3.3881	1240K	1	4.829	615178	F	..	975	I2a1	[0.985,0.993]	0.056	0.014	5554	..	..	..	half	S2861.E1.L1	PASS
I6553	I6553	Grave 135, Individual 1 (?) in a double burial, LOEB_53	petrous	2019	NarasimhanPattersonScience2019	Olivieri, Luca; Zahir, Muhammad; Vidale, Massimo; Micheli, Roberto; Coppa, Alfredo	2853	971-834 calBCE (2755Â±20 BP, PSUAMS-2795)	Pakistan_IA_Loebanr	SPGT	Swat Valley, Loebanr	Pakistan	34.75146111	72.40193611	1240K	1	0.603595	446528	M	C1b1a1a1	95.6	U2e1'2'3	[0.997,1.000]	0.102	0.439	608	0.001429	0.547850253	[0,0.007]	half	S6553.E1.L1	#N/A
I3130	I3130	GENSCOT64	petrous	2018	OlaldeNature2018	Armit, Ian	2854	978-830 calBCE (2758Â±29 BP, SUERC-68713)	Scotland_LBA	Scotland_LBA	Scotland, Covesea Caves	Great Britain	57.72	-3.388	1240K	1	4.673	811519	F	..	955	U5a1c	[0.988,0.995]	0.065	0.009	8546	..	..	..	half	S3130.E1.L1	PASS
I3262	I3262	Grave 26, Individual 1 in a double burial, UDG5, DA-UDE0317-017, Luca5	tooth + petrous	2019	NarasimhanPattersonScience2019	Olivieri, Luca; Zahir, Muhammad; Vidale, Massimo; Micheli, Roberto; Coppa, Alfredo	2854	976-832 calBCE (2760Â±25 BP, PSUAMS-2157)	Pakistan_IA_Udegram_father.or.son.I1799_1d.rel.I1992	SPGT	Swat Valley, Udegram	Pakistan	34.74319444	72.31421667	1240K	3	3.02248	826940	M	E1b1b1b2a	..	H14a	..	..	..	..	0.007981	2.973366372	[0.003,0.013]	half,half,half	S3262.E1.L1,S3262.E1.L2,S7566.E1.L1	#N/A
I6546	I6546	Grave 2, Individual 3 in a triple burial, BKOT2	petrous	2019	NarasimhanPattersonScience2019	Olivieri, Luca; Zahir, Muhammad; Vidale, Massimo; Micheli, Roberto; Coppa, Alfredo	2855	974-836 calBCE (2760Â±20 BP, PSUAMS-2787)	Pakistan_IA_Barikot	SPGT	Swat Valley, Barikot	Pakistan	34.75700556	72.36238056	1240K	1	1.03784	597160	F	..	120	M65a+@16311	[0.991,0.999]	0.123	0.01	3477	..	..	..	half	S6546.E1.L1	#N/A
Turlojiske3	Turlojiske3	Turlojiske3	..	2018	MittnikNatureCommunications2018	..	2855	1010-800 calBCE (2736Â±60 BP, Vs-1188)	Lithuania_BA	Lithuania_BA	TurlojiÅ¡kÄ—	Lithuania	..	..	1240K	..	0.644469	484441	M	R1a1a1b	..	H4a1a1a3	..	..	..	..	..	..	..	half	..	PASS (literature)
I8190	I8190	Grave 28, Individual 2, UDG31, DA-UDE0317-050	petrous	2019	NarasimhanPattersonScience2019	Olivieri, Luca; Zahir, Muhammad; Vidale, Massimo; Micheli, Roberto; Nayak, Ayushi; Boivin, Nicole	2861	992-830 calBCE (2760Â±30 BP, Beta-428664, based on 14C date on I1796, UDG31, Grave 28, Individual 1, which is genetically a duplicate and dropped due to lower quality)	Pakistan_IA_Udegram	SPGT	Swat Valley, Udegram	Pakistan	34.74319444	72.31421667	1240K	1	0.914541	580106	F	..	47.8	U7a	[0.988,0.999]	0.152	0.01	3010	..	..	..	half	S8190.E1.L1	#N/A
I6899	I6899	Grave 1, Individual 1 or 2 in a double burial, DA-UDE0317-024	petrous	2019	NarasimhanPattersonScience2019	Olivieri, Luca; Zahir, Muhammad; Vidale, Massimo; Micheli, Roberto; Nayak, Ayushi; Boivin, Nicole	2868	1044-792 calBCE [1044-830 calBCE (2785Â±45 BP, CEDAD-LTL13328A), 901-792 calBCE (2659Â±40 BP, CEDAD-LTL13328A)]	Pakistan_IA_Udegram	SPGT	Swat Valley, Udegram	Pakistan	34.74319444	72.31421667	1240K	1	2.88401	838191	M	E1b1b1b2	121	..	[0.974,0.986]	0.132	0.421	4576	0.005378	4.2450142	[0.003,0.008]	half	S6899.E1.L1	#N/A
I7687	I7687	GM-504	tooth	2019	OlaldeScience2019	Lalueza-Fox, Carles	2900	1200-700 BCE	Iberia_LBA	Iberia_LBA	Coimbra, Medronhal	Portugal	40.08694	-8.5166	1240K	1	0.023283	27578	M	R1b1a1a	44.7	V	[0.995,1.000]	0.052	0.408	1	n/a (<200 SNPs)	n/a (<200 SNPs)	n/a (<200 SNPs)	half	S7687.E1.L1	#N/A
I7688	I7688	GM-23	tooth	2019	OlaldeScience2019	Lalueza-Fox, Carles	2900	1200-700 BCE	Iberia_LBA	Iberia_LBA	Coimbra, Medronhal	Portugal	40.08694	-8.5166	1240K	1	0.017992	21027	F	..	49.6	H3ap	[0.994,1.000]	0.061	0.013	4	..	..	..	half	S7688.E1.L1	#N/A
I10974	I10974	Grave unrecorded, LOEB_163	petrous	2019	NarasimhanPattersonScience2019	Olivieri, Luca; Zahir, Muhammad; Vidale, Massimo; Micheli, Roberto; Coppa, Alfredo	2905	1006-904 calBCE (2800Â±20 BP, PSUAMS-4867)	Pakistan_IA_Loebanr	SPGT	Swat Valley, Loebanr	Pakistan	34.75146111	72.40193611	1240K	1	1.22995	568563	M	L1a	157	HV2a	[0.988,0.996]	0.124	0.436	1741	0.004445	2.101270359	[0,0.009]	half	S10974.Y1.E1.L1	#N/A
I13226	I13226	Grave 127, Individual 2 in a double burial, 937	petrous (CBD)	2019	NarasimhanPattersonScience2019	Olivieri, Luca; Zahir, Muhammad; Vidale, Massimo; Micheli, Roberto; Coppa, Alfredo	2910	1011-909 calBCE (2810Â±20 BP, PSUAMS-5503)	Pakistan_IA_Loebanr	SPGT	Swat Valley, Loebanr	Pakistan	34.75146111	72.40193611	1240K	1	0.662206	463483	F	..	58.32	K1a	[0.962,0.985]	0.183	0.011	2183	..	..	..	half	S13226.Y1.E1.L1	#N/A
I6195	I6195	Grave 7, Individual 1, UDG48	tooth	2019	NarasimhanPattersonScience2019	Olivieri, Luca; Zahir, Muhammad; Vidale, Massimo; Micheli, Roberto; Coppa, Alfredo	2910	1011-909 calBCE (2810Â±20 BP, PSUAMS-2841)	Pakistan_IA_Udegram	SPGT	Swat Valley, Udegram	Pakistan	34.74319444	72.31421667	1240K	1	0.058369	66220	F	..	29.9	U4c1	[0.993,1.000]	0.118	0.014	26	..	..	..	half	S6195.E1.L1	#N/A
I1994	I1994	Grave 10, Individual 2, UDG38	tooth	2019	NarasimhanPattersonScience2019	Olivieri, Luca; Zahir, Muhammad; Vidale, Massimo; Micheli, Roberto	2924	1107-840 calBCE [1027-848 calBCE (2800Â±30 BP, Beta-428666), 1107-840 calBCE (2808Â±45 BP, CEDAD-LTL13329A]	Pakistan_IA_Udegram	SPGT	Swat Valley, Udegram	Pakistan	34.74319444	72.31421667	1240K	3	0.455248	370900	F	..	..	W3a1	..	..	..	..	..	..	..	half,half,half	S1994.E1.L1,S1994.E1.L2,S1994.E1.L3	#N/A
I12457	I12457	Grave 65, Individual 2 (A) in a double burial, 594	petrous	2019	NarasimhanPattersonScience2019	Olivieri, Luca; Zahir, Muhammad; Vidale, Massimo; Micheli, Roberto; Coppa, Alfredo	2933	1044-922 calBCE (2830Â±20 BP, PSUAMS-5280)	Pakistan_IA_Loebanr	SPGT	Swat Valley, Loebanr	Pakistan	34.75146111	72.40193611	1240K	1	1.01084	574632	M	R1a1a1b	124.5	W3a1	[0.980,0.995]	0.158	0.405	1505	0.0086	2.867	[0.003,0.014]	half	S12457.Y1.E1.L1	#N/A
I5383	I5383	SB 468B3	petrous	2018	OlaldeNature2018	Brace, Selina	2945	1090-900 BCE	England_LBA	England_LBA	England, North Yorkshire, Ingleton, Raven Scar Cave	Great Britain	54.176006	-2.416361	1240K	2	0.307063	291948	F	..	..	J1c5f	..	..	..	..	..	..	..	half,half	S6756.L1,S5383.L1	PASS
I6194	I6194	Grave 5, Individual 2 in a double burial, UDG45, DA-UDE0317-055	tooth	2019	NarasimhanPattersonScience2019	Olivieri, Luca; Zahir, Muhammad; Vidale, Massimo; Micheli, Roberto; Coppa, Alfredo	2950	1200-800 BCE	Pakistan_IA_Udegram	SPGT	Swat Valley, Udegram	Pakistan	34.74319444	72.31421667	1240K	2	2.16369	776502	M	E1b1b1b2	..	U8b1a	..	..	..	..	..	..	..	half,half	S8195.E1.L1,S6194.E1.L1	#N/A
I6197	I6197	Grave 4, Individual 2, UDG58, DA-UDE0317-48, Luca58	tooth	2019	NarasimhanPattersonScience2019	Olivieri, Luca; Zahir, Muhammad; Vidale, Massimo; Micheli, Roberto; Coppa, Alfredo	2950	1200-800 BCE	Pakistan_IA_Udegram	SPGT	Swat Valley, Udegram	Pakistan	34.74319444	72.31421667	1240K	2	2.93939	836021	M	E1b1b1b2	..	M65a	..	..	..	..	..	..	..	half,half	S7725.E1.L1,S6197.E1.L1	#N/A
I6198	I6198	Grave 4, Individual 1 in a double burial, UDG60, DA-UDE0317-034	petrous	2019	NarasimhanPattersonScience2019	Olivieri, Luca; Zahir, Muhammad; Vidale, Massimo; Micheli, Roberto; Nayak, Ayushi; Boivin, Nicole	2950	1200-800 BCE	Pakistan_IA_Udegram	SPGT	Swat Valley, Udegram	Pakistan	34.74319444	72.31421667	1240K	1	0.718819	515354	F	..	57	..	[0.989,0.999]	0.104	0.013	2132	..	..	..	half	S6902.E1.L1	#N/A
I6897	I6897	Grave 12, Individual 1, DA-UDE0317-003	petrous	2019	NarasimhanPattersonScience2019	Olivieri, Luca; Zahir, Muhammad; Vidale, Massimo; Micheli, Roberto; Nayak, Ayushi; Boivin, Nicole	2950	1200-800 BCE	Pakistan_IA_Udegram	SPGT	Swat Valley, Udegram	Pakistan	34.74319444	72.31421667	1240K	1	1.70409	718364	F	..	64.5	..	[0.992,0.999]	0.14	0.015	5500	..	..	..	half	S6897.E1.L1	#N/A
I6901	I6901	Grave 6, Individual 1 in a double burial, DA-UDE0317-032	petrous	2019	NarasimhanPattersonScience2019	Olivieri, Luca; Zahir, Muhammad; Vidale, Massimo; Micheli, Roberto; Nayak, Ayushi; Boivin, Nicole	2950	1200-800 BCE	Pakistan_IA_Udegram	SPGT	Swat Valley, Udegram	Pakistan	34.74319444	72.31421667	1240K	1	1.73059	716629	F	..	82.5	..	[0.994,1.000]	0.135	0.011	5785	..	..	..	half	S6901.E1.L1	#N/A
I8194	I8194	G IV Grave C, Individual 1, DA-UDE0317-072	petrous	2019	NarasimhanPattersonScience2019	Olivieri, Luca; Zahir, Muhammad; Vidale, Massimo; Micheli, Roberto	2950	1100-900 BCE	Pakistan_IA_Gogdara	SPGT	Swat Valley, Gogdara	Pakistan	34.74876389	72.30835833	1240K	1	3.86707	831565	M	H1a1a	87	R30a1b	[0.985,0.995]	0.162	0.42	5349	0.007899	6.173828563	[0.005,0.01]	half	S8194.E1.L1	#N/A
I1985	I1985	Grave 10, Individual 1, UDG34+UDG39, DA-UDE0317-040	bone	2019	NarasimhanPattersonScience2019	Olivieri, Luca; Zahir, Muhammad; Vidale, Massimo; Micheli, Roberto	2958	1192-824 calBCE [1192-939 calBCE (2880Â±30 BP, Beta-428667), 1001-824 calBCE (2758Â±40 BP, CEDAD-LTL13334A)]	Pakistan_IA_Udegram	SPGT	Swat Valley, Udegram	Pakistan	34.74319444	72.31421667	1240K	3	4.20447	897462	M	E1b1b1b2a	..	M	..	..	..	..	0.003353	1.906393953	[0,0.007]	half,half,half	S1985.E1.L1,S1995.E1.L1,S1985.E1.L2	#N/A
I3753	I3753	CII No 51, stone fencing 43, skull 1	tooth	2019	NarasimhanPattersonScience2019	Lalueza-Fox, Carles; Pettener, David; Bonora, Gian Luca; Sarno, Stefania	2976	1111-941 calBCE (2860Â±20 BP, PSUAMS-2540)	Kazakhstan_LBA_Zevakinskiy	Steppe_LBA	Zevakinskiy stone fence	Kazakhstan	50.2249	81.83678333	1240K	1	1.973	745643	M	R1a1a1b	383	K1	[0.993,0.999]	0.034	0.433	3486	0.003099	2.789193159	[0.001,0.005]	half	S3753.E1.L1	#N/A
I3977	I3977	CII No 44, stone fencing 27	tooth	2019	NarasimhanPattersonScience2019	Lalueza-Fox, Carles; Pettener, David; Bonora, Gian Luca; Sarno, Stefania	3013	1126-1000 calBCE (2885Â±20 BP, PSUAMS-2507)	Kazakhstan_LBA_Zevakinskiy	Steppe_LBA	Zevakinskiy stone fence	Kazakhstan	50.2249	81.83678333	1240K	1	1.799	754202	M	R1b1a1a1	368	U5b2b	[0.990,0.996]	0.052	0.433	2827	0.002079	1.717388413	[0,0.004]	half	S3977.E1.L1	#N/A
Turlojiske1932	Turlojiske1932	Turlojiske1932	..	2018	MittnikNatureCommunications2018	..	3025	1230-920 calBCE (2895Â±55 BP, OxA-5931)	Lithuania_BA	Lithuania_BA	TurlojiÅ¡kÄ—	Lithuania	..	..	1240K	..	0.076926	82988	F	..	..	U5a2a1	..	..	..	..	..	..	..	half	..	PASS (literature)
I7949	I7949	BILI_7958	petrous	2019	NarasimhanPattersonScience2019	Pinhasi, Ron; Veleminsky, Petr; DobeÅ¡, Miroslav	3046	1187-1004 calBCE (2890Â±20 BP, PSUAMS-6927)	Czech_BA	Bilina_BA	Bilina	Czech Republic	50.548056	13.776111	1240K	1	5.47005	857331	M	R1b1a1a2a1a(xR1b1a1a2a1a1,xR1b1a1a2a1a2)	233	U5a1i1	[0.985,0.994]	0.108	0.42	6572	0.005385	5.652797316	[0.004,0.007]	half	S7949.E1.L1
I4255	I4255	UZ-KKC-003, Kashkarchi, N. 3, 14-47	petrous	2019	NarasimhanPattersonScience2019	Frachetti, Michael	3050	1200-1000 BCE	Uzbekistan_BA_Kashkarchi	Central_Steppe_MLBA	Ferghana, Burial Kashkarchi	Uzbekistan	40.37722222	71.855	1240K	1	2.486	732809	M	R1a1a1b	317	N1a1a1a1	[0.970,0.982]	0.101	0.428	3704	0.005193	3.614178604	[0.002,0.008]	half	S4255.E1.L1	#N/A
I3976	I3976	CII No 43, stone fencing 1, extension 1	tooth	2019	NarasimhanPattersonScience2019	Lalueza-Fox, Carles; Pettener, David; Bonora, Gian Luca; Sarno, Stefania	3051	1191-1010 calBCE (2900Â±20 BP, PSUAMS-2506)	Kazakhstan_LBA_Zevakinskiy	Steppe_LBA	Zevakinskiy stone fence	Kazakhstan	50.2249	81.83678333	1240K	1	1.429	736054	M	Q1a2a1c	459	U5b2a1a2	[0.990,0.997]	0.039	0.427	2214	0.002123	1.500189025	[0,0.005]	half	S3976.E1.L1	#N/A
I4267	I4267	KZ-KP-004, Ð¦Ð¼Ðº, ÐºÐ¿27390, 6Ð°	petrous	2019	NarasimhanPattersonScience2019	Frachetti, Michael	3053	1193-1013 calBCE (2905Â±20 BP, PSUAMS-2512)	Kazakhstan_LBA_Zevakinskiy	Steppe_LBA	Zevakinskiy stone fence	Kazakhstan	50.2249	81.83678333	1240K	1	3.761	788293	M	R1a1a1b2a2a	677	I2	[0.992,0.998]	0.072	0.422	4800	0.005109	4.529142894	[0.003,0.007]	half	S4267.E1.L1	#N/A
I2327	I2327	FH8, K10 B1	tooth (molar)	2019	NarasimhanPattersonScience2019	Pinhasi, Ron; Monge, Janet	3056	1193-1019 calBCE (2910Â±20 BP, PSUAMS-4413)	Iran_IA_HajjiFiruz	Hajji_Firuz_IA	Hajji Firuz	Iran	36.9944	45.4744	1240K	4	0.641309	487276	M	R1b1a1a2a2	..	K1a17a	..	..	..	..	0.005501	1.044088195	[0,0.016]	half,half,half,half	S2327.E1.L2,S2327.E1.L3,S2327.E1.L4,S2327.E1.L5	#N/A
I12147	I12147	Grave 145, single burial, 566	petrous	2019	NarasimhanPattersonScience2019	Olivieri, Luca; Zahir, Muhammad; Vidale, Massimo; Micheli, Roberto; Coppa, Alfredo	3061	1207-1014 calBCE (2910Â±25 BP, PSUAMS-5426)	Pakistan_IA_Katelai	SPGT	Swat Valley, Katelai	Pakistan	34.76584167	72.34913333	1240K	1	0.601535	430947	M	R2a3a2b2c	147.5	U7b	[0.988,0.999]	0.207	0.406	679	0.00528	1.427027027	[0,0.013]	half	S12147.Y1.E1.L1	#N/A
I4295	I4295	KZ-KP-001, Ð¦Ð¼Ðº, ÐºÐ¿27390, 9Ð°	petrous	2019	NarasimhanPattersonScience2019	Frachetti, Michael	3084	1211-1056 calBCE (2935Â±20 BP, PSUAMS-2515)	Kazakhstan_LBA_Zevakinskiy	Steppe_LBA	Zevakinskiy stone fence	Kazakhstan	50.2249	81.83678333	1240K	1	3.36	778826	M	R1a1a1b	172	A8a1	[0.979,0.989]	0.083	0.424	4428	0.003043	2.885790776	[0.001,0.005]	half	S4295.E1.L1	#N/A
I10110	I10110	Tomsk_4376, inventory number 4376	petrous	2019	NarasimhanPattersonScience2019	Pinhasi, Ron; Pinhasi, Ron; Slepchenko, Sergey Mikhailovich; Bagashev, Anatoly Nikolaevich	3100	1400-900 BCE	Kazakhstan_MLBA_Fedorovo_Shoindykol	Central_Steppe_MLBA	Shoendykol	Kazakhstan	50.82	75.6	1240K	1	3.75689	814690	F	..	277	U2e2a1d	[0.986,0.995]	0.119	0.01	8601	..	..	..	half	S10110.E1.L1	#N/A
I8570	I8570	ID6 (3.7)	tooth	2019	OlaldeScience2019	Lalueza-Fox, Carles	3100	1300-1000 BCE	Iberia_BA	Iberia_BA	Castell, Cabanes, TÃºmulo Mortorum	Spain	40.1425	0.1091666	1240K	1	0.232846	236532	M	R1b1a1a2a1a(xR1b1a1a2a1a2a5)	31.1	J1c3	[0.968,0.989]	0.075	0.406	131	n/a (<200 SNPs)	n/a (<200 SNPs)	n/a (<200 SNPs)	half	S8570.E1.L1	#N/A
I8571_d	I8571	ID4 (3.4)	tooth	2019	OlaldeScience2019	Lalueza-Fox, Carles	3100	1300-1000 BCE	Iberia_BA	Iberia_BA	Castell, Cabanes, TÃºmulo Mortorum	Spain	40.1425	0.1091666	1240K	1	0.015706	18847	M	..	..	..	..	..	..	..	..	..	..	half	S8571.E1.L1	#N/A
I3769	I3769	BI-25	tooth	2019	NarasimhanPattersonScience2019	Lalueza-Fox, Carles; Pettener, David; Bonora, Gian Luca; Sarno, Stefania	3150	1400-1000 BCE	Kazakhstan_LBA_Molaly	Steppe_LBA	Talpaty II, Almaty, Karasu, Molaly Kurgan	Kazakhstan	43.37376667	76.5845	1240K	1	1.753	733200	F	..	938	T1a1	[0.997,1.000]	0.049	0.012	6062	..	..	..	half	S3769.E1.L1	#N/A
I8193	I8193	G IV Grave B, Individual 1, DA-UDE0317-071	petrous	2019	NarasimhanPattersonScience2019	Olivieri, Luca; Zahir, Muhammad; Vidale, Massimo; Micheli, Roberto; Nayak, Ayushi; Boivin, Nicole	3150	1372-1027 calBCE (2964Â±45 BP, CEDAD-LTL12131A	Pakistan_IA_Gogdara	SPGT	Swat Valley, Gogdara	Pakistan	34.74876389	72.30835833	1240K	1	0.846299	560056	F	..	24.6	M30+16234	[0.958,0.992]	0.151	0.009	2831	..	..	..	half	S8193.E1.L1	#N/A
I2653	I2653	GENSCOT22	petrous	2018	OlaldeNature2018	Armit, Ian	3211	1388-1133 calBCE (3019Â±26 BP, SUERC-75916)	Scotland_MBA	Scotland_MBA	Scotland, Longniddry, Evergreen	Great Britain	55.98	-2.896	1240K	1	0.84	574585	M	R1b1a1a2a1a2c1e2b3a1	100	H2a1a	..	0.103	0.428	1095	0.008431	2.232725114	[0.001,0.016]	half	S2653.E1.L2	PASS
I6900	I6900	Grave 3, Individual 1 in a single burial, DA-UDE0317-026	petrous	2019	NarasimhanPattersonScience2019	Olivieri, Luca; Zahir, Muhammad; Vidale, Massimo; Micheli, Roberto; Nayak, Ayushi; Boivin, Nicole	3213	1400-1126 calBCE (3018Â±45 BP, CEDAD-LTL13327A)	Pakistan_IA_Udegram	SPGT	Swat Valley, Udegram	Pakistan	34.74319444	72.31421667	1240K	1	2.11586	764737	M	E1b1b1b2	39	..	[0.947,0.975]	0.15	0.422	3365	0.005753	3.344477717	[0.002,0.009]	half	S6900.E1.L1	#N/A
I4787	I4787	KZ-UKZ-002, Grave (?) 1, KV E7,	petrous	2019	NarasimhanPattersonScience2019	Frachetti, Michael; Kitov, Egor; Akhatov, Gaziz; Yermolayeva, Antonina	3238	1379-1196 calBCE (3015Â±20 BP, PSUAMS-2614)	Kazakhstan_MLBA1_Taldysay	Central_Steppe_MLBA	Aktobe, Koboda, Taldysay	Kazakhstan	48.2144	67.0205	1240K	1	4.599	792678	M	R1a1a1b2a2a	528	H3g	[0.991,0.998]	0.057	0.426	5176	0.004867	4.521150102	[0.003,0.007]	half	S4787.E1.L1	#N/A
I12208	I12208	SRH-02	petrous	2019	OlaldeScience2019	Delibes de Castro, GermÃ¡n	3240	1368-1338 calBCE, 1322-1211 calBCE	Iberia_LBA_Cogotas	Iberia_LBA_Cogotas	Valladolid, San RomÃ¡n de Hornija, La Requejada	Spain	41.459	-5.289	1240K	1	3.65607	860198	F	..	389.4	K1a1b1	[0.982,0.996]	0.15	0.008	10070	..	..	..	half	S12208.E1.L1	#N/A
I12209	I12209	SRH-03	petrous	2019	OlaldeScience2019	Delibes de Castro, GermÃ¡n	3240	1368-1338 calBCE, 1322-1211 calBCE	Iberia_LBA_Cogotas	Iberia_LBA_Cogotas	Valladolid, San RomÃ¡n de Hornija, La Requejada	Spain	41.459	-5.289	1240K	1	4.90774	899574	M	R1b1a1a2a1a2(xR1b1a1a2a1a2c,xR1b1a1a2a1a2b1,xR1b1a1a2a1a2a5)	656	H1ah	[0.991,1.000]	0.092	0.412	7242	0.00495	5.38	[0.003,0.007]	half	S12209.E1.L1	#N/A
I6709	I6709	StPet38, collection 6095, burial place 1, grave 5g, individual 13	petrous	2019	NarasimhanPattersonScience2019	Pinhasi, Ron; Moiseyev, Vyacheslav	3244	1391-1196 calBCE (3025Â±25 BP, PSUAMS-2940)	Kazakhstan_LBA	Steppe_LBA	East Kazakhstan region, Katon Karagai district, Ulâ€™ken Narym, Malaya Krasnoyarka	Kazakhstan	49.1244	84.3041	1240K	1	0.526188	435683	F	..	106	U5a1g1	[0.996,1.000]	0.072	0.012	1356	..	..	..	half	S6709.E1.L1	#N/A
I6047	I6047	Tomsk_2124, inventory number 2124	petrous	2019	NarasimhanPattersonScience2019	Pinhasi, Ron; Slepchenko, Sergey Mikhailovich; Bagashev, Anatoly Nikolaevich	3249	1384-1213 calBCE (3025Â±20 BP, PSUAMS-2917)	Russia_LBA_Priobrazhenka	Western_Steppe_MLBA	Priobrazhenka 3	Russia	55.51	77.05	1240K	1	0.312	299441	M	R1a	58.2	R1b	[0.987,0.996]	0.199	0.426	153	n/a (<200 SNPs)	n/a (<200 SNPs)	n/a (<200 SNPs)	half	S6047.E1.L1	#N/A
I10140	I10140	KZ-AKT-006, Object 7, kurgan 3, burial 1 (south)	tooth	2019	NarasimhanPattersonScience2019	Pinhasi, Ron; Pinhasi, Ron; Frachetti, Michael	3250	1400-1200 BCE	Kazakhstan_MLBA_Aktogai	Western_Steppe_MLBA	Aktogai	Kazakhstan	46.96586667	80.03473333	1240K	1	1.03763	597074	M	R1a1a1	212	U4a1	[0.989,0.995]	0.046	0.439	1616	0.006189	2.502863188	[0.001,0.011]	half	S10140.E1.L1	#N/A
I6668	I6668	StPet24, site II, grave 265, Museum ID 7651-136	petrous	2019	NarasimhanPattersonScience2019	Pinhasi, Ron; Pinhasi, Ron; Moiseyev, Vyacheslav; Gromov, Andrey	3250	1600-1000 BCE	Turkmenistan_LBA_Parkhai	BMAC	Parkhai II	Turkmenistan	38.348048	56.24543	1240K	1	2.46181	821527	F	..	101	H29a	[0.980,0.993]	0.138	0.015	7745	..	..	..	half	S6668.E1.L1	#N/A
I6675	I6675	StPet34, grave 16, Museum ID 7651-153	petrous	2019	NarasimhanPattersonScience2019	Pinhasi, Ron; Pinhasi, Ron; Moiseyev, Vyacheslav; Gromov, Andrey	3250	1600-1000 BCE	Turkmenistan_LBA_Sumbar	BMAC	Sumbar	Turkmenistan	37.9316	58.432537	1240K	1	0.985655	658949	M	R2a	52.6	W3b	[0.979,0.992]	0.123	0.419	1278	0.006156	2.033271536	[0,0.012]	half	S6675.E1.L1	#N/A
I2051	I2051	I2051, MG13, Marchenkova Gora, D13, Dolmen 13	tooth	2019	WangNatureCommunications2019	Pinhasi, Ron	3260	1410-1210 BCE	Russia_Caucasus_LBA_Dolmen	Dolmen_LBA	North Caucasus, Marchenkova Gora	Russia	44.58333333	38.16666667	1240K	1	0.058151	65562	M	J	4.9	H6a1a2a	[0.966,1.000]	..	..	..	..	..	..	half	S2051.L1	#N/A
I2470_published	I2470	ES.3/4 - 1	tooth	2019	OlaldeScience2019	Lalueza-Fox, Carles	3271	1411-1231 calBCE (3060Â±30 BP, Beta-299307)	Iberia_BA_published	Iberia_BA	Basque Country, Alava, El Sotillo	Spain	42.57	-2.62	1240K	1	0.708	408097	M	R1b1a1a2a1a2(xR1b1a1a2a1a2c)	..	J2a1a1	..	..	..	..	0.011164	1.52432593	[0.000,0.026]	half	S2470.E1.L1	#N/A
I2574_published	I2574	NFC07151	tooth	2018	OlaldeNature2018	Jowett, Nick	3272	1415-1228 calBCE (3065Â±36 BP, SUERC-62072)	Wales_EBA_published	Wales_EBA	Wales, North Wales, Llandudno, Great Orme	Great Britain	53.33	-3.84	1240K	1	0.072	77807	F	..	967	U5a1a2b	[0.998,1.000]	0.063	0.017	..	..	..	..	half	S2574.E1.L2	PASS
I2654	I2654	GENSCOT23	petrous	2018	OlaldeNature2018	Armit, Ian	3278	1395-1261 calBCE (3074Â±29 BP, SUERC-75917)	Scotland_MBA	Scotland_MBA	Scotland, Longniddry, Evergreen	Great Britain	55.98	-2.896	1240K	1	0.713	518165	F	..	75.1	U5b3	..	0.106	0.01	2571	..	..	..	half	S2654.E1.L2	PASS
Turlojiske5	Turlojiske5	Turlojiske5	..	2018	MittnikNatureCommunications2018	..	3300	2100-600 BCE	Lithuania_BA	Lithuania_BA	TurlojiÅ¡kÄ—	Lithuania	..	..	1240K	..	0.055352	60338	M	CT	..	H5	..	..	..	..	..	..	..	half	..	PASS (literature)
I3493	I3493	S-EVA 26050	tooth	2019	OlaldeScience2019	Lalueza-Fox, Carles	3302	1420-1283 calBCE (3090Â±25 BP, PSUAMS-2072)	Iberia_BA_Cogotas	Iberia_BA_Cogotas	Salamanca, Aldeaseca de la Frontera, Tordillos	Spain	40.8586	-5.3518	1240K	1	0.347	288946	F	..	94.9	H1	[0.996,1.000]	0.178	0.012	768	..	..	..	half	S3493.E1.L1	#N/A
I2655	I2655	GENSCOT24	tooth	2018	OlaldeNature2018	Armit, Ian	3308	1442-1273 calBCE (3105Â±35 BP, SUERC-9172)	Scotland_MBA	Scotland_MBA	Scotland, Pabbay Mor	Great Britain	58.23	-6.935	1240K	1	3.639	835188	M	I2a2a1a1a1	1100	H6a1b2	[0.994,0.999]	0.051	0.422	6055	0.003136	3.438816319	[0.001,0.005]	half	S2655.E1.L1	PASS (Xcontam=0.004)
I7640	I7640	SB617A	petrous	2018	OlaldeNature2018	Booth, Tom	3316	1436-1296 calBCE (3100Â±30, SUERC-28349)	England_MBA	England_MBA	England, Cambridgeshire, Trumpington, Clay Farm	Great Britain	52.17839	0.122544	1240K	1	3.61553	801057	M	R1b1a1a2a1a2c1e2b3	135	U5a2c2	[0.988,0.997]	0.06	0.423	4831	0.002885	2.848707467	[0.001,0.005]	half	S7640.E1.L1	PASS
I2458	I2458	85680_61231	petrous	2018	OlaldeNature2018	Barclay, Alastair	3340	1490-1290 calBCE (3122Â±34 BP, SUERC-49182)	England_MBA	England_MBA	England, Wiltshire, Amesbury Down	Great Britain	51.168023	-1.7725402	1240K	1	3.26	812721	F	..	184	U5b3	[0.989,0.996]	..	..	..	..	..	..	half	S2458.E1.L2	PASS
I1931	I1931	DL-Br-2, sample KZBR-2-012, individual 1	bone (phalanx)	2019	NarasimhanPattersonScience2019	Frachetti, Michael	3348	1495-1300 calBCE (3130Â±30 BP, Beta-391198)	Kazakhstan_MLBA_Dali	Steppe_MLBA_oWSHG	Byan Zherek, eastern spur, Dali	Kazakhstan	45.13237778	79.36439444	1240K	2	0.327	296774	F	..	..	J2b1a2	..	..	..	..	..	..	..	half,half	S1932.E1.L1,S1931.E1.L1	#N/A
I2573	I2573	GENSCOT21	petrous	2018	OlaldeNature2018	Armit, Ian	3352	1501-1302 calBCE (3144Â±37 BP, OxA-16486)	Scotland_MBA	Scotland_MBA	Scotland, Longniddry, Evergreen	Great Britain	55.98	-2.896	1240K	1	0.913	611500	F	..	66.7	H3+16311	..	0.113	0.009	3417	..	..	..	half	S2573.E1.L3	PASS
I12499	I12499	MOS308, Kokcha 3 1951, Grave N90, IE-60-8, 659	petrous	2019	NarasimhanPattersonScience2019	Pinhasi, Ron; Vasilyev, Sergey	3358	1497-1318 calBCE (3145Â±25 BP, PSUAMS-5284)	Uzbekistan_BA_Kokcha	Steppe_MLBA_oBMAC	Kokcha 3	Uzbekistan	40.54	64.99	1240K	1	3.15509	805590	M	R1a1a1b	266.8	U5b1e1	[0.978,0.995]	0.105	0.388	5403	0.00286	3.075	[0.001,0.005]	half	S12499.Y1.E1.L1	#N/A
I11026	I11026	UZ-BST-008, Site 7, Grave 84 (2), 58-20,	petrous	2019	NarasimhanPattersonScience2019	Frachetti, Michael	3400	1600-1300 BCE	Uzbekistan_BA_Bustan	BMAC	Bustan	Uzbekistan	37.66666667	67	1240K	1	0.32537	290796	F	..	78.51	U7a	[0.985,0.998]	0.22	0.012	971	..	..	..	half	S11026.E1.L1	#N/A
I11519	I11519	UZ-BST-013, Site 4, Grave 20	petrous	2019	NarasimhanPattersonScience2019	Frachetti, Michael	3400	1600-1300 BCE	Uzbekistan_BA_Bustan	BMAC	Bustan	Uzbekistan	37.66666667	67	1240K	1	0.07936	86645	F	..	26.7	J1b1b1	[0.988,1]	0.235	0.011	..	..	..	..	half	S11519.E1.L1	#N/A
I4156	I4156	UZ-BST-004, Site 7, Grave 33 (1), 44-91	petrous	2019	NarasimhanPattersonScience2019	Pinhasi, Ron; Frachetti, Michael	3400	1600-1300 BCE	Uzbekistan_BA_Bustan	BMAC	Bustan	Uzbekistan	37.66666667	67	1240K	1	0.02	24080	M	..	2.53	H2a2a	[0.819,0.999]	0.128	0.456	2	n/a (<200 SNPs)	n/a (<200 SNPs)	n/a (<200 SNPs)	half	S4156.E1.L1	#N/A
I4157	I4157	UZ-BST-005, Site 7, Grave 60, 56-63	petrous	2019	NarasimhanPattersonScience2019	Frachetti, Michael	3400	1600-1300 BCE	Uzbekistan_BA_Bustan	BMAC	Bustan	Uzbekistan	37.66666667	67	1240K	1	0.293322	281113	M	J2a	44.1	T1	[0.969,0.986]	0.108	0.438	175	n/a (<200 SNPs)	n/a (<200 SNPs)	n/a (<200 SNPs)	half	S4157.E1.L1	#N/A
I4159	I4159	UZ-BST-007, Site 4, Grave 12	petrous	2019	NarasimhanPattersonScience2019	Frachetti, Michael	3400	1600-1300 BCE	Uzbekistan_BA_Bustan	BMAC	Bustan	Uzbekistan	37.66666667	67	1240K	1	0.265	242409	M	J2a1	22.7	R0	[0.945,0.980]	0.119	0.448	174	n/a (<200 SNPs)	n/a (<200 SNPs)	n/a (<200 SNPs)	half	S4159.E1.L1	#N/A
I5605	I5605	UZ-BST-010, Site 7, Grave 84, 56-62	petrous	2019	NarasimhanPattersonScience2019	Frachetti, Michael	3400	1600-1300 BCE	Uzbekistan_BA_Bustan	BMAC	Bustan	Uzbekistan	37.66666667	67	1240K	1	0.263	254447	F	..	55.2	W6	[0.974,0.986]	..	..	..	..	..	..	half	S5605.E1.L1	#N/A
I7568	I7568	896	petrous	2018	OlaldeNature2018	Neil, Benjamin	3400	1600-1300 BCE	England_MBA	England_MBA	England, Cambridgeshire, Over, Over Narrows	Great Britain	52.346588	0.031827	1240K	1	3.79525	769990	F	..	103	W1+119	[0.979,0.990]	0.071	0.013	7385	..	..	..	half	S7568.E1.L1	PASS (extraction.negative.flag)
I7569	I7569	596	petrous	2018	OlaldeNature2018	Neil, Benjamin	3400	1600-1300 BCE	England_MBA	England_MBA	England, Langtoft	Great Britain	52.696301	-0.34	1240K	1	0.048296	55212	F	..	9.49	K1a1b1	[0.970,1.000]	0.06	0.012	23	..	..	..	half	S7569.E1.L1	PASS (extraction.negative.flag)
I7572	I7572	8248	petrous	2018	OlaldeNature2018	Neil, Benjamin	3400	1600-1300 BCE	England_MBA	England_MBA	England, Cambridgeshire, Over, Over Narrows	Great Britain	52.346588	0.031827	1240K	1	1.20018	653485	M	R1b1a1a2a1a2c	51.7	H13a1a	[0.956,0.981]	0.084	0.43	1682	0.003632	1.941934449	[0,0.007]	half	S7572.E1.L1	PASS (extraction.negative.flag, mtcontam=0.97)
I7573	I7573	410	petrous	2018	OlaldeNature2018	Neil, Benjamin	3400	1600-1300 BCE	England_MBA	England_MBA	England, Fordham	Great Britain	52.310608	0.386227	1240K	1	2.98566	709969	F	..	174	H1	[0.993,0.999]	0.093	0.013	6188	..	..	..	half	S7573.E1.L1	PASS (extraction.negative.flag)
I7574	I7574	6036	petrous	2018	OlaldeNature2018	Neil, Benjamin	3400	1600-1300 BCE	England_MBA	England_MBA	England, Cambridgeshire, Trumpington, Clay Farm	Great Britain	52.17839	0.122544	1240K	1	4.20899	789405	F	..	201	H1a3	[0.963,0.979]	0.092	0.012	7869	..	..	..	half	S7574.E1.L1	PASS (extraction.negative.flag, mtcontam=0.973)
I7578	I7578	2528	petrous	2018	OlaldeNature2018	Neil, Benjamin	3400	1600-1300 BCE	England_MBA	England_MBA	England, Bedfordshire, Biddenham Loop	Great Britain	52.122402	-0.511365	1240K	1	3.87843	775926	F	..	183	U5a2c	[0.984,0.994]	0.086	0.01	7542	..	..	..	half	S7578.E1.L1	PASS (extraction.negative.flag)
I7580	I7580	425	petrous	2018	OlaldeNature2018	Neil, Benjamin	3400	1600-1300 BCE	England_MBA	England_MBA	England, Bedfordshire, Biddenham Loop	Great Britain	52.122402	-0.511365	1240K	1	3.99379	770757	F	..	214	U5b2a1a	[0.995,1.000]	0.126	0.012	7488	..	..	..	half	S7580.E1.L1	PASS (extraction.negative.flag)
I7626	I7626	556	petrous	2018	OlaldeNature2018	Neil, Benjamin	3400	1600-1300 BCE	England_MBA	England_MBA	England, Bedfordshire, Biddenham Loop	Great Britain	52.122402	-0.511365	1240K	1	3.09402	768487	F	..	163	T2b	[0.995,0.999]	0.118	0.014	7321	..	..	..	half	S7626.E1.L1	PASS
I7627	I7627	1327	petrous	2018	OlaldeNature2018	Neil, Benjamin	3400	1600-1300 BCE	England_MBA	England_MBA	England, Bedfordshire, Biddenham Loop	Great Britain	52.122402	-0.511365	1240K	1	4.19971	780131	F	..	222	U4a	[0.980,0.989]	0.085	0.01	7701	..	..	..	half	S7627.E1.L1	PASS
I7628	I7628	10423	petrous	2018	OlaldeNature2018	Neil, Benjamin	3400	1600-1300 BCE	England_MBA	England_MBA	England, Bedfordshire, Biddenham Loop	Great Britain	52.122402	-0.511365	1240K	1	0.522439	409042	M	R1b1a1a2a1a2c	25.6	T1a1	[0.988,1.000]	0.164	0.441	452	0.006875	1.37065639	[0,0.017]	half	S7628.E1.L1	PASS
VAD004	VAD004	E74	..	2019	OlaldeScience2019	Haak, Wolfgang	3400	1700-1200 BCE [1673-1255 BCE (3479Â±209 BP, MADN-6392), associated pottery date]	Iberia_BA	Iberia_BA	Castilla y LeÃ³n, La Rioja, Valdescusa, HervÃ­as	Spain	42.419242	-3.484756	1240K	1	0.319468	280199	M	R1b1a1a2a1a(xR1b1a1a2a1a2c,xR1b1a1a2a1a2a5)	..	J1c3	..	..	..	..	..	..	..	half	VAD004.A0201	#N/A
I10111	I10111	Tomsk_4377, inventory number 4377	petrous	2019	NarasimhanPattersonScience2019	Pinhasi, Ron; Pinhasi, Ron; Slepchenko, Sergey Mikhailovich; Bagashev, Anatoly Nikolaevich	3404	1497-1410 calBCE (3165Â±20 BP, PSUAMS-6971)	Kazakhstan_MLBA_Fedorovo_Shoindykol	Central_Steppe_MLBA	Shoendykol	Kazakhstan	50.82	75.6	1240K	1	4.66962	838551	M	R1a1a1b2a2a	199	U2e1h	[0.991,0.998]	0.124	0.421	5680	0.004183	4.766293791	[0.002,0.006]	half	S10111.E1.L1	#N/A
I4313	I4313	UZ-JAR-005 , Jarkutan 4a-86, Grave 106, 44-20	petrous	2019	NarasimhanPattersonScience2019	Frachetti, Michael	3422	1513-1431 calBCE (3210Â±20 BP, PSUAMS-2517)	Uzbekistan_BA_Dzharkutan1	BMAC	Dzharkutan	Uzbekistan	37.75	67	1240K	1	3.556	747332	F	..	212	U3a'c	[0.984,0.993]	0.109	0.013	6894	..	..	..	half	S4313.E1.L1	#N/A
I4790	I4790	KZ-DJA-004, Oy-Dzhaylau 7a, Grave 7 (Construction 3)	petrous	2019	NarasimhanPattersonScience2019	Frachetti, Michael	3433	1527-1439 calBCE (3220Â±20 BP, PSUAMS-2547)	Kazakhstan_MLBA_OyDzhaylau	Central_Steppe_MLBA	Oy-Dzhaylau III	Kazakhstan	42.68943333	73.11748333	1240K	1	4.334	851851	M	R1a1a1b2a2a	171	W1	[0.990,0.997]	0.072	0.434	2500	0.002006	1.485095373	[0,0.005]	half	S4790.E1.L1	#N/A
I4794	I4794	KZ-TAL-001, Taldysay 1, Grave N5, Central Kazakhstan Archaeology (project) 7.02 (?)	petrous	2019	NarasimhanPattersonScience2019	Pinhasi, Ron; Frachetti, Michael	3450	1600-1400 BCE	Kazakhstan_MLBA2_Taldysay	Steppe_MLBA_oBMAC	Aktobe, Koboda, Taldysay	Kazakhstan	48.2144	67.0205	1240K	1	0.483	369196	M	J2a1h2	14.7	C4a'b'c	[0.976,1.000]	0.106	0.45	212	0.00586	1.118802294	[0,0.016]	half	S4794.E1.L1	#N/A
I8045	I8045	CV-Sep30.8	tooth	2019	OlaldeScience2019	Lalueza-Fox, Carles	3450	1700-1300 BCE	Iberia_MBA	Iberia_MBA	Setabal, Casas Velhas	Portugal	38.1988	-9.2011	1240K	1	0.02856	32990	F	..	3.32	U5b	[0.863,0.994]	0.125	0.03	9	..	..	..	half	S8045.E1.L1	#N/A
I2472	I2472	ES.3/4 - 4	tooth	2019	OlaldeScience2019	Lalueza-Fox, Carles	3465	1605-1425 calBCE (3220Â±30 BP, Beta-299309)	Iberia_BA	Iberia_BA	Basque Country, Alava, El Sotillo	Spain	42.57	-2.62	1240K	1	0.138	145526	M	R1b1a1a2a1a	321	K1a+195	[0.997,1.000]	0.052	0.456	50	n/a (<200 SNPs)	n/a (<200 SNPs)	n/a (<200 SNPs)	half	S2472.E1.L1	#N/A
I2639	I2639	53535_25217	petrous	2018	OlaldeNature2018	Barclay, Alastair	3465	1600-1430 calBCE (3225Â±25 BP, NZA-32497)	England_MBA	England_EMBA	England, Wiltshire, Amesbury Down	Great Britain	51.168023	-1.7725402	1240K	1	1.956	579584	F	..	1030	T2e1a	[0.993,0.999]	0.063	0.01	4572	..	..	..	half	S2639.E1.L2	PASS
I6707	I6707	StPet36, collection 6037, individual 3, engraving 6, skeleton 9	petrous	2019	NarasimhanPattersonScience2019	Pinhasi, Ron; Moiseyev, Vyacheslav	3468	1596-1439 calBCE (3230Â±20 BP, PSUAMS-2978)	Kazakhstan_MLBA_Bylkyldak	Western_Steppe_MLBA	Karaganda region, Bylkyldak	Kazakhstan	49.709894	73.882838	1240K	1	3.82826	831975	F	..	174	U4a1	[0.977,0.987]	0.065	0.01	8469	..	..	..	half	S6707.E1.L1	#N/A
I7060	I7060	KZ-DJA-005, Oy-Dzhaylau 7, Grave 4	tooth (molar)	2019	NarasimhanPattersonScience2019	Pinhasi, Ron; Frachetti, Michael	3473	1608-1437 calBCE (3235Â±25 BP, PSUAMS-3728)	Kazakhstan_MLBA_OyDzhaylau	Central_Steppe_MLBA	Oy-Dzhaylau III	Kazakhstan	42.68943333	73.11748333	1240K	1	1.08389	662193	F	..	285	T1a1	[0.997,1.000]	0.039	0.012	4131	..	..	..	half	S7060.E1.L1	#N/A
I0232	I0232	SVP12, Novoselâ€™ki, kurgan 6, grave 1	bone (long bone)	2015	NarasimhanPattersonScience2019 (supplement of MathiesonNature2018)	Khokhlov, Alexander; Anthony, David	3475	1850-1200 BCE	Russia_Srubnaya	Western_Steppe_MLBA	Samara Oblast, Volga River Valley, Tatarstan oblast, forest-steppe zone, Novosel'ki	Russia	48.1	54.44	1240K	4	8.64954	1112239	M	R1a1a1b2	..	U5a1f2	..	..	..	..	0.006731	4.418023383	[0.004,0.01]	half,half,half,half	S0232.E3.L1,S0232.E2.L1,S0232.E4.L1,S0232.E4.L2	#N/A
I0233	I0233	SVP13, Novosel'ki, kurgan 2, grave 4	bone (long bone)	2019	NarasimhanPattersonScience2019	Khokhlov, Alexander; Anthony, David	3475	1850-1200 BCE	Russia_Srubnaya	Western_Steppe_MLBA	Samara Oblast, Volga River Valley, Tatarstan oblast, forest-steppe zone, Novosel'ki	Russia	48.1	54.44	1240K	1	0.03	35413	M	..	37.8	U5a1i	[0.955,0.972]	0.049	0.402	8	n/a (<200 SNPs)	n/a (<200 SNPs)	n/a (<200 SNPs)	half	S0233.E1.L2	#N/A
I0359	I0359	SVP7, Spiridonovka IV, kurgan 1, grave 6	bone (long bone)	2015	NarasimhanPattersonScience2019 (supplement of MathiesonNature2018, which itself supplements MathiesonNature2015)	Khokhlov, Alexander; Anthony, David	3475	1850-1200 BCE	Russia_Srubnaya	Western_Steppe_MLBA	Samara Oblast, Volga River Valley, Samara River, Spiridonovka IV	Russia	53.03	50.39	1240K	3	2.20264	866715	F	..	..	U5a2a1	..	..	..	..	..	..	..	half,half,half	S0359.E1.L1,S0359.E2.L1,S0359.E2.L2	#N/A
I0361	I0361	SVP9, Spiridonovka IV, kurgan 2, grave 5	bone (long bone)	2015	NarasimhanPattersonScience2019 (supplement of MathiesonNature2018)	Khokhlov, Alexander; Anthony, David	3475	1850-1200 BCE	Russia_Srubnaya	Western_Steppe_MLBA	Samara Oblast, Volga River Valley, Samara River, Spiridonovka IV	Russia	53.03	50.39	1240K	3	0.692967	550931	M	R1a1a	..	H5b	..	..	..	..	0.00305	0.595952797	[0,0.013]	half,half,half	S0361.E1.L1,S0361.E2.L1,S0361.E2.L2	#N/A
I0422	I0422	SVP30, Barinovka I, kurgan 2, grave 24	bone (long bone)	2015	NarasimhanPattersonScience2019 (supplement of MathiesonNature2018)	Khokhlov, Alexander; Anthony, David	3475	1850-1200 BCE	Russia_Srubnaya	Western_Steppe_MLBA	Samara Oblast, Volga River Valley, Samara River, Barinovka I	Russia	52.54	50.5	1240K	3	2.29781	876789	F	..	..	T1a1	..	..	..	..	..	..	..	half,half,half	S0422.E1.L1,S0422.E2.L1,S0422.E2.L2	#N/A
I4160	I4160	UZ-DK-004, Dashti-Kozy 1985, Burial 12, 44-35, individual 3	petrous	2019	NarasimhanPattersonScience2019	Frachetti, Michael	3475	1650-1400 BCE [context from radiocarbon dates of two other skeletons from the same graveyard]	Tajikistan_BA_DashtiKozy	Steppe_MLBA_oBMAC	Dashty-Kozy	Tajikistan	39.44805556	68.03138889	1240K	1	2.452	829426	F	..	164	U2e1h	[0.982,0.991]	0.086	0.013	7074	..	..	..	half	S4160.E1.L1	#N/A
I3763	I3763	CII-47, stone fencing 35, grave 1	tooth	2019	NarasimhanPattersonScience2019	Lalueza-Fox, Carles; Pettener, David; Bonora, Gian Luca; Sarno, Stefania	3476	1609-1443 calBCE (3240Â±25 BP, PSUAMS-2502)	Kazakhstan_MLBA_Zevakinskiy	Steppe_LBA	Zevakinskiy stone fence	Kazakhstan	50.2249	81.83678333	1240K	1	1.505	724973	M	R1a1a1b2a2a	542	U2a	[0.992,0.998]	0.059	0.426	2465	0.00355	2.207301006	[0,0.007]	half	S3763.E1.L1	#N/A
I4791	I4791	KZ-DJA-006, Oy-Dzhaylau 7, Grave 5 (Construction 3)	petrous	2019	NarasimhanPattersonScience2019	Frachetti, Michael	3480	1609-1450 calBCE (3245Â±20 BP, PSUAMS-2548)	Kazakhstan_MLBA_OyDzhaylau	Central_Steppe_MLBA	Oy-Dzhaylau III	Kazakhstan	42.68943333	73.11748333	1240K	1	0.116	123356	M	R1a	41.5	J1b1a1	[0.989,0.999]	..	..	..	0.202127	1.43564163	[0,0.478]	half	S4791.E1.L1	#N/A
I4163	I4163	UZ-JAR-011, Jarkutan 4a 1975, Grave 211	petrous	2019	NarasimhanPattersonScience2019	Frachetti, Michael	3482	1611-1453 calBCE (3250Â±25 BP, PSUAMS-2112)	Uzbekistan_BA_Dzharkutan1	BMAC	Dzharkutan	Uzbekistan	37.75	67	1240K	1	0.9	571489	F	..	37.1	J1b	[0.973,0.992]	..	0.013	2264	..	..	..	half	S4163.E1.L1	#N/A
I4783	I4783	KZ-KAZ-006, Kazakh Mys 2015, Area 3, Grave 1	petrous	2019	NarasimhanPattersonScience2019	Pinhasi, Ron; Frachetti, Michael	3482	1610-1454 calBCE (3250Â±20 BP, PSUAMS-2612)	Kazakhstan_MLBA_KazakhMys	Central_Steppe_MLBA	Kazakh Mys	Kazakhstan	46.94785	79.98808333	1240K	1	2.431	731426	M	R1a1a1b	303	H1	[0.988,0.996]	..	0.429	3697	0.006095	3.659535326	[0.003,0.009]	half	S4783.E1.L1	#N/A
I1851	I1851	SS7800-24, Ust-Bir IV, grave 28	bone (cranial)	2019	NarasimhanPattersonScience2019	Mallory, James; Svyatko, Svetlana	3485	1611-1459 calBCE (3255Â±20 BP, PSUAMS-2436)	Russia_MLBA_Krasnoyarsk	Central_Steppe_MLBA	Minusinsk Basin, Ust-Bir IV	Russia	54.17931667	91.57886667	1240K	1	0.495	404194	M	R1a1a1b	137	H2b	[0.980,0.990]	0.053	0.441	392	0.011927	1.787202301	[0,0.025]	half	S1851.E1.L1	#N/A
I4315	I4315	UZ-JAR-004, Jarkutan 4b-85, Grave 60	petrous	2019	NarasimhanPattersonScience2019	Frachetti, Michael	3487	1609-1465 calBCE (3255Â±15 BP, PSUAMS-2518)	Uzbekistan_BA_Dzharkutan1	BMAC	Dzharkutan	Uzbekistan	37.75	67	1240K	1	3.011	732399	M	R1b1(xR1b1a)	200	R2+13500+195	[0.978,0.988]	0.145	0.427	3827	0.005572	3.950974448	[0.003,0.008]	half	S4315.E1.L1	#N/A
I1828	I1828	SS7800-23, Ust-Bir IV, grave 26	bone (cranial)	2019	NarasimhanPattersonScience2019	Mallory, James; Svyatko, Svetlana	3507	1611-1503 calBCE (3270Â±20 BP, PSUAMS-2960)	Russia_MLBA_Krasnoyarsk	Central_Steppe_MLBA	Minusinsk Basin, Ust-Bir IV	Russia	54.17931667	91.57886667	1240K	1	0.115	125632	F	..	43.8	K1a4b	[0.977,0.986]	0.068	0.011	115	..	..	..	half	S1828.E1.L1	#N/A
I1840	I1840	ES.2/4-1	tooth	2019	OlaldeScience2019	Lalueza-Fox, Carles	3507	1660-1454 calBCE (3260Â±30 BP, Beta-299302)	Iberia_BA	Iberia_BA	Basque Country, Alava, El Sotillo	Spain	42.57	-2.62	1240K	1	0.988	661465	M	R1b1a1a2a1a(xR1b1a1a2a1a1,xR1b1a1a2a1a2c,xR1b1a1a2a1a2a5)	489	H3ap	[0.993,0.999]	0.048	0.418	1505	0.005881	2.370625368	[0.001,0.011]	half	S1840.E1.L1	#N/A
I1853	I1853	SS8993-10, Potroshilovo II, enclosure 7	bone (cranial)	2019	NarasimhanPattersonScience2019	Mallory, James; Svyatko, Svetlana	3507	1611-1503 calBCE (3270Â±20 BP, PSUAMS-2437)	Russia_MLBA_Krasnoyarsk	Central_Steppe_MLBA	Minusinsk Basin, Potroshilovo II	Russia	53.87313333	91.46046667	1240K	1	0.107	118752	M	R	15.1	H2b	[0.912,0.950]	..	0.442	26	n/a (<200 SNPs)	n/a (<200 SNPs)	n/a (<200 SNPs)	half	S1853.E1.L1	#N/A
I1977	I1977	ES.2/4-4	tooth	2019	OlaldeScience2019	Lalueza-Fox, Carles	3507	1660-1454 calBCE (3260Â±30 BP, Beta-299312)	Iberia_BA	Iberia_BA	Basque Country, Alava, El Sotillo	Spain	42.57	-2.62	1240K	1	0.106	116699	F	..	266	U5b1+16189+@16192	[0.990,0.997]	0.067	0.011	118	..	..	..	half	S1977.E1.L1	#N/A
I4322	I4322	KZ-KAZ-005, Kazakh Mys 2015, Area 1, Grave 1	petrous	2019	NarasimhanPattersonScience2019	Frachetti, Michael	3507	1611-1503 calBCE (3270Â±20 BP, PSUAMS-2544)	Kazakhstan_MLBA_KazakhMys	Central_Steppe_MLBA	Kazakh Mys	Kazakhstan	46.94785	79.98808333	1240K	1	0.841	518037	M	R1a1	84.4	U2e1h	[0.985,0.995]	0.145	0.432	1062	0.008615	2.287576059	[0.001,0.016]	half	S4322.E1.L1	#N/A
I4789	I4789	KZ-DJA-001 + KZ-DJA-002, Oy-Dzhaylau 7, Construction 3, Grave 1, bones without skull	petrous	2019	NarasimhanPattersonScience2019	Frachetti, Michael	3508	1617-1498 calBCE (3270Â±25 BP, PSUAMS-2964)	Kazakhstan_MLBA_OyDzhaylau	Central_Steppe_MLBA	Oy-Dzhaylau III	Kazakhstan	42.68943333	73.11748333	1240K	2	5.02727	848198	F	..	..	U5a1a1	..	..	..	..	..	..	..	half,half	S4789.E1.L1,S7058.E1.L1	#N/A
I1821	I1821	SS8993-8, Potroshilovo II, enclosure 5, grave 1	bone (cranial)	2019	NarasimhanPattersonScience2019	Mallory, James; Svyatko, Svetlana	3509	1612-1506 calBCE (3275Â±20 BP, PSUAMS-2435)	Russia_MLBA_Krasnoyarsk	Central_Steppe_MLBA	Minusinsk Basin, Potroshilovo II	Russia	53.87313333	91.46046667	1240K	1	0.477	417553	M	R1a1a1b	409	T1a1	[0.992,0.999]	0.086	0.425	386	0.001117	0.29777646	[0,0.008]	half	S1821.E1.L1	#N/A
I6718	I6718	StPet64, collection 3864, individual 4	petrous	2019	NarasimhanPattersonScience2019	Pinhasi, Ron; Moiseyev, Vyacheslav	3509	1616-1501 calBCE (3275Â±25 BP, PSUAMS-3911)	Russia_MLBA_Krasnoyarsk	Central_Steppe_MLBA	Krasnoyarsk Krai, near Orak Ulus, Orak burial place	Russia	55.1924	89.3053	1240K	1	3.93312	848573	M	R1a1a1b	176	U4a	[0.968,0.980]	0.077	0.42	5068	0.004733	4.371240507	[0.003,0.007]	half	S6718.E1.L1	#N/A
I10112	I10112	Tomsk_4379, inventory number 4379	petrous	2019	NarasimhanPattersonScience2019	Pinhasi, Ron; Pinhasi, Ron; Slepchenko, Sergey Mikhailovich; Bagashev, Anatoly Nikolaevich	3511	1613-1509 calBCE (3280Â±20 BP, PSUAMS-6929)	Kazakhstan_MLBA_Fedorovo_Shoendykol	Central_Steppe_MLBA	Shoendykol	Kazakhstan	50.82	75.6	1240K	1	4.76118	844185	M	R1a1a1b2a2b	432	H2a1a	[0.997,1]	0.09	0.42	5787	0.005529	5.554478392	[0.004,0.007]	half	S10112.E1.L1	#N/A
I11214	I11214	138	petrous	2019	NarasimhanPattersonScience2019	Pinhasi, Ron; Tishkin, Alexey A.A.	3511	1613-1509 calBCE (3280Â±20 BP, PSUAMS-6984)	Russia_MLBA_Krasnoyarsk	Central_Steppe_MLBA	Chumysh-Perekat-1	Russia	53.82419444	84.61233333	1240K	1	0.088378	97901	F	..	..	H7b	[0.971,1]	0.04	0.01	70	..	..	..	half	S11214.Y1.E1.L1	#N/A
I4774	I4774	KZ-AKT-008, Object 7, Kurgan 4	petrous	2019	NarasimhanPattersonScience2019	Pinhasi, Ron; Frachetti, Michael	3512	1615-1509 calBCE (3285Â±20 BP, PSUAMS-2608)	Kazakhstan_MLBA_Aktogai	Western_Steppe_MLBA	Aktogai	Kazakhstan	46.96586667	80.03473333	1240K	1	4.541	801882	M	R1a1a1b	544	J1c5a	[0.995,1.000]	0.084	0.424	5142	0.005897	4.797651697	[0.003,0.008]	half	S4774.E1.L1	#N/A
I4258	I4258	UZ-DK-001, Dashti-Kozy, 44-33, burial 15	petrous	2019	NarasimhanPattersonScience2019	Frachetti, Michael	3513	1620-1506 calBCE (3285Â±25 BP, PSUAMS-2121)	Tajikistan_BA_DashtiKozy	Steppe_MLBA_oBMAC	Dashty-Kozy	Tajikistan	39.44805556	68.03138889	1240K	1	3.235	758945	F	..	283	T2b34	[0.987,0.994]	0.128	0.012	7326	..	..	..	half	S4258.E1.L1	#N/A
I2471	I2471	ES.3/4 - 2	tooth	2019	OlaldeScience2019	Lalueza-Fox, Carles	3514	1630-1497 calBCE (3280Â±30 BP, Beta-299311)	Iberia_BA	Iberia_BA	Basque Country, Alava, El Sotillo	Spain	42.57	-2.62	1240K	3	0.194826	197794	F	..	..	K1b1a	..	..	..	..	..	..	..	half,half,half	S2471.E1.L1,S2471.E1.L1,S2471.E1.L3	#N/A
I4773	I4773	KZ-AKT-002, Object 7, Burial enclosure 2, Grave 2	petrous	2019	NarasimhanPattersonScience2019	Pinhasi, Ron; Frachetti, Michael	3516	1618-1513 calBCE (3290Â±20 BP, PSUAMS-2607)	Kazakhstan_MLBA_Aktogai	Western_Steppe_MLBA	Aktogai	Kazakhstan	46.96586667	80.03473333	1240K	1	5.029	802159	M	R1a	486	U5a1a2a	[0.994,0.999]	0.083	0.425	5422	0.002212	2.667897856	[0.001,0.004]	half	S4773.E1.L1	#N/A
I4784	I4784	KZ-KUZ-001, Grave 46	petrous	2019	NarasimhanPattersonScience2019	Pinhasi, Ron; Frachetti, Michael	3516	1618-1513 calBCE (3290Â±20 BP, PSUAMS-2613)	Kazakhstan_MLBA2_Kyzlbulak	Steppe_MLBA_oBMAC	Kyzyl Bulak 1	Kazakhstan	43.24655	77.813814	1240K	1	4.481	792744	M	Q1a2b2	701	G2a1	[0.993,0.998]	..	0.425	5152	0.005287	4.815013151	[0.003,0.007]	half	S4784.E1.L1	#N/A
I1852	I1852	SS7800-9, Ust-Bir IV, grave 10	bone	2019	NarasimhanPattersonScience2019	Mallory, James; Svyatko, Svetlana	3521	1623-1518 calBCE (3295Â±20 BP, PSUAMS-2865)	Russia_MLBA_Krasnoyarsk	Central_Steppe_MLBA	Minusinsk Basin, Ust-Bir IV	Russia	54.17931667	91.57886667	1240K	1	0.363	326313	F	..	101	T2b34	[0.989,0.997]	0.049	0.01	743	..	..	..	half	S1852.E1.L1	#N/A
I8567	I8567	C.E.-1, 92.11	tooth	2019	OlaldeScience2019	Lalueza-Fox, Carles	3530	1730-1430 BCE	Iberia_BA	Iberia_BA	Coveta Empareta	Spain	38.762271	-0.586981	1240K	1	0.145333	159270	M	H	96.8	X2	[0.977,0.988]	0.064	0.429	51	n/a (<200 SNPs)	n/a (<200 SNPs)	n/a (<200 SNPs)	half	S8567.E1.L1	#N/A
I4265	I4265	KZ-AKT-003, Object 7, Burial enclosure 2, Grave 3	petrous	2019	NarasimhanPattersonScience2019	Frachetti, Michael	3534	1640-1527 calBCE (3310Â±20 BP, PSUAMS-2511)	Kazakhstan_MLBA_Aktogai	Western_Steppe_MLBA	Aktogai	Kazakhstan	46.96586667	80.03473333	1240K	1	3.964	804977	M	R1a1a1b2	744	N1a1a1a1	[0.988,0.995]	0.115	0.423	5038	0.003777	4.018733662	[0.002,0.006]	half	S4265.E1.L1	#N/A
I4321	I4321	KZ-KAZ-003, Kazakh Mys 2015, Area 6, Grave 1	petrous	2019	NarasimhanPattersonScience2019	Frachetti, Michael	3534	1640-1527 calBCE (3310Â±20 BP, PSUAMS-2962)	Kazakhstan_MLBA_KazakhMys	Central_Steppe_MLBA	Kazakh Mys	Kazakhstan	46.94785	79.98808333	1240K	1	3.651	737799	F	..	324	J1c2m	[0.984,0.992]	0.081	0.015	..	..	..	..	half	S4321.E1.L1	#N/A
I11027	I11027	UZ-BST-002, Site 7, Grave 33 (2), 44-92	petrous	2019	NarasimhanPattersonScience2019	Frachetti, Michael	3542	1662-1521 calBCE (3315Â±25 BP, PSUAMS-6198)	Uzbekistan_BA_Bustan	BMAC	Bustan	Uzbekistan	37.66666667	67	1240K	1	2.41484	757100	M	J2a1	409.3	T2c	[0.983,0.996]	0.188	0.398	4728	0.00647	4.976923077	[0.004,0.009]	half	S11027.E1.L1	#N/A
I1836	I1836	CG-13-Ind2	tooth	2019	OlaldeScience2019	Lalueza-Fox, Carles	3544	1682-1505 calBCE (3310Â±35 BP, Poz-83482)	Iberia_BA	Iberia_BA	Barcelona, Cova del Gegant	Spain	41.223	1.77416	1240K	1	0.316	289553	M	R1b1a1a2a1a(xR1b1a1a2a1a1,xR1b1a1a2a1a2c)	45.7	U	[0.945,0.970]	0.065	0.441	213	0.0202	1.746598025	[0,0.043]	half	S1836.E1.L1	#N/A
I4559	I4559	GC.2.127.n147	tooth	2019	OlaldeScience2019 (the correct coverage is shown here but is underreported in Table S1 of the publication)	Lalueza-Fox, Carles	3550	1700-1500 BCE	Iberia_BA	Iberia_BA	Tarragona, Galls Carboners	Spain	41.2916	1.0638	1240K	3	0.389425	358175	M	R1b1a1a2a1a(xR1b1a1a2a1a2c)	..	J1c1	..	..	..	..	0.017401	1.208026947	[0,0.046]	half,half,half	S4559.E1.L1,S4559.E1.L2,S4559.E1.L3	#N/A
I4560	I4560	GC.2.132.n152	tooth	2019	OlaldeScience2019 (the correct coverage is shown here but is underreported in Table S1 of the publication)	Lalueza-Fox, Carles	3550	1700-1500 BCE	Iberia_BA	Iberia_BA	Tarragona, Galls Carboners	Spain	41.2916	1.0638	1240K	3	2.70464	871169	F	..	..	K1a3a	..	..	..	..	..	..	..	half,half,half	S4560.E1.L1,S4560.E1.L2,S4560.E1.L3	#N/A
I4561	I4561	GC.2.135.n155	tooth	2019	OlaldeScience2019 (the correct coverage is shown here but is underreported in Table S1 of the publication)	Lalueza-Fox, Carles	3550	1700-1500 BCE	Iberia_BA	Iberia_BA	Tarragona, Galls Carboners	Spain	41.2916	1.0638	1240K	3	2.569	894637	F	..	..	H1/H84	..	..	..	..	..	..	..	half,half,half	S4561.E1.L1,S4561.E1.L2,S4561.E1.L3	#N/A
VAD002	VAD002	E47	..	2019	OlaldeScience2019	Haak, Wolfgang	3550	1700-1500 BCE [1689-1528 BCE (3330Â±30 BP, Beta-479536), associated date]	Iberia_BA	Iberia_BA	Castilla y LeÃ³n, La Rioja, Valdescusa, HervÃ­as	Spain	42.419242	-3.484756	1240K	1	0.104743	96050	M	R1b1a1a	..	J2b1a2	..	..	..	..	..	..	..	half	VAD002.A0201	#N/A
VAD003	VAD003	E69	..	2019	OlaldeScience2019	Haak, Wolfgang	3550	1700-1500 BCE [1689-1528 BCE (3330Â±30 BP, Beta-479536), associated date]	Iberia_BA	Iberia_BA	Castilla y LeÃ³n, La Rioja, Valdescusa, HervÃ­as	Spain	42.419242	-3.484756	1240K	1	0.038698	33922	F	..	..	HV0	..	..	..	..	..	..	..	half	VAD003.A0201	#N/A
I1856	I1856	SS8993-9, Potroshilovo II, enclosure 5, grave 3	bone (cranial)	2019	NarasimhanPattersonScience2019	Mallory, James; Svyatko, Svetlana	3558	1685-1531 calBCE (3330Â±25 BP, PSUAMS-2067)	Russia_MLBA_Krasnoyarsk	Central_Steppe_MLBA	Minusinsk Basin, Potroshilovo II	Russia	53.87313333	91.46046667	1240K	1	1.642	717312	M	R1a1a1b2a2a	313	K1a+195	[0.984,0.992]	0.044	0.429	2810	0.002579	1.946607551	[0,0.005]	half	S1856.E1.L1	#N/A
I3788	I3788	BI (XIII-XI BCE) No21	tooth	2019	NarasimhanPattersonScience2019	Lalueza-Fox, Carles; Pettener, David; Bonora, Gian Luca; Sarno, Stefania	3558	1683-1532 calBCE (3330Â±20 BP, PSUAMS-2499)	Kazakhstan_MLBA_OyDzhaylau	Central_Steppe_MLBA	Oy-Dzhaylau III	Kazakhstan	42.68943333	73.11748333	1240K	1	0.339	302934	M	R1a1a1b2a2a	141	U4b1a1a	[0.995,0.999]	0.076	0.449	254	0.002739	0.411836534	[0,0.016]	half	S3788.E1.L1	#N/A
I4264	I4264	KZ-AKT-001, Object 7, Burial enclosure 2, Grave 1	petrous	2019	NarasimhanPattersonScience2019	Frachetti, Michael	3560	1691-1528 calBCE (3335Â±30 BP, PSUAMS-2124)	Kazakhstan_MLBA_Aktogai	Western_Steppe_MLBA	Aktogai	Kazakhstan	46.96586667	80.03473333	1240K	1	4.246	806683	F	..	418	T1a1	[0.991,0.999]	0.111	0.013	8371	..	..	..	half	S4264.E1.L1	#N/A
I7411	I7411	UZ-JAR-007, Jarkutan 4a 1976, Grave 384	petrous	2019	NarasimhanPattersonScience2019	Frachetti, Michael	3560	1686-1534 calBCE (3335Â±20 BP, PSUAMS-3227)	Uzbekistan_BA_Dzharkutan1	BMAC	Dzharkutan	Uzbekistan	37.75	67	1240K	1	1.25361	719490	F	..	88.6	T2c1a	[0.986,0.995]	0.14	0.014	4864	..	..	..	half	S7411.E1.L1	#N/A
I3864	I3864	DI No 59, Kurgan 4, Grave 3 or 4	tooth	2019	NarasimhanPattersonScience2019	Lalueza-Fox, Carles; Pettener, David; Bonora, Gian Luca; Sarno, Stefania	3587	1728-1546 calBCE (3345Â±20 BP, PSUAMS-3183)	Kazakhstan_MLBA_Solyanka	Western_Steppe_MLBA	Solyanka Vodokhranilische, West Kazakhstan	Kazakhstan	..	..	1240K	1	0.517	379892	F	..	345	R1b1	[0.995,1.000]	0.046	0.014	1368	..	..	..	half	S3864.E1.L1	#N/A
I6716	I6716	StPet55, collection 6141, individual 12	petrous	2019	NarasimhanPattersonScience2019	Pinhasi, Ron; Moiseyev, Vyacheslav	3587	1740-1534 calBCE [1740-1614 calBCE (3370Â±25 BP, PSUAMS-3910), 1686-1534 calBCE (3335Â±20 BP, PSUAMS-4254)]	Russia_MLBA_Krasnoyarsk	Central_Steppe_MLBA	Krasnoyarsk Krai, near Orak Ulus, Orak burial place	Russia	55.1924	89.3053	1240K	1	4.14944	832816	F	..	168	W1c	[0.987,0.995]	0.096	0.012	8365	..	..	..	half	S6716.E1.L1	#N/A
VAD005	VAD005	E77	..	2019	OlaldeScience2019	Haak, Wolfgang	3594	1742-1546 BCE (3360Â±30 BP, Beta-479535)	Iberia_BA	Iberia_BA	Castilla y LeÃ³n, La Rioja, Valdescusa, HervÃ­as	Spain	42.419242	-3.484756	1240K	1	0.562692	391791	M	R1b1a1a2a1a(xR1b1a1a2a1a2c)	..	J2b1a2	..	..	..	..	..	..	..	half	VAD005.A0201	#N/A
I10940	I10940	121	petrous (CBD)	2019	OlaldeScience2019	Pinhasi, Ron	3600	1900-1400 BCE	Gibraltar_BA	Gibraltar_BA	Bray Cave	Gibraltar	36.132004	-5.343773	1240K	1	0.028457	32841	M	R1b1a1a	..	H1e1a	..	0.032	0.439	4	n/a (<200 SNPs)	n/a (<200 SNPs)	n/a (<200 SNPs)	half	S10940.Y1.E1.L1	#N/A
I10941	I10941	120	petrous (CBD)	2019	OlaldeScience2019	Pinhasi, Ron	3600	1900-1400 BCE	Gibraltar_BA	Gibraltar_BA	Bray Cave	Gibraltar	36.132004	-5.343773	1240K	1	o	438556	M	R1b1a1a2a1a2(xR1b1a1a2a1a2c)	..	T2e1	..	0.102	0.443	717	0.003125	1.104241063	[0,0.009]	half	S10941.Y1.E1.L1	#N/A
I3389	I3389	StPet56, collection 3390, individual 4	petrous	2019	NarasimhanPattersonScience2019	Pinhasi, Ron; Moiseyev, Vyacheslav	3600	1900-1400 BCE	Russia_MLBA_Krasnoyarsk	Central_Steppe_MLBA	Krasnoyarsk Krai, near Orak Ulus, Orak burial place	Russia	55.1924	89.3053	1240K	1	4.6	822898	M	R1a1a1b	828	H27+16093	[0.972,0.985]	0.049	0.422	5625	0.003081	3.807968158	[0.001,0.005]	half	S3389.E1.L2	#N/A
I3390	I3390	StPet57, collection 3390, individual 2	petrous	2019	NarasimhanPattersonScience2019	Pinhasi, Ron; Moiseyev, Vyacheslav	3600	1900-1400 BCE	Russia_MLBA_Krasnoyarsk	Central_Steppe_MLBA	Krasnoyarsk Krai, near Orak Ulus, Orak burial place	Russia	55.1924	89.3053	1240K	1	3.367	792629	F	..	722	U5a2+16294	[0.989,0.997]	0.073	0.012	7863	..	..	..	half	S3390.E1.L2	#N/A
I3391	I3391	StPet59, collection 3390, individual 6	petrous	2019	NarasimhanPattersonScience2019	Pinhasi, Ron; Moiseyev, Vyacheslav	3600	1900-1400 BCE	Russia_MLBA_Krasnoyarsk	Central_Steppe_MLBA	Krasnoyarsk Krai, near Orak Ulus, Orak burial place	Russia	55.1924	89.3053	1240K	1	1.932	774254	M	R1a1a1b2	540	U5b2c	[0.987,0.995]	0.076	0.424	3248	0.009228	4.933039389	[0.006,0.013]	half	S3391.E1.L2	#N/A
I3392	I3392	StPet60, collection 3390, individual 7	petrous	2019	NarasimhanPattersonScience2019	Pinhasi, Ron; Moiseyev, Vyacheslav	3600	1900-1400 BCE	Russia_MLBA_Krasnoyarsk	Central_Steppe_MLBA	Krasnoyarsk Krai, near Orak Ulus, Orak burial place	Russia	55.1924	89.3053	1240K	1	2.188	777732	M	R1a1a1b	449	U2e2a1d	[0.986,0.994]	0.077	0.423	3791	0.004202	3.302527038	[0.002,0.007]	half	S3392.E1.L2	#N/A
I3394	I3394	StPet62, collection 3864, individual 2	petrous	2019	NarasimhanPattersonScience2019	Pinhasi, Ron; Moiseyev, Vyacheslav	3600	1900-1400 BCE	Russia_MLBA_Krasnoyarsk	Central_Steppe_MLBA	Krasnoyarsk Krai, near Orak Ulus, Orak burial place	Russia	55.1924	89.3053	1240K	1	2.759	811090	M	R1a1a1b2a	538	U4a1	[0.985,0.993]	..	0.421	4539	0.004143	3.871466924	[0.002,0.006]	half	S3394.E1.L2	#N/A
I3395	I3395	StPet63, collection 3864, individual 3	petrous	2019	NarasimhanPattersonScience2019	Pinhasi, Ron; Moiseyev, Vyacheslav	3600	1900-1400 BCE	Russia_MLBA_Krasnoyarsk	Central_Steppe_MLBA	Krasnoyarsk Krai, near Orak Ulus, Orak burial place	Russia	55.1924	89.3053	1240K	1	3.779	801039	F	..	672	T1a1	[0.993,0.998]	0.056	0.012	8284	..	..	..	half	S3395.E1.L2	#N/A
I3396	I3396	StPet65, collection 3864, individual 5	petrous	2019	NarasimhanPattersonScience2019	Pinhasi, Ron; Moiseyev, Vyacheslav	3600	1900-1400 BCE	Russia_MLBA_Krasnoyarsk	Central_Steppe_MLBA	Krasnoyarsk Krai, near Orak Ulus, Orak burial place	Russia	55.1924	89.3053	1240K	1	3.483	789432	M	R1a1a1b1a2b1	696	T2b34	[0.991,0.998]	0.046	0.423	..	0.004034	2.151392085	[0,0.008]	half	S3396.E1.L2	#N/A
I3486	I3486	S-EVA 26078	tooth	2019	OlaldeScience2019	Lalueza-Fox, Carles	3600	2100-1200 BCE	Iberia_BA	Iberia_BA	Alicante, Villena, Cabezo Redondo	Spain	38.6314	-0.8615	1240K	1	0.039	45898	M	R1b1a1a	558	H1q	[0.993,0.999]	0.056	0.394	27	n/a (<200 SNPs)	n/a (<200 SNPs)	n/a (<200 SNPs)	half	S3486.E1.L1	#N/A
I3488	I3488	S-EVA 22926	tooth	2019	OlaldeScience2019	Lalueza-Fox, Carles	3600	2100-1200 BCE	Iberia_BA	Iberia_BA	Alicante, Villena, Cabezo Redondo	Spain	38.6314	-0.8615	1240K	1	0.072	81914	M	R1b1a1a2	1430	HV0+195	[0.997,1.000]	0.059	0.424	21	n/a (<200 SNPs)	n/a (<200 SNPs)	n/a (<200 SNPs)	half	S3488.E1.L1	#N/A
I3490	I3490	S-EVA 9674	tooth	2019	OlaldeScience2019	Lalueza-Fox, Carles	3600	2100-1200 BCE	Iberia_BA_Cogotas	Iberia_BA_Cogotas	Burgos, La Horra	Spain	41.7412	-3.8744	1240K	1	0.21	212012	F	..	462	HV0b	[0.995,1.000]	0.114	0.02	296	..	..	..	half	S3490.E1.L1	#N/A
I3491	I3491	S-EVA 26054	tooth	2019	OlaldeScience2019	Lalueza-Fox, Carles	3600	2100-1200 BCE	Iberia_BA_Cogotas	Iberia_BA_Cogotas	Madrid, LeganÃ©s, Fuente la Mora	Spain	40.3321	-3.7688	1240K	1	0.081	90484	F	..	130	T2b	[0.997,1.000]	..	0.006	70	..	..	..	half	S3491.E1.L1	#N/A
I3492	I3492	S-EVA 26043	tooth	2019	OlaldeScience2019	Lalueza-Fox, Carles	3600	2100-1200 BCE	Iberia_BA_Cogotas	Iberia_BA_Cogotas	Salamanca, Aldeaseca de la Frontera, Tordillos	Spain	40.8586	-5.3518	1240K	4	0.123808	137831	M	R1b1a1a2(xR1b1a1a2a1a2c)	..	U5b1+16189+@16192	..	..	..	..	..	..	..	half,half,half,half	S3492.E1.L1,S3492.E1.L2,S3492.E1.L3,S3492.E1.L4	#N/A
I6470	I6470	RISE912	tooth	2019	OlaldeScience2019	Allentoft, Morten	3601	1753-1549 calBCE (3375Â±35 BP, Poz-49177)	Iberia_BA	Iberia_BA	Ciempozuelos, Burgos, Virgazal	Spain	..	..	1240K	1	1.132	687251	M	R1b1a1a2a1a2(xR1b1a1a2a1a2b,xR1b1a1a2a1a2c,xR1b1a1a2a1a2a1,xR1b1a1a2a1a2a5)	994	J1c1	[0.991,0.998]	..	..	..	0.00253	0.845688576	[0,0.008]	half	S6470.E1.L1	#N/A
I3487	I3487	S-EVA 26688	tooth	2019	OlaldeScience2019	Lalueza-Fox, Carles	3626	1734-1617 calBCE (3365Â±20 BP, PSUAMS-2161)	Iberia_BA	Iberia_BA	Alicante, Villena, Cabezo Redondo	Spain	38.6314	-0.8615	1240K	1	0.077	87652	M	R1b1a1a2a1a	136	H1e1a	[0.996,1.000]	0.055	0.423	..	..	..	..	half	S3487.E1.L1	#N/A
I4312	I4312	UZ-JAR-001, Jarkutan 4a 1976, Grave 401	petrous	2019	NarasimhanPattersonScience2019	Frachetti, Michael	3629	1736-1621 calBCE (3370Â±20 BP, PSUAMS-2516)	Uzbekistan_BA_Dzharkutan1	BMAC	Dzharkutan	Uzbekistan	37.75	67	1240K	1	1.89	662617	F	..	157	HV2a	[0.986,0.994]	0.155	0.012	5190	..	..	..	half	S4312.E1.L1	#N/A
I4782	I4782	KZ-KAZ-004, Kazakh Mys 2015, Area 6, Grave 1	petrous	2019	NarasimhanPattersonScience2019	Pinhasi, Ron; Frachetti, Michael	3629	1736-1621 calBCE (3370Â±20 BP, PSUAMS-2915)	Kazakhstan_MLBA_KazakhMys	Central_Steppe_MLBA	Kazakh Mys	Kazakhstan	46.94785	79.98808333	1240K	1	4.271	771240	F	..	507	U5b2b	[0.991,0.997]	0.081	0.012	7596	..	..	..	half	S4782.E1.L1	#N/A
I2464	I2464	62260_39	bone (long bone)	2018	OlaldeNature2018	Barclay, Alastair	3630	1750-1610 calBCE (3379Â±30 BP, NZA-28700)	England_C_EBA	England_CA_EBA	England, Wiltshire, Boscombe Airfield	Great Britain	51.15	-1.75	1240K	1	0.046	52649	M	R1b1a1a2a1	77.2	I2	[0.978,0.991]	0.072	0.442	6	n/a (<200 SNPs)	n/a (<200 SNPs)	n/a (<200 SNPs)	half	S2464.E1.L1	PASS
I11538_published	I11538	Chanchar, Kurgan 2, Burial 1	petrous	2019	NarasimhanPattersonScience2019	Frachetti, Michael; Kitov, Egor; Akhatov, Gaziz; Yermolayeva, Antonina	3631	1738-1623 calBCE (3375Â±20 BP, PSUAMS-5722)	Kazakhstan_Chanchar_MBA_published	Chanchar_LBA	Chanchar	Kazakhstan	50.66865833	57.71856944	1240K	1	3.56835	733397	F	..	..	U5b2b	..	..	..	..	..	..	..	half	S11538.E1.L1	#N/A
I4562	I4562	GC.2.138.n158	tooth	2019	OlaldeScience2019	Lalueza-Fox, Carles	3631	1738-1623 calBCE (3375Â±20 BP, PSUAMS-3191)	Iberia_BA	Iberia_BA	Tarragona, Galls Carboners	Spain	41.2916	1.0638	1240K	1	2.395	714863	F	..	193	H1	[0.988,0.995]	0.099	0.012	6270	..	..	..	half	S4562.E1.L1	#N/A
I8506	I8506	MOS309, 1955, Kokcha 3 1955, Grave N77, IE-60-I9	petrous (CBD)	2019	NarasimhanPattersonScience2019	Pinhasi, Ron; Vasilyev, Sergey	3631	1738-1623 calBCE (3375Â±20 BP, PSUAMS-5275)	Uzbekistan_BA_Kokcha	Steppe_MLBA_oBMAC	Kokcha 3	Uzbekistan	40.54	64.99	1240K	1	0.707453	551548	M	Q1a1b1	7.6	T	[0.934,0.992]	0.072	0.423	757	0.012978	2.263278713	[0.002,0.024]	half	S8506.E1.L1	#N/A
I4323	I4323	KZ-KUZ-002, Kyzylbulak 1, burial 45	petrous	2019	NarasimhanPattersonScience2019	Frachetti, Michael	3634	1741-1627 calBCE (3385Â±20 BP, PSUAMS-2963)	Kazakhstan_MLBA1_Kyzlbulak	Steppe_MLBA_oBMAC	Kyzyl Bulak 1	Kazakhstan	43.24655	77.813814	1240K	1	3.501	730820	F	..	358	U2e1'2'3	[0.989,0.996]	0.089	0.009	6695	..	..	..	half	S4323.E1.L1	#N/A
I3997	I3997	LLBE-30593	tooth	2019	OlaldeScience2019	Lalueza-Fox, Carles	3635	1760-1610 calBCE (3400Â±40 BP, Beta-195318)	Iberia_BA	Iberia_BA	Valencia, Paterna, Lloma de BetxÃ­	Spain	35.26798	-0.509749	1240K	4	2.473	979277	M	R1b1a1a2a1a2a1	..	K1a2b	..	..	..	..	0.010307	3.576313541	[0.005,0.016]	half,half,half,half	S3997.E1.L3,S3997.E1.L4,S3997.E1.L5,S3997.E1.L6	#N/A
I4567_published	I4567	KZ-KAN-006	tooth (molar)	2019	NarasimhanPattersonScience2019	Frachetti, Michael	3637	1743-1631 calBCE (3390Â±20 BP, PSUAMS-2545)	Kazakhstan_MLBA_Kairan_published	Western_Steppe_MLBA	Kairan	Kazakhstan	48.74175	76.99573333	1240K	3	0.183085	195944	M	R	..	U4a1	..	..	..	..	..	..	..	half,half,half	S4567.E1.L1,S4567.E1.L2,S4567.E1.L3	#N/A
I5516	I5516	Doune, cist with two Food Vessels and miniature battle axehead	petrous	2018	OlaldeNature2018	Sheridan, Alison	3640	1750-1630 calBCE (3400Â±35, SUERC-2869)	Scotland_C_EBA	Scotland_CA_EBA	Scotland, Doune, Perth and Kinross	Great Britain	56.192656	-4.057702	1240K	1	0.261	246356	M	R1b1a1a2a1a2	84.6	T2a1b1a1b	[0.998,1.000]	0.259	0.44	134	n/a (<200 SNPs)	n/a (<200 SNPs)	n/a (<200 SNPs)	half	S5516.E1.L1	PASS
I4568	I4568	KZ-KAR-006, Kairan I, Enclosure 11, Grave 3	tooth	2019	NarasimhanPattersonScience2019	Frachetti, Michael	3641	1745-1636 calBCE (3395Â±20 BP, PSUAMS-2546)	Kazakhstan_MLBA_Kairan	Western_Steppe_MLBA	Kairan	Kazakhstan	48.74175	76.99573333	1240K	3	0.199563	208845	M	R1(xR1b)	..	T1a1	..	..	..	..	0.095752	1.766820052	[0,0.202]	half,half,half	S4568.E1.L1,S4568.E1.L2,S4568.E1.L3	#N/A
I4779	I4779	KZ-KAR005, Kairan I, Enclosure 11, Grave 3	petrous	2019	NarasimhanPattersonScience2019	Pinhasi, Ron; Frachetti, Michael	3641	1745-1636 calBCE (3395Â±20 BP, PSUAMS-2939)	Kazakhstan_MLBA_Kairan	Western_Steppe_MLBA	Kairan	Kazakhstan	48.74175	76.99573333	1240K	1	2.395	727580	F	..	280	H27+16093	[0.972,0.987]	..	0.013	6523	..	..	..	half	S4779.E1.L1	#N/A
I6793	I6793	Tomsk_4346, inventory number 4346	petrous	2019	NarasimhanPattersonScience2019	Pinhasi, Ron; Slepchenko, Sergey Mikhailovich; Bagashev, Anatoly Nikolaevich	3641	1745-1636 calBCE (3395Â±20 BP, PSUAMS-2925)	Kazakhstan_MLBA_Alakul_Maitan	Western_Steppe_MLBA	Maitan	Kazakhstan	50.09	74.44	1240K	1	4.05797	854228	M	R1a1a1b	194	HV6	[0.981,0.992]	0.082	0.422	5162	0.002381	2.578162391	[0.001,0.004]	half	S6793.E1.L1	#N/A
I7412	I7412	UZ-JAR-018, Jarkutan 4a 1977, Grave 673, 57-25	petrous	2019	NarasimhanPattersonScience2019	Frachetti, Michael	3646	1749-1642 calBCE (3405Â±20 BP, PSUAMS-3228)	Uzbekistan_BA_Dzharkutan1	BMAC	Dzharkutan	Uzbekistan	37.75	67	1240K	1	1.09557	654512	F	..	94.5	H+16311	[0.994,1.000]	0.17	0.011	4257	..	..	..	half	S7412.E1.L1	#N/A
I1310	I1310	E-459_No148	tooth	2019	OlaldeScience2019	Lalueza-Fox, Carles	3650	2000-1400 BCE [1930-1634 calBCE (3465Â±60 BP, UBAR-697), 1867-1526 calBCE (3370Â±50 BP, UBAR-670), 1744-1461 calBCE (3305Â±55 BP, UBAR-671), 1877-1526 calBCE (3380Â±60 BP, UBAR-672), four dates of the whole stratigraphy of the site]	Iberia_BA	Iberia_BA	Barcelona, Sabadell, Can Roquetes	Spain	41.5373	2.1329	1240K	1	0.539	414591	F	..	63.6	U5b1c	[0.980,0.993]	..	0.01	1211	..	..	..	half	S1310.E1.L1	#N/A
I4318	I4318	KZ-KAN-002 + KZ-KAY-002, Kairan I, Enclosure 7b	petrous	2019	NarasimhanPattersonScience2019	Frachetti, Michael	3663	1767-1658 calBCE (3415Â±20 BP, PSUAMS-2961)	Kazakhstan_MLBA_Kairan	Western_Steppe_MLBA	Kairan	Kazakhstan	48.74175	76.99573333	1240K	2	5.152	863091	F	..	..	J2b1a2	..	..	..	..	..	..	..	half,half	S4318.E1.L1,S4320.E1.L1	#N/A
I4776	I4776	KZ-KAN005, Kairan I, Enclosure 5, Grave 2	petrous	2019	NarasimhanPattersonScience2019	Pinhasi, Ron; Frachetti, Michael	3663	1767-1658 calBCE (3415Â±20 BP, PSUAMS-2912)	Kazakhstan_MLBA_Kairan	Western_Steppe_MLBA	Kairan	Kazakhstan	48.74175	76.99573333	1240K	1	4.234	773829	F	..	436	U5b2a1a2	[0.988,0.996]	..	0.013	7669	..	..	..	half	S4776.E1.L1	#N/A
I6800	I6800	Tomsk_4387, inventory number 4387	petrous	2019	NarasimhanPattersonScience2019	Pinhasi, Ron; Slepchenko, Sergey Mikhailovich; Bagashev, Anatoly Nikolaevich	3663	1767-1658 calBCE (3415Â±20 BP, PSUAMS-2942)	Kazakhstan_MLBA_Alakul_Lisakovskiy	Western_Steppe_MLBA	Lisakovskiy	Kazakhstan	52.61	62.69	1240K	1	1.31555	711231	F	..	94.9	H3g	[0.985,0.995]	0.093	0.01	4699	..	..	..	half	S6800.E1.L1	#N/A
I0424	I0424	SVP32, Uvarovka I, kurgan 2, grave 1	bone (long bone)	2015	NarasimhanPattersonScience2019 (supplement of MathiesonNature2018)	Khokhlov, Alexander; Anthony, David	3675	1850-1600 BCE	Russia_Srubnaya	Western_Steppe_MLBA	Samara Oblast, Volga River Valley, Samara River, Uvarovka I	Russia	53.12	48.37	1240K	3	0.818094	619183	M	R1a1a1b2	..	T2b4	..	..	..	..	0.027938	2.510132443	[0.006,0.05]	half,half,half	S0424.E1.L1,S0424.E2.L1,S0424.E2.L2	#N/A
I0430	I0430	SVP39, Spiridonovka II, kurgan 1, grave 1	bone (long bone)	2015	NarasimhanPattersonScience2019 (supplement of MathiesonNature2018)	Khokhlov, Alexander; Anthony, David	3675	1850-1600 BCE	Russia_Srubnaya	Western_Steppe_MLBA	Samara Oblast, Volga River Valley, Samara River, Spiridonovka II	Russia	53.08	50.36	1240K	3	4.49434	978891	M	R1a1a1b2a2a	..	H3g	..	..	..	..	0.006729	3.362707677	[0.003,0.011]	half,half,half	S0430.E1.L1,S0430.E2.L1,S0430.E2.L2	#N/A
I0431	I0431	SVP40, Spiridonovka II, kurgan 1, grave 2	bone (long bone)	2015	NarasimhanPattersonScience2019 (supplement of MathiesonNature2018)	Khokhlov, Alexander; Anthony, David	3675	1850-1600 BCE	Russia_Srubnaya	Western_Steppe_MLBA	Samara Oblast, Volga River Valley, Samara River, Spiridonovka II	Russia	53.08	50.36	1240K	3	0.265684	253515	F	..	..	H2b	..	..	..	..	..	..	..	half,half,half	S0431.E1.L1,S0431.E2.L1,S0431.E2.L2	#N/A
I8136	I8136	Cerro de la Virgen-Orce 19	tooth	2019	OlaldeScience2019	Lalueza-Fox, Carles	3676	2034-1418 BCE [should ask the archaeologist for more details]	Iberia_BA	Iberia_BA	Granada, Orce	Spain	37.7263	-2.5141	1240K	1	0.795404	580533	F	..	54.3	K1b1a1	[0.990,0.998]	0.084	0.012	2877	..	..	..	half	S8136.E1.L1	#N/A
I8144	I8144	Cerro de la Virgen-Orce 21	tooth	2019	OlaldeScience2019	Lalueza-Fox, Carles	3676	2034-1418 BCE [should ask the archaeologist for more details]	Iberia_BA	Iberia_BA	Granada, Orce	Spain	37.7263	-2.5141	1240K	1	0.095202	106105	F	..	21	U5b3f	[0.972,0.993]	0.091	0.01	79	..	..	..	half	S8144.E1.L1	#N/A
VAD001	VAD001	E45	..	2019	OlaldeScience2019	Haak, Wolfgang	3691	1866-1616 BCEÂ (3400Â±35 BP, Ua-36345)	Iberia_BA	Iberia_BA	Castilla y LeÃ³n, La Rioja, Valdescusa, HervÃ­as	Spain	42.419242	-3.484756	1240K	1	1.02248	570346	M	R1b1a1a2a1a2a5	..	U5b1	..	..	..	..	..	..	..	half	VAD001.A0201	#N/A
I4263	I4263	KZ-KAR-004, Karagash 1994, ÐšÐ’. 1A. Grave 1	petrous	2019	NarasimhanPattersonScience2019	Frachetti, Michael	3700	1861-1639 calBCE (3415Â±25 BP, PSUAMS-2123)	Kazakhstan_MLBA_Karagash	Western_Steppe_MLBA	Karagash 2	Kazakhstan	48.78176667	76.45303333	1240K	1	1.085	499717	M	R1a1a1b2a2a	555	U5a1d2b	[0.989,0.996]	0.072	0.439	1368	0.004336	1.938390823	[0,0.009]	half	S4263.E1.L1	#N/A
I6680	I6680	UK_LH10, LH-02, Cairn 2, Burial 10	petrous	2018	OlaldeNature2018	Bonsall, Clive	3702	1877-1626 calBCE (3420Â±38, OxA-5555/6)	England_C_EBA	England_CA_EBA	England, Northumberland, Low Hauxley	Great Britain	55.309983	-1.553328	1240K	1	3.77803	891333	M	R1b1a1a2a1a2c1	93.7	H1+16189	[0.985,0.995]	0.094	0.417	5699	0.004594	4.401614245	[0.003,0.007]	half	S6680.E1.L1	PASS
I2981	I2981	GENSCOT80	petrous	2018	OlaldeNature2018	Armit, Ian	3703	2009-1497 calBCE [1741-1497 calBCE (3320Â±50 BP, AA-51418), 2009-1696 calBCE (3520Â±40 BP, AA-43651)]	Scotland_C_EBA	Scotland_CA_EBA	Scotland, Orkney, Lop Ness, Stenchme	Great Britain	59.281	-2.425	1240K	1	4.644	788384	F	..	1100	T2a1b1a	[0.985,0.993]	0.11	0.013	8024	..	..	..	half	S2981.E1.L1	PASS
I0507	I0507	KzHS7, individual 1, Dali 1, burial 1	bone (phalanx)	2019	NarasimhanPattersonScience2019	Frachetti, Michael	3704	1871-1636 calBCE (3420Â±30 BP, Beta-391199)	Kazakhstan_MLBA_Dali	Steppe_MLBA_oWSHG	Byan Zherek, eastern spur, Dali	Kazakhstan	45.13237778	79.36439444	1240K	1	2.114	872974	M	R1a1a1b2a2a	102	U5a1a2a	..	..	..	..	..	..	..	half	S0507.E1.L1	#N/A
I6788	I6788	Tomsk_4114, inventory number 4114	petrous	2019	NarasimhanPattersonScience2019	Pinhasi, Ron; Slepchenko, Sergey Mikhailovich; Bagashev, Anatoly Nikolaevich	3713	1862-1664 calBCE (3425Â±20 BP, PSUAMS-2921)	Kazakhstan_MLBA_Alakul_Lisakovskiy	Western_Steppe_MLBA	Lisakovskiy	Kazakhstan	52.61	62.69	1240K	1	0.254859	244356	F	..	41.7	T1a1	[0.989,0.999]	0.146	0.01	429	..	..	..	half	S6788.E1.L1	#N/A
I6791	I6791	Tomsk_4341, inventory number 4341	petrous	2019	NarasimhanPattersonScience2019	Pinhasi, Ron; Slepchenko, Sergey Mikhailovich; Bagashev, Anatoly Nikolaevich	3713	1862-1664 calBCE (3425Â±20 BP, PSUAMS-2923)	Kazakhstan_MLBA_Alakul_Maitan	Western_Steppe_MLBA	Maitan	Kazakhstan	50.09	74.44	1240K	1	4.43185	846916	F	..	114	T1a1	[0.992,0.999]	0.069	0.015	8730	..	..	..	half	S6791.E1.L1	#N/A
I11541_published	I11541	Georgievsky bugor, Burial 8	petrous	2019	NarasimhanPattersonScience2019	Frachetti, Michael; Kitov, Egor; Akhatov, Gaziz; Yermolayeva, Antonina	3717	1869-1665 calBCE (3430Â±20 BP, PSUAMS-5724)	Kazakhstan_Georgievsky_MBA_published	Central_Steppe_MLBA	Georgievsky Bugor	Kazakhstan	50.4501	57.04005556	1240K	1	1.11976	621186	M	R1a1a	..	N1a1a1a1	..	..	..	..	0.00904	4.109090909	..	half	S11541.E1.L1	#N/A
I3767	I3767	AI-1, Kurgan 2	tooth	2019	NarasimhanPattersonScience2019	Lalueza-Fox, Carles; Pettener, David; Bonora, Gian Luca; Sarno, Stefania	3717	1869-1665 calBCE (3430Â±20 BP, PSUAMS-2496)	Kazakhstan_MLBA1_AkMoustafa	Western_Steppe_MLBA	Ak-Moustafa	Kazakhstan	47.77798333	72.00968333	1240K	1	1.877	769075	M	R1a1a1b2	482	U5b2b	[0.994,0.999]	0.043	0.425	3150	0.00759	4.073450921	[0.004,0.011]	half	S3767.E1.L1	#N/A
I4285	I4285	UZ-ST-003, Sappali Tepe (ST) 1971, 38, Grave 00-95	petrous	2019	NarasimhanPattersonScience2019	Frachetti, Michael	3717	1873-1661 calBCE (3430Â±25 BP, PSUAMS-2536)	Uzbekistan_BA_SappaliTepe	BMAC	Sappali Tepe	Uzbekistan	37.41666667	66.83333333	1240K	1	0.341	316114	M	L1a	34.5	U7a3a	[0.987,0.999]	..	0.43	225	0.022459	1.788242301	[0,0.047]	half	S4285.E1.L1	#N/A
I0358	I0358	SVP6, Spiridonovka IV, kurgan 2, grave 1	bone (long bone)	2015	NarasimhanPattersonScience2019 (supplement of MathiesonNature2018)	Khokhlov, Alexander; Anthony, David	3719	1906-1631 calBCE (3455Â±56 BP, AA-47808)	Russia_Srubnaya	Western_Steppe_MLBA	Samara Oblast, Volga River Valley, Samara River, Spiridonovka IV	Russia	53.03	50.39	1240K	3	0.465684	406361	F	..	..	H6a1a	..	..	..	..	..	..	..	half,half,half	S0358.E1.L1,S0358.E2.L1,S0358.E2.L2	#N/A
I3861	I3861	BI No 22, Grave 4	tooth	2019	NarasimhanPattersonScience2019	Lalueza-Fox, Carles; Pettener, David; Bonora, Gian Luca; Sarno, Stefania	3728	1872-1684 calBCE (3435Â±20 BP, PSUAMS-3115)	Kazakhstan_MLBA_OyDzhaylau	Central_Steppe_MLBA	Oy-Dzhaylau III	Kazakhstan	42.68943333	73.11748333	1240K	1	0.594	397566	F	..	120	U4a1	[0.950,0.966]	0.046	0.015	1669	..	..	..	half	S3861.E1.L1	#N/A
I6790	I6790	Tomsk_4337, inventory number 4337	petrous	2019	NarasimhanPattersonScience2019	Pinhasi, Ron; Slepchenko, Sergey Mikhailovich; Bagashev, Anatoly Nikolaevich	3728	1872-1684 calBCE (3435Â±20 BP, PSUAMS-2980)	Kazakhstan_MLBA_Alakul_Maitan	Western_Steppe_MLBA	Maitan	Kazakhstan	50.09	74.44	1240K	1	4.09889	824759	F	..	217	T2b34	[0.994,0.999]	0.07	0.015	8228	..	..	..	half	S6790.E1.L1	#N/A
I6797	I6797	Tomsk_4352, inventory number 4352	petrous	2019	NarasimhanPattersonScience2019	Pinhasi, Ron; Slepchenko, Sergey Mikhailovich; Bagashev, Anatoly Nikolaevich	3728	1872-1684 calBCE (3435Â±20 BP, PSUAMS-2929)	Kazakhstan_MLBA_Alakul_Maitan	Western_Steppe_MLBA	Maitan	Kazakhstan	50.09	74.44	1240K	1	4.08732	858101	F	..	98.2	T1a1	[0.981,0.991]	0.092	0.015	8660	..	..	..	half	S6797.E1.L1	#N/A
I6794	I6794	Tomsk_4347, inventory number 4347	petrous	2019	NarasimhanPattersonScience2019	Pinhasi, Ron; Slepchenko, Sergey Mikhailovich; Bagashev, Anatoly Nikolaevich	3732	1876-1688 calBCE (3445Â±20 BP, PSUAMS-2926)	Kazakhstan_MLBA_Alakul_Maitan	Western_Steppe_MLBA	Maitan	Kazakhstan	50.09	74.44	1240K	1	4.08714	863097	M	R1a1a1b	173	U4b1a1a1	[0.988,0.996]	0.087	0.42	5280	0.003645	4.167913515	[0.002,0.005]	half	S6794.E1.L1	#N/A
I6799	I6799	Tomsk_4371, inventory number 4371	petrous	2019	NarasimhanPattersonScience2019	Pinhasi, Ron; Slepchenko, Sergey Mikhailovich; Bagashev, Anatoly Nikolaevich	3732	1876-1688 calBCE (3445Â±20 BP, PSUAMS-2981)	Kazakhstan_MLBA_Alakul_Satan	Satan_MLBA_Alakul	Satan	Kazakhstan	49.12	75.81	1240K	1	3.78422	886521	M	R1a1a1b2a2a	205	T1a1	[0.979,0.988]	0.073	0.416	5528	0.00469	4.611022408	[0.003,0.007]	half	S6799.E1.L1	#N/A
I6789	I6789	Tomsk_4335, inventory number 4335	petrous	2019	NarasimhanPattersonScience2019	Pinhasi, Ron; Slepchenko, Sergey Mikhailovich; Bagashev, Anatoly Nikolaevich	3735	1877-1693 calBCE (3455Â±20 BP, PSUAMS-2922)	Kazakhstan_MLBA_Alakul_Maitan	Western_Steppe_MLBA	Maitan	Kazakhstan	50.09	74.44	1240K	1	3.77748	843409	M	R1a1a1b	104	T1a1	[0.993,0.999]	0.09	0.423	4902	0.004769	4.148211807	[0.003,0.007]	half	S6789.E1.L1	#N/A
I6618	I6618	Hume 1A, 443	tooth	2019	OlaldeScience2019	Haak, Wolfgang	3736	1879-1693 calBCE (3458Â±24 BP, MAMS-32475)	Iberia_EBA	Iberia_EBA	Madrid, Humanejos	Spain	40.22	-3.76	1240K	1	0.628	491332	M	R1b1a1a2a1a2	494	U5b3	[0.996,1.000]	..	..	..	0.013262	1.485767575	[0,0.031]	half	S6618.E1.L1	#N/A
I7630	I7630	ERYM5:2003:115, Sk1009	bone (long bone)	2018	OlaldeNature2018	Loe, Louise	3736	1880-1692 calBCE (3458Â±27 BP, SUERC-72661, GU43493)	England_C_EBA	England_C_EBA	England, East Riding of Yorkshire, North Ferriby, Melton Quarry	Great Britain	53.726187	-0.529641	1240K	1	0.014381	17171	M	R1b1a1a2a1a2	4.51	U5a1b	[0.890,0.999]	0.091	0.498	1	n/a (<200 SNPs)	n/a (<200 SNPs)	n/a (<200 SNPs)	half	S7630.E1.L1	PASS
I1064	I1064	1010, kurgan 2, burial 8, skeleton 4	bone (long bone)	2019	NarasimhanPattersonScience2019	Hanks, Bryan; Epimakhov, Andrey	3737	1879-1694 calBCE (3460Â±20 BP, PSUAMS-2102)	Russia_MLBA_Sintashta	Western_Steppe_MLBA	Kamennyi Ambar 5 Cemetery	Russia	52.81666667	60.46666667	1240K	1	2.08	840565	M	R1a1a1b2a2a	733	H6a1a	[0.996,1.000]	0.05	0.407	3412	0.009819	5.0708834	[0.006,0.014]	half	S1064.E1.L1	#N/A
I4262	I4262	KZ-KAR-002, Karagash 1994, ÐšÐ’. 4Ð“. Grave 3	petrous	2019	NarasimhanPattersonScience2019	Frachetti, Michael	3738	1881-1695 calBCE (3465Â±25 BP, PSUAMS-2122)	Kazakhstan_MLBA_Karagash	Western_Steppe_MLBA	Karagash 2	Kazakhstan	48.78176667	76.45303333	1240K	1	3.111	778899	M	R1a1a1b2a2a	394	K1a+195	[0.977,0.987]	0.079	0.422	4527	0.005512	4.894356661	[0.003,0.008]	half	S4262.E1.L1	#N/A
AITI_119	AITI_119	AITI_119	tooth	2019	MittnikScience2019	Mittnik, Alissa	3739	1882-1696 calBCE (3470Â±27 BP, MAMS-21594)	Germany_Lech_EBA	Germany_Lech_EBA	Kleinaitingen-Gewerbegebiet Nord	Germany	48.22281	10.84499	1240k	1	0.804863	548554	M	R1b1a2a1a	..	U4a1a	..	..	..	1151	0.01571	3.726019236	[0.007,0.024]	half	ABI953_119KA	#N/A
I5604	I5604	UZ-BST-011, Site 4, Grave 26, 57-030	petrous	2019	NarasimhanPattersonScience2019	Frachetti, Michael	3739	1880-1697 calBCE (3465Â±20 BP, PSUAMS-2774)	Uzbekistan_BA_Bustan	BMAC	Bustan	Uzbekistan	37.66666667	67	1240K	1	1.582	777954	M	L1a	193	K1a1	[0.983,0.992]	..	..	..	0.010575	2.718866154	[0.003,0.018]	half	S5604.E1.L1	#N/A
AITI_2	AITI_2	AITI_2	tooth	2019	MittnikScience2019	Mittnik, Alissa	3741	1884-1698 calBCE (3477Â±28 BP, MAMS-21562)	Germany_Lech_EBA	Germany_Lech_EBA	Kleinaitingen-Gewerbegebiet Nord	Germany	48.22281	10.84499	1240k	1	2.64126	769657	M	R1b1a2a1a2*	..	H6a	..	..	..	4926	0.007916	5.921028027	[0.005,0.011]	half	ABI952_2KA	#N/A
I4892	I4892	feature 551	petrous	2018	OlaldeNature2018	Ernee, Michal	3741	1881-1701 calBCE (3475Â±20 BP, PSUAMS-2849)	Czech_EBA	Czech_EBA	Prague 8, Kobylisy, Ke StÃ­rce Street	Czech Republic	50.1217475	14.4569508	1240K	1	4.673	808531	F	..	150	T1a1	[0.996,1.000]	0.11	0.012	5231	..	..	..	half	S4892.E1.L1	PASS
I7419	I7419	UZ-ST-001, Sappali Tepe (ST), Grave 00-56	petrous	2019	NarasimhanPattersonScience2019	Frachetti, Michael	3741	1881-1701 calBCE (3475Â±20 BP, PSUAMS-3229)	Uzbekistan_BA_SappaliTepe	BMAC	Sappali Tepe	Uzbekistan	37.41666667	66.83333333	1240K	1	2.63164	873180	M	R2a	88.9	J1b	[0.982,0.993]	0.126	0.413	4821	0.005566	4.181607688	[0.003,0.008]	half	S7419.E1.L1	#N/A
AITI_43	AITI_43	AITI_43	tooth	2019	MittnikScience2019	Mittnik, Alissa	3745	1888-1701 calBCE (3486Â±27 BP, MAMS-21571)	Germany_Lech_EBA	Germany_Lech_EBA	Kleinaitingen-Gewerbegebiet Nord	Germany	48.22281	10.84499	1240k	1	5.70325	883256	M	R1b1a2a1a2*	..	X2b+226	..	..	..	8036	0.004883	6.228770773	[0.003,0.006]	half	ABI951_43KA	#N/A
I2602	I2602	EXEKA09_136128	petrous	2018	OlaldeNature2018	Barclay, Alastair	3745	1900-1690 calBCE (3490Â±30 BP, SUERC-40290)	England_C_EBA	England_CA_EBA	England, Kent, Thanet	Great Britain	51.33	1.36	1240K	1	1.616	641305	M	R1b1a1a2a1a2	111	U5b2b	[0.981,0.992]	0.165	0.432	2411	0.005517	2.825518473	[0.002,0.009]	half	S2602.E1.L1	PASS
I5377	I5377	SB 412B3	petrous	2018	OlaldeNature2018	Brace, Selina	3745	1900-1690 calBCE (3485Â±33, OxA-14731)	England_C_EBA	England_CA_EBA	England, London, Mortlake, River Thames Skulls	Great Britain	51.471197	-0.266408	1240K	2	2.31049	836940	M	R1b1a1a2a1a2c	..	T2b	..	..	..	..	0.007422	2.832330391	[0.002,0.013]	half,half	S6749.L1,S5377.L1	PASS (Xcontam=0.007)
I10410	I10410	UfaNov17-017 3734	tooth	2019	NarasimhanPattersonScience2019	Mallory, James; Dubova, Nadezhda	3750	1900-1700 BCE	Turkmenistan_Gonur_BA_1	BMAC	Gonur	Turkmenistan	38.21228	62.03443	1240K	1	0.256483	249248	F	..	191.6	T2c1a	[0.991,0.999]	0.107	0.011	639	..	..	..	half	S10410.E1.L2	#N/A
I4288	I4288	UZ-ST-015, Sappali Tepe (ST), Grave 00-75	petrous	2019	NarasimhanPattersonScience2019	Frachetti, Michael	3750	2000-1600 BCE	Uzbekistan_BA_SappaliTepe	BMAC	Sappali Tepe	Uzbekistan	37.41666667	66.83333333	1240K	1	0.545	437892	F	..	66.9	W	[0.973,0.987]	0.11	0.01	1551	..	..	..	half	S4288.E1.L1	#N/A
I5441	I5441	SB 434A3	petrous	2018	OlaldeNature2018	Brace, Selina	3750	2000-1600 BCE	England_C_EBA	England_CA_EBA	England, Somerset, Paington, Neale's Cave	Great Britain	50.426084	-3.580537	1240K	1	0.216	215435	M	R1b1a1a2a1a2	195	H1+16239	[0.966,0.981]	..	..	..	0.025498	0.940179953	[0,0.079]	half	S5441.L1	PASS
I7420	I7420	UZ-ST-012, Sappali Tepe (ST), Grave 00-61	petrous	2019	NarasimhanPattersonScience2019	Frachetti, Michael	3750	2000-1600 BCE	Uzbekistan_BA_SappaliTepe	BMAC	Sappali Tepe	Uzbekistan	37.41666667	66.83333333	1240K	1	2.18965	899293	M	G2a2a	243	W3a1	[0.992,0.998]	0.097	0.41	4035	0.003981	2.885177753	[0.001,0.007]	half	S7420.E1.L1	#N/A
KDC002	KDC002	KDC002.A0101, BZNK-300/1, Kudachurt, kurgan 14, grave 50	petrous	2019	WangNatureCommunications2019	Krause, Johannes	3750	1900-1700 BCE	Russia_North_Caucasus_MBA	Late_North_Caucasus	Piedmont/mountains, Kudachurt	Russia	43.354032	43.721893	1240K	..	1.68918	659735	F	..	..	HV1a1	..	..	..	..	..	..	..	half	..	#N/A
I4884	I4884	feature 515	petrous	2018	OlaldeNature2018	Ernee, Michal	3764	1882-1745 calBCE (3480Â±20 BP, PSUAMS-2842)	Czech_EBA	Czech_EBA	Prague 8, Kobylisy, Ke StÃ­rce Street	Czech Republic	50.1217475	14.4569508	1240K	1	4.512	854624	M	I2c1	63.2	H4a1a1a	[0.981,0.995]	0.138	0.433	3004	0.007493	4.357575948	[0.004,0.011]	half	S4884.E1.L1	PASS (Xcontam=0.007)
I6796	I6796	Tomsk_4351, inventory number 4351	petrous	2019	NarasimhanPattersonScience2019	Pinhasi, Ron; Slepchenko, Sergey Mikhailovich; Bagashev, Anatoly Nikolaevich	3765	1882-1748 calBCE (3485Â±20 BP, PSUAMS-2928)	Kazakhstan_MLBA_Alakul_Maitan	Western_Steppe_MLBA	Maitan	Kazakhstan	50.09	74.44	1240K	1	2.99218	802803	F	..	106	T2b34	[0.995,1.000]	0.098	0.012	7578	..	..	..	half	S6796.E1.L1	#N/A
I4076	I4076	skeleton 247-M18	petrous	2018	OlaldeNature2018	Altena, Eveline	3767	1883-1751 calBCE (3490Â±20 BP, PSUAMS-2319)	Netherlands_BellBeaker	Netherlands_Bell_Beaker	Noord-Holland, Oostwoud, De Tuithoorn	Netherlands	52.733563	5.096183	1240K	1	0.589	436123	F	..	66.9	K1+16362	[0.971,0.984]	0.106	0.011	1473	..	..	..	half	S4076.E1.L1	PASS
I7542	I7542	UZ-ST-014, Sappali Tepe (ST), Grave 00-59	petrous	2019	NarasimhanPattersonScience2019	Frachetti, Michael	3769	1885-1752 calBCE (3495Â±20 BP, PSUAMS-3231)	Uzbekistan_BA_SappaliTepe	BMAC	Sappali Tepe	Uzbekistan	37.41666667	66.83333333	1240K	1	0.668442	476130	F	..	33.6	HV13b	[0.971,0.993]	0.139	0.013	2125	..	..	..	half	S7542.E1.L1	#N/A
I4286	I4286	UZ-ST-005, Sappali Tepe (ST), Grave 00-102	petrous	2019	NarasimhanPattersonScience2019	Frachetti, Michael	3771	1886-1756 calBCE (3500Â±20 BP, PSUAMS-2165)	Uzbekistan_BA_SappaliTepe	BMAC	Sappali Tepe	Uzbekistan	37.41666667	66.83333333	1240K	1	2.134	730935	F	..	196	I1c	[0.992,0.997]	0.087	0.01	6411	..	..	..	half	S4286.E1.L1	#N/A
I12809	I12809	TE'15 BO 1257-56, Tumba 5 (Bonete)	tooth	2019	OlaldeScience2019	Lalueza-Fox, Carles	3775	1880-1770 BCE	Iberia_EBA	Iberia_EBA	Ciudad Real, Castillejo del Bonete	Spain	38.5781	-2.8417	1240K	1	0.04597	53575	M	R1b1a1a2	14.28	H1j	[0.974,0.998]	0.097	0.405	5	n/a (<200 SNPs)	n/a (<200 SNPs)	n/a (<200 SNPs)	half	S12809.E1.L1	#N/A
I12855	I12855	TE'17 BO UF73 (castillejo bonete)	tooth	2019	OlaldeScience2019	Lalueza-Fox, Carles	3775	1880-1770 BCE	Iberia_BA	Iberia_BA	Ciudad Real, Castillejo del Bonete	Spain	38.5781	-2.8417	1240K	1	0.020366	24254	M	R1b1a1a2	29.65	K1a+195	[0.987,1.000]	0.107	0.379	3	n/a (<200 SNPs)	n/a (<200 SNPs)	n/a (<200 SNPs)	half	S12855.E1.L1	#N/A
I2463	I2463	EXEKA09_246136	tooth	2018	OlaldeNature2018	Barclay, Alastair	3785	1930-1740 calBCE (3505Â±35 BP, SUERC-40721)	England_C_EBA	England_CA_EBA	England, Kent, Thanet	Great Britain	51.33	1.36	1240K	1	0.267	234559	F	..	246	J1c3+189	[0.992,0.998]	0.094	0.01	585	..	..	..	half	S2463.E1.L1	PASS
I3494	I3494	CF-1, Craneo-1	tooth	2019	OlaldeScience2019	Lalueza-Fox, Carles	3787	1920-1753 calBCE (CNA-1661.1.1)	Iberia_BA	Iberia_BA	Valencia, Coveta del Frare	Spain	38.8494	-0.87138	1240K	1	1.423	698862	M	R1b1a1a2a1a2(xR1b1a1a2a1a2a5)	641	J1c1b	[0.990,0.997]	0.051	0.425	2342	0.01041	4.116549359	[0.005,0.015]	half	S3494.E1.L1	#N/A
I2610	I2610	MOA 1973.4H Box 167D, 1	petrous	2018	OlaldeNature2018	Fowler, Christopher	3791	1936-1746 calBCE (3515Â±35 BP, Poz-83498)	England_C_EBA	England_CA_EBA	England, Blaydon, Tyne and Wear, Bewes Hill	Great Britain	54.97	-1.73	1240K	1	0.071	78777	F	..	11.2	U2e1b	[0.950,0.975]	0.072	0.011	58	..	..	..	half	S2610.E1.L1	PASS
I1053	I1053	946, kurgan 4, burial 11, skeleton 2	bone (long bone)	2019	NarasimhanPattersonScience2019	Hanks, Bryan; Epimakhov, Andrey	3793	1922-1763 calBCE (3520Â±25 BP, PSUAMS-2064)	Russia_MLBA_Sintashta	Western_Steppe_MLBA	Kamennyi Ambar 5 Cemetery	Russia	52.81666667	60.46666667	1240K	1	3.59	866643	M	R1a1a1b2a2a	738	H2b	[0.983,0.992]	0.06	0.411	4940	0.003021	3.182128341	[0.001,0.005]	half	S1053.E1.L1	#N/A
I2421	I2421	TWCMS Sk2008-3075	petrous	2018	OlaldeNature2018	Fowler, Christopher	3794	1931-1756 calBCE (3524Â±28 BP, OxA-26256)	England_C_EBA	England_CA_EBA	England, Tyne and Wear, Sunderland, Hasting Hill	Great Britain	54.883	-1.452	1240K	1	0.459	393274	M	R1b1a1a2a1a2	228	U5a1a2a	[0.978,0.989]	0.069	0.435	381	0.01242	1.826224317	[0,0.026]	half	S2421.E1.L1	PASS
WEHR_1192SkB_d	WEHR_1192SkB	WEHR_1192SkB	tooth	2019	MittnikScience2019	Mittnik, Alissa	3795	1918-1772 calBCE (3523Â±18 BP, MAMS-18923)	Germany_Lech_EBA	Germany_Lech_EBA	Wehringen-Hochfeld	Germany	48.25283	10.80879	1240k	1	0.020881	25921	F	..	..	U5b2a2b	..	..	..	..	..	..	..	half	ABI900_1192SkBWEHR	#N/A
I4289	I4289	UZ-ST-016, Sappali Tepe (ST), Grave 00-57	petrous	2019	NarasimhanPattersonScience2019	Frachetti, Michael	3799	1931-1767 calBCE (3525Â±25 BP, PSUAMS-2125)	Uzbekistan_BA_SappaliTepe	BMAC	Sappali Tepe	Uzbekistan	37.41666667	66.83333333	1240K	1	1.529	661883	F	..	87.2	U1a2	[0.990,0.998]	0.139	0.013	4753	..	..	..	half	S4289.E1.L1	#N/A
I7421	I7421	UZ-ST-002, Sappali Tepe (ST), Grave 00-91	petrous	2019	NarasimhanPattersonScience2019	Frachetti, Michael	3799	1931-1767 calBCE (3525Â±25 BP, PSUAMS-3120)	Uzbekistan_BA_SappaliTepe	BMAC	Sappali Tepe	Uzbekistan	37.41666667	66.83333333	1240K	1	1.85035	865688	M	J2a	184	J1b1b1	[0.990,0.998]	0.111	0.407	3333	0.004232	2.890289869	[0.001,0.007]	half	S7421.E1.L1	#N/A
I0937	I0937	937, kurgan 4, burial 3	bone (long bone)	2019	NarasimhanPattersonScience2019	Hanks, Bryan; Epimakhov, Andrey	3800	2050-1650 BCE [based on directly dated samples from the same site]	Russia_MLBA_Sintashta	Western_Steppe_MLBA	Kamennyi Ambar 5 Cemetery	Russia	52.81666667	60.46666667	1240K	2	0.076196	85607	F	..	..	U5a1b1f	..	..	..	..	..	..	..	half,half	S0937.E2.L2,S0937.E2.L1	#N/A
I0938	I0938	939, kurgan 4, burial 1	bone (long bone)	2019	NarasimhanPattersonScience2019	Hanks, Bryan; Epimakhov, Andrey	3800	2050-1650 BCE [based on directly dated samples from the same site]	Russia_MLBA_Sintashta	Western_Steppe_MLBA	Kamennyi Ambar 5 Cemetery	Russia	52.81666667	60.46666667	1240K	2	0.098218	108935	F	..	..	H2a1a	..	..	..	..	..	..	..	half,half	S0938.E2.L2,S0938.E2.L1	#N/A
I0939	I0939	948, kurgan 4, burial 9, skeleton 2	bone (long bone)	2019	NarasimhanPattersonScience2019	Hanks, Bryan; Epimakhov, Andrey	3800	2050-1650 BCE [based on directly dated samples from the same site]	Russia_MLBA_Sintashta	Western_Steppe_MLBA	Kamennyi Ambar 5 Cemetery	Russia	52.81666667	60.46666667	1240K	2	0.606801	494646	F	..	..	T2e2	..	..	..	..	..	..	..	half,half	S0939.E2.L2,S0939.E2.L1	#N/A
I0940	I0940	950, kurgan 4, burial 2	bone (long bone)	2019	NarasimhanPattersonScience2019	Hanks, Bryan; Epimakhov, Andrey	3800	2050-1650 BCE [based on directly dated samples from the same site]	Russia_MLBA_Sintashta_1d.rel.I1055	Western_Steppe_MLBA	Kamennyi Ambar 5 Cemetery	Russia	52.81666667	60.46666667	1240K	2	0.123001	134350	F	..	..	U2e1h	..	..	..	..	..	..	..	half,half	S0940.E2.L2,S0940.E2.L1	#N/A
I0942	I0942	1012, kurgan 2, burial 5, skeleton 1	bone (long bone)	2019	NarasimhanPattersonScience2019	Hanks, Bryan; Epimakhov, Andrey	3800	2050-1650 BCE [based on directly dated samples from the same site]	Russia_MLBA_Sintashta	Western_Steppe_MLBA	Kamennyi Ambar 5 Cemetery	Russia	52.81666667	60.46666667	1240K	2	0.135251	149118	M	R1	..	H2b	..	..	..	..	..	..	..	half,half	S0942.E2.L2,S0942.E2.L1	#N/A
I0943	I0943	1017, kurgan 2, burial 5, skeleton 1	bone (long bone)	2019	NarasimhanPattersonScience2019	Hanks, Bryan; Epimakhov, Andrey	3800	2050-1650 BCE [based on directly dated samples from the same site]	Russia_MLBA_Sintashta	Western_Steppe_MLBA	Kamennyi Ambar 5 Cemetery	Russia	52.81666667	60.46666667	1240K	2	1.41995	704696	F	..	..	J1b1a1	..	..	..	..	..	..	..	half,half	S0943.E2.L2,S0943.E2.L1	#N/A
I0982	I0982	979, kurgan 2, burial 17, skeleton 1	bone (long bone)	2019	NarasimhanPattersonScience2019	Hanks, Bryan; Epimakhov, Andrey	3800	2050-1650 BCE [based on directly dated samples from the same site]	Russia_MLBA_Sintashta	Western_Steppe_MLBA	Kamennyi Ambar 5 Cemetery	Russia	52.81666667	60.46666667	1240K	1	0.065777	74303	F	..	7.72	J2b1d	[0.981,1.000]	0.038	0.012	34	..	..	..	half	S0982.E2.L1	#N/A
I0986	I0986	995, kurgan 2, burial 6, skeleton 1	bone (long bone)	2019	NarasimhanPattersonScience2019	Hanks, Bryan; Epimakhov, Andrey	3800	2050-1650 BCE [based on directly dated samples from the same site]	Russia_MLBA_Sintashta	Western_Steppe_MLBA	Kamennyi Ambar 5 Cemetery	Russia	52.81666667	60.46666667	1240K	2	0.11707	130945	M	R1	..	H1	..	..	..	..	..	..	..	half,half	S0986.E2.L2,S0986.E2.L1	#N/A
I0989	I0989	1018, kurgan 2, burial 5, skeleton 5a	bone (long bone)	2019	NarasimhanPattersonScience2019	Hanks, Bryan; Epimakhov, Andrey	3800	2050-1650 BCE [based on directly dated samples from the same site]	Russia_MLBA_Sintashta	Western_Steppe_MLBA	Kamennyi Ambar 5 Cemetery	Russia	52.81666667	60.46666667	1240K	2	0.211599	222411	M	R1	..	H1	..	..	..	..	..	..	..	half,half	S0989.E2.L2,S0989.E2.L1	#N/A
I1003	I1003	945, kurgan 4, burial 9, skeleton 1	bone (long bone)	2019	NarasimhanPattersonScience2019	Hanks, Bryan; Epimakhov, Andrey	3800	2050-1650 BCE [based on directly dated samples from the same site]	Russia_MLBA_Sintashta	Western_Steppe_MLBA	Kamennyi Ambar 5 Cemetery	Russia	52.81666667	60.46666667	1240K	2	0.054175	62743	M	I2a1a1a	..	U4b1a1a1	..	..	..	..	-0.036067	-0.852324757	[0,0.047]	half,half	S1003.E2.L2,S1003.E2.L1	#N/A
I1006	I1006	956, kurgan 4, burial 5, skeleton 1	bone (long bone)	2019	NarasimhanPattersonScience2019	Hanks, Bryan; Epimakhov, Andrey	3800	2050-1650 BCE [based on directly dated samples from the same site]	Russia_MLBA_Sintashta	Western_Steppe_MLBA	Kamennyi Ambar 5 Cemetery	Russia	52.81666667	60.46666667	1240K	2	0.069187	79292	M	R1a	..	U5a1c	..	..	..	..	..	..	..	half,half	S1006.E2.L2,S1006.E2.L1	#N/A
I1008	I1008	960, kurgan 4, burial 5, skeleton 5	bone (long bone)	2019	NarasimhanPattersonScience2019	Hanks, Bryan; Epimakhov, Andrey	3800	2050-1650 BCE [based on directly dated samples from the same site]	Russia_MLBA_Sintashta	Western_Steppe_MLBA	Kamennyi Ambar 5 Cemetery	Russia	52.81666667	60.46666667	1240K	2	0.313842	309789	M	R1a1a1	..	T1a1	..	..	..	..	-0.003244	-1.366229535	[0,0.001]	half,half	S1008.E2.L2,S1008.E2.L1	#N/A
I1011	I1011	965, kurgan 2, burial 4, skeleton 4 / 966, kurgan 2, burial 4, skeleton 5	bone (long bone)	2019	NarasimhanPattersonScience2019	Hanks, Bryan; Epimakhov, Andrey	3800	2050-1650 BCE [based on directly dated samples from the same site]	Russia_MLBA_Sintashta	Western_Steppe_MLBA	Kamennyi Ambar 5 Cemetery	Russia	52.81666667	60.46666667	1240K	3	1.9424	873259	M	R1a1a1b2a2a	..	U5a2+16294	..	..	..	..	0.006249	2.19392638	[0.001,0.012]	half,half,half	S1011.E2.L2,S1059.E1.L1,S1011.E2.L1	#N/A
I1012_published	I1012	967, kurgan 2, burial 4, skeleton 6 / 971, kurgan 2, burial 8, skeleton 1	bone (rib)	2019	NarasimhanPattersonScience2019	Hanks, Bryan; Epimakhov, Andrey	3800	2050-1650 BCE [based on directly dated samples from the same site]	Russia_MLBA_Sintashta_published	Western_Steppe_MLBA	Kamennyi Ambar 5 Cemetery	Russia	52.81666667	60.46666667	1240K	3	0.293272	292528	M	R1(xR1b1)	..	U2e1h	..	..	..	..	0.030046	1.250366213	..	half,half,half	S1012.E2.L2,S1014.E2.L2,S1012.E2.L1	#N/A
I1013	I1013	970, kurgan 2, burial 10, skeleton 3	bone (long bone)	2019	NarasimhanPattersonScience2019	Hanks, Bryan; Epimakhov, Andrey	3800	2050-1650 BCE [based on directly dated samples from the same site]	Russia_MLBA_Sintashta	Western_Steppe_MLBA	Kamennyi Ambar 5 Cemetery	Russia	52.81666667	60.46666667	1240K	2	0.046524	53300	F	..	..	K1a+195	..	..	..	..	..	..	..	half,half	S1013.E2.L2,S1013.E2.L1	#N/A
I1018	I1018	980, kurgan 2, burial 17, skeleton 2	bone (long bone)	2019	NarasimhanPattersonScience2019	Hanks, Bryan; Epimakhov, Andrey	3800	2050-1650 BCE [based on directly dated samples from the same site]	Russia_MLBA_Sintashta	Western_Steppe_MLBA	Kamennyi Ambar 5 Cemetery	Russia	52.81666667	60.46666667	1240K	1	0.347	334635	M	R1a1a1b2a	450	T2e2	[0.999,1.000]	0.055	0.419	180	n/a (<200 SNPs)	n/a (<200 SNPs)	n/a (<200 SNPs)	half	S1018.E1.L1	#N/A
I1022	I1022	985, kurgan 2, burial 12, skeleton 3	bone (long bone)	2019	NarasimhanPattersonScience2019	Hanks, Bryan; Epimakhov, Andrey	3800	2050-1650 BCE [based on directly dated samples from the same site]	Russia_MLBA_Sintashta	Western_Steppe_MLBA	Kamennyi Ambar 5 Cemetery	Russia	52.81666667	60.46666667	1240K	1	0.215	217559	F	..	224	U5a1a2a	[0.991,0.997]	0.077	0.015	233	..	..	..	half	S1022.E1.L1	#N/A
I1024	I1024	993, kurgan 2, burial 7, skeleton 6	bone (long bone)	2019	NarasimhanPattersonScience2019	Hanks, Bryan; Epimakhov, Andrey	3800	2050-1650 BCE [based on directly dated samples from the same site]	Russia_MLBA_Sintashta	Western_Steppe_MLBA	Kamennyi Ambar 5 Cemetery	Russia	52.81666667	60.46666667	1240K	2	0.583	475329	F	..	..	H2b	..	..	..	..	..	..	..	half,half	S1024.E1.L1,S1026.E1.L1	#N/A
I1060	I1060	968, kurgan 2, burial 10, skeleton 1	bone (long bone)	2019	NarasimhanPattersonScience2019	Hanks, Bryan; Epimakhov, Andrey	3800	2050-1650 BCE [based on directly dated samples from the same site]	Russia_MLBA_Sintashta	Western_Steppe_MLBA	Kamennyi Ambar 5 Cemetery	Russia	52.81666667	60.46666667	1240K	1	0.158	159289	F	..	43	T2b34	[0.991,0.999]	0.045	0.014	193	..	..	..	half	S1060.E1.L1	#N/A
I1061	I1061	969, kurgan 2, burial 10, skeleton 2	bone (long bone)	2019	NarasimhanPattersonScience2019	Hanks, Bryan; Epimakhov, Andrey	3800	2050-1650 BCE [based on directly dated samples from the same site]	Russia_MLBA_Sintashta	Western_Steppe_MLBA	Kamennyi Ambar 5 Cemetery	Russia	52.81666667	60.46666667	1240K	3	0.224715	222862	F	..	..	H5a1	..	..	..	..	..	..	..	half,half,half	S1061.E1.L1,S1061.E1.L2,S1061.E1.L3	#N/A
I1062	I1062	975, kurgan 2, burial 11, skeleton 1	bone (long bone)	2019	NarasimhanPattersonScience2019	Hanks, Bryan; Epimakhov, Andrey	3800	2050-1650 BCE [based on directly dated samples from the same site]	Russia_MLBA_Sintashta	Western_Steppe_MLBA	Kamennyi Ambar 5 Cemetery	Russia	52.81666667	60.46666667	1240K	1	0.16	170444	F	..	168	K1a+195	[0.983,0.992]	0.071	0.015	135	..	..	..	half	S1062.E1.L1	#N/A
I1063	I1063	1009, kurgan 2, burial 8, skeleton 3	bone (long bone)	2019	NarasimhanPattersonScience2019	Hanks, Bryan; Epimakhov, Andrey	3800	2050-1650 BCE [based on directly dated samples from the same site]	Russia_MLBA_Sintashta	Western_Steppe_MLBA	Kamennyi Ambar 5 Cemetery	Russia	52.81666667	60.46666667	1240K	1	0.601	496245	F	..	292	U4a	[0.988,0.995]	0.059	0.008	1461	..	..	..	half	S1063.E1.L1	#N/A
I1065	I1065	1016, kurgan 2, burial 5, skeleton 4	bone (long bone)	2019	NarasimhanPattersonScience2019	Hanks, Bryan; Epimakhov, Andrey	3800	2050-1650 BCE [based on directly dated samples from the same site]	Russia_MLBA_Sintashta	Western_Steppe_MLBA	Kamennyi Ambar 5 Cemetery	Russia	52.81666667	60.46666667	1240K	1	0.164	171414	M	R1a1a1b	160	H6a1a	[0.982,0.992]	0.051	0.413	50	n/a (<200 SNPs)	n/a (<200 SNPs)	n/a (<200 SNPs)	half	S1065.E1.L1	#N/A
I1082	I1082	983, kurgan 2, burial 12, skeleton 1	bone (long bone)	2019	NarasimhanPattersonScience2019	Hanks, Bryan; Epimakhov, Andrey	3800	2050-1650 BCE [based on directly dated samples from the same site]	Russia_MLBA_Sintashta	Western_Steppe_MLBA	Kamennyi Ambar 5 Cemetery	Russia	52.81666667	60.46666667	1240K	1	0.304	294473	M	R1a1	98.5	U5b2a1a2	[0.989,0.996]	0.091	0.41	..	..	..	..	half	S1082.E1.L1	#N/A
I1084	I1084	991, kurgan 2, burial 7, skeleton 3	bone (long bone)	2019	NarasimhanPattersonScience2019	Hanks, Bryan; Epimakhov, Andrey	3800	2050-1650 BCE [based on directly dated samples from the same site]	Russia_MLBA_Sintashta	Western_Steppe_MLBA	Kamennyi Ambar 5 Cemetery	Russia	52.81666667	60.46666667	1240K	1	0.262	267279	M	R1a1a	184	U2e2a	[0.997,1.000]	0.081	0.408	92	n/a (<200 SNPs)	n/a (<200 SNPs)	n/a (<200 SNPs)	half	S1084.E1.L1	#N/A
I1088	I1088	1011, kurgan 2, burial 13	bone (long bone)	2019	NarasimhanPattersonScience2019	Hanks, Bryan; Epimakhov, Andrey	3800	2050-1650 BCE [based on directly dated samples from the same site]	Russia_MLBA_Sintashta	Western_Steppe_MLBA	Kamennyi Ambar 5 Cemetery	Russia	52.81666667	60.46666667	1240K	1	0.257	257140	F	..	114	J1c2m	[0.994,0.999]	0.06	0.006	311	..	..	..	half	S1088.E1.L1	#N/A
I1089	I1089	1015, kurgan 2, burial 5, skeleton 3a	bone (long bone)	2019	NarasimhanPattersonScience2019	Hanks, Bryan; Epimakhov, Andrey	3800	2050-1650 BCE [based on directly dated samples from the same site]	Russia_MLBA_Sintashta	Western_Steppe_MLBA	Kamennyi Ambar 5 Cemetery	Russia	52.81666667	60.46666667	1240K	1	2.097	830007	F	..	227	U5b2a1a2	[0.999,1.000]	0.064	0.011	7462	..	..	..	half	S1089.E1.L1	#N/A
I1090	I1090	1024, kurgan 4, burial 4	bone (long bone)	2019	NarasimhanPattersonScience2019	Hanks, Bryan; Epimakhov, Andrey	3800	2050-1650 BCE [based on directly dated samples from the same site]	Russia_MLBA_Sintashta	Western_Steppe_MLBA	Kamennyi Ambar 5 Cemetery	Russia	52.81666667	60.46666667	1240K	1	0.582	488227	F	..	306	T1a1	[0.998,1.000]	0.074	0.007	1424	..	..	..	half	S1090.E1.L1	#N/A
I7480	I7480	39, kurgan 4, grave 8, individual 1	petrous	2019	NarasimhanPattersonScience2019	Khokhlov, Alexander; Anthony, David	3800	2050-1650 BCE [based on directly dated samples from the same site]	Russia_MLBA_Sintashta	Western_Steppe_MLBA	Kamennyi Ambar 5 Cemetery	Russia	52.81666667	60.46666667	1240K	1	3.80472	859417	F	..	142	K2a5b	[0.989,0.997]	0.124	0.015	9017	..	..	..	half	S7480.E1.L1	#N/A
I7639	I7639	SB548A	petrous	2018	OlaldeNature2018	Booth, Tom	3800	2040-1660 calBCE (3520Â±70, HAR-3880)	England_C_EBA	England_C_EBA	England, Cambridgeshire, Chippenham, Waterhall Farm	Great Britain	52.276938	0.461902	1240K	1	0.052348	59621	F	..	1.54	..	..	0.048	0.008	46	..	..	..	half	S7639.E1.L1	PASS
I5761	I5761	KZ-KAR-012, Kairan I, Enclosure 11, Grave 1	tooth (molar)	2019	NarasimhanPattersonScience2019	Frachetti, Michael	3802	1931-1772 calBCE (3530Â±20 BP, PSUAMS-3099)	Kazakhstan_MLBA_Kairan	Western_Steppe_MLBA	Kairan	Kazakhstan	48.74175	76.99573333	1240K	1	0.038	43000	F	..	57.4	T1a1	[0.996,1.000]	..	..	..	..	..	..	half	S5761.E1.L1	#N/A
I2601	I2601	EXEKA09_126005	petrous	2018	OlaldeNature2018	Barclay, Alastair	3805	1960-1750 calBCE (3535Â±35 BP, SUERC-40713)	England_C_EBA	England_CA_EBA	England, Kent, Thanet	Great Britain	51.33	1.36	1240K	1	0.882	498474	F	..	19.5	U5a1b1a	[0.976,0.999]	0.078	0.012	2851	..	..	..	half	S2601.E1.L1	PASS
I7416	I7416	UZ-ST-009, Sappali Tepe (ST), Grave 00-112	petrous	2019	NarasimhanPattersonScience2019	Frachetti, Michael	3813	1948-1777 calBCE (3545Â±20 BP, PSUAMS-3117)	Uzbekistan_BA_SappaliTepe	BMAC	Sappali Tepe	Uzbekistan	37.41666667	66.83333333	1240K	1	2.98107	892482	F	..	73.7	U1a2	[0.987,0.997]	0.114	0.013	9906	..	..	..	half	S7416.E1.L1	#N/A
WEHR_1586_d	WEHR_1586	WEHR_1586	tooth	2019	MittnikScience2019	Mittnik, Alissa	3815	1951-1779 calBCE (3550Â±19 BP, MAMS-18932)	Germany_Lech_EBA	Germany_Lech_EBA	Wehringen-Hochfeld	Germany	48.25283	10.80879	1240k	1	0.494883	383175	F	..	..	V	..	..	..	..	..	..	..	half	ABI908_1586WEHR	#N/A
I1027	I1027	1000, kurgan 2, burial 6, skeleton 6 / 1002, kurgan 2, burial 6, skeleton 8 / 1006, kurgan 2, burial 9, skeleton 2	bone (long bone)	2019	NarasimhanPattersonScience2019	Hanks, Bryan; Epimakhov, Andrey	3819	1962-1775 calBCE (3550Â±25 BP, PSUAMS-1954)	Russia_MLBA_Sintashta	Western_Steppe_MLBA	Kamennyi Ambar 5 Cemetery	Russia	52.81666667	60.46666667	1240K	3	3.648	993163	M	R1a1a1b2a2a	..	T1a1	..	..	..	..	..	..	..	half,half,half	S1085.E1.L1,S1027.E1.L1,S1087.E1.L1	#N/A
I1029	I1029	1008, kurgan 2, burial 8, skeleton 2	bone (long bone)	2019	NarasimhanPattersonScience2019	Hanks, Bryan; Epimakhov, Andrey	3823	1973-1772 calBCE (3549Â±29 BP, OxA-12531)	Russia_MLBA_Sintashta	Western_Steppe_MLBA	Kamennyi Ambar 5 Cemetery	Russia	52.81666667	60.46666667	1240K	1	0.826	580668	F	..	357	J1c5a	[0.996,1.000]	0.054	0.01	2444	..	..	..	half	S1029.E1.L1	#N/A
KDC001	KDC001	KDC001.A0101, BZNK-301/1, Kudachurt, kurgan 14, grave 218	petrous	2019	WangNatureCommunications2019	Krause, Johannes	3824	1971-1776 calBCE [1953-1776 calBCE (3548Â±23 BP, MAMS-110560), 1971-1777 calBCE (3554Â±23 BP, MAMS-110561)]	Russia_North_Caucasus_MBA	Late_North_Caucasus	Piedmont/mountains, Kudachurt	Russia	43.354032	43.721893	1240K	..	2.17092	729183	M	J2b	..	X2i	..	..	..	..	0.0042	..	..	half	..	#N/A
UNTA58_153	UNTA58_153	UNTA58_153	tooth	2019	MittnikScience2019	Mittnik, Alissa	3824	1971-1776 calBCE (3553Â±24 BP, MAMS-18943)	Germany_Lech_EBA	Germany_Lech_EBA	Haunstetten-Unterer Talweg 58â€“62	Germany	48.31611	10.892	1240k	1	0.206684	202316	M	R1b1a2a	..	R1a1a	..	..	..	..	..	..	..	half	ABI929_153UNTA58	#N/A
I7492	I7492	UZ-ST-008, Sappali Tepe (ST) 1971, 33, Grave 00-78	petrous	2019	NarasimhanPattersonScience2019	Frachetti, Michael	3827	1971-1782 calBCE (3560Â±20 BP, PSUAMS-3121)	Uzbekistan_BA_SappaliTepe	BMAC	Sappali Tepe	Uzbekistan	37.41666667	66.83333333	1240K	1	2.90423	913041	M	R2a	126	K1a	[0.984,0.993]	0.119	0.408	5580	0.003989	3.81086493	[0.002,0.006]	half	S7492.E1.L1	#N/A
I6538	I6538	HB0057	tooth	2018	OlaldeNature2018	Furmanek, Miroslaw	3838	2009-1766 calBCE (3545Â±35 BP, Poz-86950)	Poland_BellBeaker	Poland_Bell_Beaker	StrachÃ³w	Poland	50.91	16.79	1240K	1	0.022	25860	F	..	140	H40	[0.997,1.000]	..	..	..	..	..	..	half	S6538.E1.L1	PASS
I2609	I2609	MOA 1956.46 Box 136	tooth	2018	OlaldeNature2018	Fowler, Christopher	3848	2023-1772 calBCE (3560Â±40 BP, Poz-83423)	England_C_EBA	England_CA_EBA	England, Northumberland, Hexham Golf Course	Great Britain	54.979	-2.123	1240K	1	0.33	273312	F	..	160	K2a	[0.987,0.996]	0.074	0.01	682	..	..	..	half	S2609.E1.L1	PASS
I3756	I3756	TEBO'03, D8 UE12; Tumba 1	tooth	2019	OlaldeScience2019	Lalueza-Fox, Carles	3848	2014-1781 calBCE (3565Â±25 BP, PSUAMS-2077)	Iberia_BA	Iberia_BA	Ciudad Real, Terrinches, Castillejo del Bonete	Spain	38.5781	-2.8417	1240K	1	0.978	604170	M	R1b1a1a2a1a2(xR1b1a1a2a1a2c,xR1b1a1a2a1a2a5)	264	H1	[0.979,0.990]	0.085	0.43	1401	0.000992	0.606135781	[0,0.004]	half	S3756.E1.L1	#N/A
I8048	I8048	La Navilla 13	tooth	2019	OlaldeScience2019	Lalueza-Fox, Carles	3850	2200-1600 BCE	Iberia_BA	Iberia_BA	Granada, Arenas del Rey	Spain	37.005	-3.8947	1240K	1	0.074121	83801	M	I2a1b	17.6	U5b1	[0.958,0.997]	0.084	0.44	17	n/a (<200 SNPs)	n/a (<200 SNPs)	n/a (<200 SNPs)	half	S8048.E1.L1	#N/A
I0984	I0984	992, kurgan 2, burial 7, skeleton 4 / 996, kurgan 2, burial 6, skeleton 2	bone (long bone)	2019	NarasimhanPattersonScience2019	Hanks, Bryan; Epimakhov, Andrey	3853	2023-1782 calBCE (3572Â±29 BP, OxA-12530)	Russia_MLBA_Sintashta	Western_Steppe_MLBA	Kamennyi Ambar 5 Cemetery	Russia	52.81666667	60.46666667	1240K	3	0.990519	684687	M	R1a1a1b2a2a	..	T2e2	..	..	..	..	0.001407	0.384908417	[0,0.009]	half,half,half	S0984.E2.L2,S1025.E1.L1,S0984.E2.L1	#N/A
I5515	I5515	Aberdour Road, Dunfermline, cist 3	petrous	2018	OlaldeNature2018	Sheridan, Alison	3856	2035-1776 calBCE (3581Â±40 BP, SRR-292)	Scotland_C_EBA	Scotland_CA_EBA	Scotland, Fife, cist3, Dunfermline, Aberdour Road	Great Britain	56.062	-3.419178	1240K	1	0.167	169789	M	R1b1a1a2a1a2c	47.4	H3+16311	[0.995,1.000]	0.292	0.443	74	n/a (<200 SNPs)	n/a (<200 SNPs)	n/a (<200 SNPs)	half	S5515.E1.L1	PASS
I2460	I2460	85684_62027	tooth	2018	OlaldeNature2018	Barclay, Alastair	3875	2030-1820 calBCE (3575Â±27 BP, SUERC-53041)	England_C_EBA	England_CA_EBA	England, Wiltshire, Amesbury Down	Great Britain	51.168023	-1.7725402	1240K	1	0.02	23341	F	..	302	T2a1a	[0.998,1.000]	0.072	0.01	10	..	..	..	half	S2460.E1.L1	PASS
POST_6	POST_6	POST_6	tooth	2019	MittnikScience2019	Mittnik, Alissa	3896	2009-1883 calBCE (3574Â±19 BP, MAMS-18955)	Germany_Lech_EBA	Germany_Lech_EBA	Haunstetten-PostillionstraÃŸe	Germany	48.29573	10.89103	1240k	1	8.6017	966701	M	R1b1a2a1a2*	..	U5a1a1+16362	..	..	..	10066	0.020331	15.86477911	[0.018,0.023]	half	ABI910_6POST	#N/A
I0946	I0946	StepVIIS-3, burial 17, skeleton 3	bone (rib)	2019	NarasimhanPattersonScience2019	Hanks, Bryan; Epimakhov, Andrey	3898	2130-1765 calBCE (3584Â±55 BP, AA-90948)	Russia_Petrovka	Western_Steppe_MLBA	Stepnoe VII Cemetery	Russia	53.876	59.076	1240K	3	0.08202	91812	F	..	..	U2e2a1d	..	..	..	..	..	..	..	half,half,half	S0946.E1.L1,S0946.E3.L2,S0946.E3.L1	#N/A
I0945	I0945	StepVIIS-2, burial 17, skeleton 2	bone (rib)	2019	NarasimhanPattersonScience2019	Hanks, Bryan; Epimakhov, Andrey	3900	2200-1700 BCE	Russia_Petrovka	Western_Steppe_MLBA	Stepnoe VII Cemetery	Russia	53.876	59.076	1240K	2	0.189165	199936	F	..	..	U5a1i1	..	..	..	..	..	..	..	half,half	S0945.E3.L2,S0945.E3.L1	#N/A
I4161	I4161	UZ-JAR-008, Jarkutan 4a 1975, Grave 206	petrous	2019	NarasimhanPattersonScience2019	Frachetti, Michael	3900	2100-1800 BCE	Uzbekistan_BA_Dzharkutan1	BMAC	Dzharkutan	Uzbekistan	37.75	67	1240K	1	1.608	712798	F	..	46.1	H+16311	[0.978,0.998]	0.114	0.014	5530	..	..	..	half	S4161.E1.L1	#N/A
I7691	I7691	MC3-945-No.2	tooth	2019	OlaldeScience2019	Lalueza-Fox, Carles	3900	2200-1700 BCE	Iberia_BA	Iberia_BA	Evora, Sao Manaos	Portugal	39.6686	-8.1303	1240K	1	0.072696	83535	M	R1b1a1a2a1	30.8	J1c1	[0.993,1.000]	0.081	0.412	16	n/a (<200 SNPs)	n/a (<200 SNPs)	n/a (<200 SNPs)	half	S7691.E1.L1	#N/A
I7692	I7692	MC3-Sep9	tooth	2019	OlaldeScience2019	Lalueza-Fox, Carles	3900	2200-1700 BCE	Iberia_BA	Iberia_BA	Evora, Sao Manaos	Portugal	39.6686	-8.1303	1240K	1	0.051515	58448	F	..	7.89	U5b1+16189+@16192	[0.950,0.998]	0.141	0.022	26	..	..	..	half	S7692.E1.L1	#N/A
OBKR_9A_d	OBKR_9A	OBKR_9A	tooth	2019	MittnikScience2019	Mittnik, Alissa	3907	2022-1892 calBCE (3596Â±22 BP, MAMS-18891)	Germany_Lech_EBA	Germany_Lech_EBA	KÃ¶nigsbrunn-Obere KreuzstraÃŸe, Baugebiet 110	Germany	48.26656	10.87857	1240k	1	0.058574	73105	F	..	..	K1a2a	..	..	..	..	..	..	..	half	ABI1002_9AOK	#N/A
WEHR_1415child	WEHR_1415child	WEHR_1415child	tooth	2019	MittnikScience2019	Mittnik, Alissa	3907	2021-1893 calBCE (3596Â±19 BP, MAMS-18928)	Germany_Lech_EBA	Germany_Lech_EBA	Wehringen-Hochfeld	Germany	48.25283	10.80879	1240k	1	0.78221	542471	M	R1b1a2a1a	..	H13a2b2a	..	..	..	1122	0.031719	5.176815362	[0.02,0.044]	half	ABI991_1415KindWEHR	#N/A
OBKR_2_d	OBKR_2	OBKR_2	tooth	2019	MittnikScience2019	Mittnik, Alissa	3909	2023-1894 calBCE (3599Â±22 BP, MAMS-18888)	Germany_Lech_EBA	Germany_Lech_EBA	KÃ¶nigsbrunn-Obere KreuzstraÃŸe, Baugebiet 110	Germany	48.26656	10.87857	1240k	1	0.025687	31480	F	..	..	K1a4a1	..	..	..	..	..	..	..	half	ABI950_2OK	#N/A
UNTA85_1412	UNTA85_1412	UNTA85_1412	tooth	2019	MittnikScience2019	Mittnik, Alissa	3910	2025-1895 calBCE (3602Â±25 BP, MAMS-18951)	Germany_Lech_EBA	Germany_Lech_EBA	Haunstetten-Unterer Talweg 85	Germany	48.31966	10.89153	1240k	1	0.363927	308221	M	R1b1a2	..	H	..	..	..	312	0.02975	2.462061494	[0.006,0.053]	half	ABI935_1412UNTA85	#N/A
OBKR_66_d	OBKR_66	OBKR_66	tooth	2019	MittnikScience2019	Mittnik, Alissa	3916	2028-1903 calBCE (3609Â±22 BP, MAMS-18896)	Germany_Lech_EBA	Germany_Lech_EBA	KÃ¶nigsbrunn-Obere KreuzstraÃŸe, Baugebiet 110	Germany	48.26656	10.87857	1240k	1	0.020851	25780	F	..	..	U4a	..	..	..	..	..	..	..	half	ABI944_66OK	#N/A
POST_28	POST_28	POST_28	tooth	2019	MittnikScience2019	Mittnik, Alissa	3917	2027-1906 calBCE (3608Â±20 BP, MAMS-18960)	Germany_Lech_EBA	Germany_Lech_EBA	Haunstetten-PostillionstraÃŸe	Germany	48.29573	10.89103	1240k	1	0.71957	490352	M	R1b1a2a1a2*	..	K2a5	..	..	..	1190	0.448833	1.067855973	[0,1.273]	half	ABI905_28POST	#N/A
I7414	I7414	UZ-ST-007, Sappali Tepe (ST), Grave 00-113	petrous	2019	NarasimhanPattersonScience2019	Frachetti, Michael	3923	2031-1915 calBCE (3615Â±20 BP, PSUAMS-3106)	Uzbekistan_BA_SappaliTepe	BMAC	Sappali Tepe	Uzbekistan	37.41666667	66.83333333	1240K	1	3.52971	917143	F	..	78.5	HV	[0.979,0.994]	0.092	0.01	10792	..	..	..	half	S7414.E1.L1	#N/A
POST_35_d	POST_35	POST_35	tooth	2019	MittnikScience2019	Mittnik, Alissa	3926	2033-1918 calBCE (3621Â±20 BP, MAMS-18962)	Germany_Lech_EBA	Germany_Lech_EBA	Haunstetten-PostillionstraÃŸe	Germany	48.29573	10.89103	1240k	1	0.195412	196889	F	..	..	H41a	..	..	..	..	..	..	..	half	ABI936_35POST	#N/A
I6604	I6604	Yese 2A, Area 10 UE03 E01 Ind 2	tooth	2018	OlaldeNature2018	Haak, Wolfgang	3940	2031-1949 calBCE	Iberia_C	Iberia_C	Madrid, San Fernando de Henares, Camino de las Yeseras	Spain	40.439722	-3.506389	1240K	1	0.188	199505	M	G2a2a1	568	U5b1+16189+@16192	[0.999,1.000]	..	..	..	0.063986	1.436294161	[0,0.151]	half	S6604.E1.L1	PASS
I6608_published	I6608	Yese 5A, Area 36 E02 Ind 2	tooth	2018	OlaldeNature2018	Haak, Wolfgang	3940	2031-1949 calBCE (3630Â±30 BP, Ua-35012)	Iberia_C_published	Iberia_C	Madrid, San Fernando de Henares, Camino de las Yeseras	Spain	40.439722	-3.506389	1240K	1	0.102	114220	M	I2a1b	165	J1c1	[0.997,1.000]	..	..	..	..	..	..	half	S6608.E1.L1	PASS (literature)
I1770	I1770	BurialXI	petrous	2018	OlaldeNature2018	Brace, Selina	3950	2400-1600 BCE	England_BellBeaker	England_Bell_Beaker_EBA	England, North Yorkshire, Staxton, Staxton Beacon	Great Britain	54.201949	-0.434355	1240K	1	0.778	483474	F	..	69.4	U5b1d2	[0.964,0.981]	0.119	0.011	2646	..	..	..	half	S1770.E1.L1	PASS
I8507	I8507	MOS310, Kokcha 3 1954, Grave N5, Skull N1, IE-60-20	petrous (CBD)	2019	NarasimhanPattersonScience2019	Pinhasi, Ron; Vasilyev, Sergey	3950	2500-1500 BCE	Uzbekistan_BA_Kokcha	Steppe_MLBA_oBMAC	Kokcha 3	Uzbekistan	40.54	64.99	1240K	1	0.260116	264519	M	R1a1a1	28	U2e2a1d	[0.982,0.996]	0.08	0.426	101	n/a (<200 SNPs)	n/a (<200 SNPs)	n/a (<200 SNPs)	half	S8507.E1.L1	#N/A
I3132	I3132	GENSCOT68	petrous	2018	OlaldeNature2018	Armit, Ian	3954	2119-1888 calBCE (3614Â±33, SUERC-69070)	Scotland_C_EBA	Scotland_CA_EBA	Scotland, Covesea Cave 2	Great Britain	57.721	-3.3881	1240K	1	3.869	773258	M	R1b1a1a2a1a2c1	610	T2a1b1a	[0.997,1.000]	0.059	0.426	4570	0.010891	6.423428439	[0.008,0.014]	half	S3131.E1.L1	PASS (Xcontam=0.013)
I6679	I6679	UK_LH3, LH-01, Cair 1, Burial 3	tooth	2018	OlaldeNature2018	Bonsall, Clive	3958	2125-1891 calBCE (3621Â±34 BP, OxA-5553/4)	England_BellBeaker	England_Bell_Beaker	England, Northumberland, Low Hauxley	Great Britain	55.309983	-1.553328	1240K	1	0.171488	186564	M	R1b1a1a2a1a	247	J1c1b1	[0.997,1.000]	0.061	0.416	61	n/a (<200 SNPs)	n/a (<200 SNPs)	n/a (<200 SNPs)	half	S6679.E1.L1	PASS
OBKR_93_d	OBKR_93	OBKR_93	tooth	2019	MittnikScience2019	Mittnik, Alissa	3959	2111-1907 calBCE (3621Â±23 BP, MAMS-18908)	Germany_Lech_EBA	Germany_Lech_EBA	KÃ¶nigsbrunn-Obere KreuzstraÃŸe, Baugebiet 110	Germany	48.26656	10.87857	1240k	1	0.014251	19236	F	..	..	K1a4a1	..	..	..	..	..	..	..	half	ABI995_93OK	#N/A
I2462	I2462	EXEKA09_220053	petrous	2018	OlaldeNature2018	Barclay, Alastair	3960	2130-1890 calBCE (3625Â±35 BP, SUERC-40718)	England_C_EBA	England_CA_EBA	England, Kent, Thanet	Great Britain	51.33	1.36	1240K	1	2.78	816976	F	..	270	U5a1d2a	[0.988,0.995]	..	..	..	..	..	..	half	S2462.E1.L2	PASS
OBKR_50_d	OBKR_50	OBKR_50	tooth	2019	MittnikScience2019	Mittnik, Alissa	3962	2112-1912 calBCE (3623Â±23 BP, MAMS-18895)	Germany_Lech_EBA	Germany_Lech_EBA	KÃ¶nigsbrunn-Obere KreuzstraÃŸe, Baugebiet 110	Germany	48.26656	10.87857	1240k	1	0.129005	137205	F	..	..	HV0	..	..	..	..	..	..	..	half	ABI912_50OK	#N/A
I2447	I2447	SK 8779 (YCF 95)	petrous	2018	OlaldeNature2018	Loe, Louise	3964	2116-1911 calBCE (3625Â±25 BP, PSUAMS-2336)	England_BellBeaker	England_Bell_Beaker	England, Oxfordshire, Yarnton	Great Britain	51.79568333	-1.319891667	1240K	2	5.541	913061	M	R1b1a1a2a1a2c1	..	K1a26	..	..	..	..	0.010966	4.664592569	[0.006,0.016]	half,half	S2447.E2.L1,S2447.E1.L2	PASS (Xcontam=0.011)
I2455	I2455	OVE08, feature F.1079 skeleton 5486	tooth	2018	OlaldeNature2018	Evans, Christopher	3970	2130-1910 calBCE (3631Â±28 BP, OxA-24594)	England_BellBeaker	England_Bell_Beaker	England, Cambridgeshire, Over, Over Narrows	Great Britain	52.346588	0.031827	1240K	2	0.118	120698	F	..	..	U5a2c3a	..	..	..	..	..	..	..	half,half	S2455.E1.L1,S2455.E2.L1	PASS
I11527	I11527	Aygirdjal K.105	petrous	2019	NarasimhanPattersonScience2019	Frachetti, Michael; Kitov, Egor; Akhatov, Gaziz; Yermolayeva, Antonina	3971	2114-1928 calBCE (3630Â±20 BP, PSUAMS-4750)	Kyrgyzstan_BA_Aygirdjal	Aigyrzhal_BA	Aygirdjal	Kyrgyzstan	41.431467	75.885481	1240K	1	4.06715	779712	M	J2a1h2	1368	HV14	[0.986,0.999]	0.093	0.413	5909	0.00644	5.854545455	[0.004,0.009]	half	S11527.E1.L1	PASS (Xcontam=0.007)
NV3001	NV3001	NV3001, BZNK-312/1, Nevinnomiskiy 3, kurgan 6, grave 5	petrous	2019	WangNatureCommunications2019	Krause, Johannes	3971	2116-1925 calBCE (3631Â±22 BP, MAMS-29812)	Russia_Steppe_Lola	Lola	North Caucasus steppe, Nevinnommiskij 3	Russia	44.73486	41.938749	1240K	..	2.78335	806261	M	Q1a2	..	R1b	..	..	..	..	0.00677	..	..	half	..	#N/A
I2569_published	I2569	GENSCOT17	tooth	2018	OlaldeNature2018	Armit, Ian	3978	2140-1916 calBCE (3650Â±40 BP, SUERC-5318)	Scotland_C_EBA_published	Scotland_CA_EBA	Scotland, Eweford Cottages	Great Britain	55.99	-2.537	1240K	1	0.02	23665	M	R1b1a1a2a1a2	216	K1a3a	[0.997,1.000]	0.088	0.449	2	n/a (<200 SNPs)	n/a (<200 SNPs)	n/a (<200 SNPs)	half	S2569.E1.L2	PASS (literature)
I4075	I4075	skeleton 243-M15	petrous	2018	OlaldeNature2018	Altena, Eveline	3979	2119-1938 calBCE (3635Â±20 BP, PSUAMS-2337)	Netherlands_BellBeaker	Netherlands_Bell_Beaker	Noord-Holland, Oostwoud, De Tuithoorn	Netherlands	52.733563	5.096183	1240K	1	4.036	770037	F	..	411	H5a1	[0.982,0.993]	0.088	0.014	7415	..	..	..	half	S4075.E1.L1	PASS
I7638	I7638	SB532A	petrous	2018	OlaldeNature2018	Booth, Tom	3980	2290-1770 calBCE (3660Â±80, OxA-4357)	England_C_EBA	England_C_EBA	England, Oxfordshire, Radley, Barrow Hills	Great Britain	51.405327	-1.150767	1240K	1	0.876881	600005	M	I2a2a	47	V10b	[0.978,0.996]	0.078	0.418	1010	0.020481	3.870835323	[0.01,0.031]	half	S7638.E1.L1	PASS (Xcontam=0.018)
POST_99_d	POST_99	POST_99	tooth	2019	MittnikScience2019	Mittnik, Alissa	3980	2130-1930 calBCE (3641Â±25 BP, MAMS-18969)	Germany_Lech_EBA	Germany_Lech_EBA	Haunstetten-PostillionstraÃŸe	Germany	48.29573	10.89103	1240k	1	0.607336	432280	F	..	..	K1a4a1	..	..	..	..	..	..	..	half	ABI997_99POST	#N/A
I7670	I7670	Grachyevka I, k. 1, sample 1	tooth	2019	NarasimhanPattersonScience2019	Khokhlov, Alexander; Anthony, David	3982	2121-1942 calBCE (3640Â±20 BP, PSUAMS-4274)	Russia_MLBA_Potapovka	Steppe_MLBA_oWSHG	Samara Oblast, Volga River Valley, Sok River, Grachevka	Russia	53.58975	50.57129167	1240K	1	0.604195	497335	M	R1b1a1a2	183	J1c1b1a	[0.995,0.999]	0.033	0.431	536	-0.000941	-0.751356794	[0,0.002]	half	S7670.E1.L1	#N/A
I3770	I3770	CII-52, stone fencing 90	tooth	2019	NarasimhanPattersonScience2019	Lalueza-Fox, Carles; Pettener, David; Bonora, Gian Luca; Sarno, Stefania	3986	2132-1940 calBCE (3645Â±25 BP, PSUAMS-2079)	Kazakhstan_BA_Zevakinskiy	Central_Steppe_MLBA	Zevakinskiy stone fence	Kazakhstan	50.2249	81.83678333	1240K	1	1.017	618137	M	R1a1a1b2a2a	477	T1a1	[0.998,1.000]	0.055	0.433	1387	0.007409	2.455766211	[0.001,0.013]	half	S3770.E1.L1	#N/A
I6119	I6119	Gonur 2005 tomb 3466 sample 2	tooth	2019	NarasimhanPattersonScience2019	Mallory, James; Dubova, Nadezhda	3989	2130-1948 calBCE (3650Â±20 BP, PSUAMS-2840)	Turkmenistan_Gonur_BA_1	BMAC	Gonur	Turkmenistan	38.21228	62.03443	1240K	1	0.043698	51113	M	CT	65.9	J1	[0.993,0.997]	0.068	0.429	11	n/a (<200 SNPs)	n/a (<200 SNPs)	n/a (<200 SNPs)	half	S6119.E1.L1	#N/A
I2598_published	I2598	56244_12134	tooth	2018	OlaldeNature2018	Barclay, Alastair	3990	2140-1940 calBCE (3664Â±30 BP, NZA-32494)	England_C_EBA_published	England_CA_EBA	England, Wiltshire, Amesbury Down	Great Britain	51.168023	-1.7725402	1240K	1	0.078	85900	M	R1b1a1a2a1a	777	H	[0.997,1.000]	0.098	0.433	18	n/a (<200 SNPs)	n/a (<200 SNPs)	n/a (<200 SNPs)	half	S2598.E1.L1	PASS (Xcontam=0.159, XcontamZ=1.4)
I3875	I3875	VL1316	petrous	2018	OlaldeNature2018	Pinhasi, Ron	3991	2134-1947 calBCE (3655Â±25 BP, PSUAMS-1834)	France_BellBeaker	France_Bell_Beaker_C	Villard	France	44.476	6.369	1240K	1	4.052	792712	M	R1b1a1a2a1a2b1	415	H1e	[0.986,0.994]	0.052	0.428	4827	0.001391	1.861355634	[0,0.003]	half	S3875.E1.L1	PASS
I4068	I4068	skeleton 228-M3	petrous	2018	OlaldeNature2018	Altena, Eveline	3992	2132-1952 calBCE (3655Â±20 BP, PSUAMS-2318)	Netherlands_BellBeaker	Netherlands_Bell_Beaker	Noord-Holland, Oostwoud, De Tuithoorn	Netherlands	52.733563	5.096183	1240K	1	0.803	469691	M	R1b1a1a2a1a2	53.6	U5a2a1	[0.966,0.986]	0.081	0.439	899	0.008283	2.110908988	[0.001,0.016]	half	S4068.E1.L1	PASS
I2618	I2618	MOA 1964.2 Box 102A	tooth	2018	OlaldeNature2018	Fowler, Christopher	3993	2135-1951 calBCE (3660Â±28 BP, OxA-26254)	England_C_EBA	England_CA_EBA	England, Northumberland, Barrasford, Reaverhill	Great Britain	55.058	-2.147	1240K	1	1.029	643010	M	R1b1a1a2a1a	691	H1bs	..	0.102	0.423	1407	0.010127	3.250074055	[0.004,0.016]	half	S2618.E1.L1	PASS (Xcontam=0.01)
I3255	I3255	TRM10, skeleton [3383]	petrous	2018	OlaldeNature2018	Dodwell, Natasha	3994	2136-1951 calBCE (3661Â±31 BP, SUERC-49482)	England_BellBeaker	England_Bell_Beaker	England, Cambridgeshire, Trumpington Meadows	Great Britain	52.170279	0.105604	1240K	1	4.889	861509	F	..	782	T2b	[0.996,0.999]	0.093	0.012	9806	..	..	..	half	S3255.E1.L1	PASS
OBKR_80	OBKR_80	OBKR_80	tooth	2019	MittnikScience2019	Mittnik, Alissa	3997	2134-1959 calBCE (3664Â±24 BP, MAMS-18901)	Germany_Lech_EBA	Germany_Lech_EBA	KÃ¶nigsbrunn-Obere KreuzstraÃŸe, Baugebiet 110	Germany	48.26656	10.87857	1240k	1	2.13532	742188	M	R1b1a2a1a2*	..	K1a3	..	..	..	4517	0.007386	5.090812345	[0.005,0.01]	half	ABI988_80OK	#N/A
I0419	I0419	Kurgan 7, Grave 1, SVP27	bone (long bone)	2015	NarasimhanPattersonScience2019 (supplement of MathiesonNature2018)	Khokhlov, Alexander; Anthony, David	4000	2200-1900 BCE	Russia_Potapovka	Steppe_MLBA_oWSHG	Samara Oblast, Volga River Valley, Samara River, Utyevka VI	Russia	52.91277778	50.99055556	1240K	4	0.728242	583943	M	R1a1a1b	..	U2e1	..	..	..	..	0.005791	0.937099597	[0,0.018]	half,half,half,half	S0419.E1.L1,S0419.E2.L2,S0419.E3.L1,S0419.E3.L2	#N/A
I11041_published	I11041	UfaNov17-003 tomb 3225 skeleton 3	tooth	2019	NarasimhanPattersonScience2019	Mallory, James; Dubova, Nadezhda	4006	2140-1972 calBCE (3675Â±25 BP, PSUAMS-4603)	Turkmenistan_Gonur_BA_2_published	Indus_Periphery	Gonur	Turkmenistan	38.21228	62.03443	1240K	1	0.115931	128105	M	R	33.71	R2	[0.973,0.992]	0.113	0.385	43	n/a (<200 SNPs)	n/a (<200 SNPs)	n/a (<200 SNPs)	half	S11041.E1.L1	#N/A
I7043	I7043	HUNG497	petrous	2018	OlaldeNature2018	Pinhasi, Ron	4007	2136-1977 calBCE (3670Â±20 BP, PSUAMS-4036)	Hungary_EBA_Protonagyrev	Hungary_BA	Szigetszentmiklos-Vozm-telep-dulo	Hungary	47.429954	19.051966	1240K	1	4.09618	801297	M	R1b1a1a2a1a(xR1b1a1a2a1a1,xR1b1a1a2a1a2)	446	H1b1	[0.991,0.998]	0.063	0.423	4966	0.005192	4.656289264	[0.003,0.007]	half	S7043.E1.L1	PASS (Xcontam=0.006)
I7249	I7249	BRAN_3	petrous	2018	OlaldeNature2018	Pinhasi, Ron	4007	2136-1977 calBCE (3670Â±20 BP, PSUAMS-4499)	Czech_BellBeaker	Czech_Bell_Beaker	Brandysek	Czech Republic	50.19	14.158	1240K	1	4.04776	779011	M	R1b1a1a2a1a2b1	337	I2	[0.992,0.999]	0.054	0.425	4757	0.003748	4.200116971	[0.002,0.005]	half	S7249.E1.L1	PASS
POST_44	POST_44	POST_44	tooth	2019	MittnikScience2019	Mittnik, Alissa	4009	2139-1979 calBCE (3681Â±23 BP, MAMS-18964)	Germany_Lech_EBA	Germany_Lech_EBA	Haunstetten-PostillionstraÃŸe	Germany	48.29573	10.89103	1240k	1	2.77239	882117	M	R1b1a2a1a2*	..	K1a3a	..	..	..	6383	0.028219	12.66530105	[0.024,0.033]	half	ABI941_44POST	#N/A
I1979	I1979	T2-InD B, US13	..	2018	OlaldeNature2018	Lalueza-Fox, Carles	4015	2200-1930 BCE	Italy_North_BellBeaker	Italy_Bell_Beaker	Emilia Romagna, Parma, Via Guidorossi	Italy	44.78	10.29	1240K	1	0.405233	375725	F	..	31.3	T2b3	[0.971,0.987]	0.102	0.012	913	..	..	..	half	S1979.E1.L2	PASS
I2477	I2477	T1 Ind a Us8	petrous	2018	OlaldeNature2018	Lalueza-Fox, Carles	4015	2200-1930 BCE	Italy_North_BellBeaker	Italy_Bell_Beaker	Emilia Romagna, Parma, Via Guidorossi	Italy	44.78	10.29	1240K	1	2.309	782739	F	..	268	T2b3+151	[0.992,0.997]	0.133	..	3351	..	..	..	half	S2477.E1.L2	PASS
I2478	I2478	T1 ind b Us 9	petrous	2018	OlaldeNature2018	Caramelli, David	4018	2195-1940 calBCE (3671Â±40 BP, LTL-5035A)	Italy_North_BellBeaker	Italy_Bell_Beaker	Emilia Romagna, Parma, Via Guidorossi	Italy	44.78	10.29	1240K	1	1.178	622069	M	R1b1a1a2a1a2	246	K	[0.960,0.974]	0.124	0.426	1800	0.007639	3.242178282	[0.003,0.012]	half	S2478.E1.L1	PASS (Xcontam=0.01, mtcontam=0.968)
I2567	I2567	GENSCOT14	petrous	2018	OlaldeNature2018	Armit, Ian	4030	2275-1884 calBCE [2131-1884 calBCE (3615Â±40 BP, SUERC-4072), 2275-2024 calBCE (3725Â±35 BP, SUERC-4083)]	Scotland_C_EBA	Scotland_CA_EBA	Scotland, Dryburn Bridge	Great Britain	55.97	-2.444	1240K	1	1.835	589224	M	R1b1a1a2a1a2	366	U4a1	[0.975,0.987]	0.124	0.442	2573	0.0042	2.821594604	[0.001,0.007]	half	S2567.E1.L2	PASS (Xcontam=0.006)
I1767	I1767	Sk2	tooth (molar)	2018	OlaldeNature2018	Brace, Selina	4035	2200-1970 calBCE (3705Â±35 BP, OxA-8651)	England_BellBeaker	England_Bell_Beaker	England, County Durham, Stockton-on-Tees, Windmill Fields	Great Britain	54.522812	-1.308134	1240K	1	1.799	729987	M	I2a2a1a1a	463	U5a1a1	[0.993,0.999]	0.074	0.426	..	0.006778	2.415326383	[0.001,0.012]	half	S1767.E1.L1	PASS (Xcontam=0.007)
I7635	I7635	SB441A	petrous	2018	OlaldeNature2018	Booth, Tom	4037	2195-1978 calBCE (3690Â±28, BRAMS-1286)	England_C_EBA	England_C_EBA	England, County Durham, Stockton-on-Tees, Windmill Fields	Great Britain	54.522812	-1.308134	1240K	1	0.619524	482834	F	..	77.8	H1c	[0.992,0.999]	0.068	0.008	1765	..	..	..	half	S7635.E1.L1	PASS
KBD001	KBD001	KBD001, BZNK-123/2, Kabardinka, kurgan 2, grave 1b	petrous	2019	WangNatureCommunications2019	Krause, Johannes	4037	2196-1977 calBCE (3690Â±30 BP, UGAMS-13455)	Russia_North_Caucasus_MBA	Late_North_Caucasus	North Caucasus mountains, Kabardinka	Russia	43.826337	42.716199	1240K	..	4.71381	926219	M	R1b1a2	..	I4a	..	..	..	..	0.00317	..	..	half	..	#N/A
I5373	I5373	SB 380B3	bone (long bone)	2018	OlaldeNature2018	Brace, Selina	4038	2195-1981 calBCE (3694Â±25 BP, BRAMS-1230)	England_C_EBA	England_CA_EBA	England, Derbyshire, Brassington, Carsington Pasture Cave	Great Britain	53.079803	-1.640942	1240K	1	0.225	234326	M	R1b1a1a2a1a	210	X2b+226	[0.981,0.991]	..	..	..	0.021534	0.928939614	[0,0.067]	half	S5373.L1	PASS
I2454	I2454	OVE08 feature F.1080 skeleton 5487	petrous	2018	OlaldeNature2018	Evans, Christopher	4040	2200-1980 calBCE (3703Â±28 BP, OxA-24595)	England_BellBeaker	England_Bell_Beaker	England, Cambridgeshire, Over, Over Narrows	Great Britain	52.346588	0.031827	1240K	2	5.168	818929	F	..	..	R1a1a	..	..	..	..	..	..	..	half,half	S2454.E1.L1,S2454.E2.L1	PASS
I3484	I3484	TEBO'04 Tumba 4 Ind 1	tooth	2019	OlaldeScience2019	Lalueza-Fox, Carles	4050	2300-1900 BCE	Iberia_BA	Iberia_BA	Ciudad Real, Terrinches, Castillejo del Bonete	Spain	38.5781	-2.8417	1240K	1	0.061054	69982	M	R1b1	18.2	J1c1	[0.986,1.000]	0.093	0.426	12	n/a (<200 SNPs)	n/a (<200 SNPs)	n/a (<200 SNPs)	half	S3484.E1.L2	#N/A
I5750	I5750	skeleton 230 Extra-M8	tooth	2018	OlaldeNature2018	Altena, Eveline	4050	2600-1600 BCE [from other dates of the same site]	Netherlands_BellBeaker	Netherlands_Bell_Beaker	Noord-Holland, Oostwoud, De Tuithoorn	Netherlands	52.733563	5.096183	1240K	1	1.287	641693	M	R1b1a1a2a1a2	204	K1b1a1+199	[0.986,0.993]	..	..	..	0.00528	1.603655849	[0,0.012]	half	S5750.E1.L1	PASS
I6542_published	I6542	Yese 12A, Area 31 UE09 Element1-I	tooth	2018	OlaldeNature2018	Haak, Wolfgang	4050	2200-2000 BCE	Iberia_BellBeaker_published	Iberia_Bell_Beaker_C	Madrid, San Fernando de Henares, Camino de las Yeseras	Spain	40.439722	-3.506389	1240K	1	0.148	162147	M	F	341	U5b1i	[0.998,1.000]	..	..	..	0.065355	0.996558439	[0,0.194]	half	S6542.E1.L1	PASS (literature)
I4888	I4888	feature 543	petrous	2018	OlaldeNature2018	Ernee, Michal	4060	2190-2029 calBCE (3700Â±20 BP, PSUAMS-2846)	Czech_BellBeaker	Czech_Bell_Beaker	Prague 8, Kobylisy, Ke StÃ­rce Street	Czech Republic	50.1217475	14.4569508	1240K	1	4.937	833166	M	R1b1a1a2a1a2b1	124	K1a2c	[0.990,0.997]	0.077	0.438	2630	0.004359	2.812998518	[0.001,0.007]	half	S4888.E1.L1	PASS (Xcontam=0.006)
I6124	I6124	Gonur 2003 tomb 1899 sample 54	tooth	2019	NarasimhanPattersonScience2019	Mallory, James; Dubova, Nadezhda	4062	2193-2031 calBCE (3705Â±20 BP, PSUAMS-2804)	Turkmenistan_Gonur_BA_3	BMAC2	Gonur	Turkmenistan	38.21228	62.03443	1240K	1	0.098242	108967	F	..	115	H14a	[0.998,1.000]	0.087	0.006	80	..	..	..	half	S6124.E1.L1	#N/A
I6708	I6708	StPet37, collection 6095, individual 9	petrous	2019	NarasimhanPattersonScience2019	Pinhasi, Ron; Moiseyev, Vyacheslav	4062	2193-2031 calBCE (3705Â±20 BP, PSUAMS-2916)	Kazakhstan_Kanai_MBA	Kanai_MBA	Northeastern Kazakhstan, Kanai Cemetery	Kazakhstan	48.832683	83.909744	1240K	1	0.126689	136470	M	C2b	21.6	T	[0.989,1.000]	0.1	0.451	37	n/a (<200 SNPs)	n/a (<200 SNPs)	n/a (<200 SNPs)	half	S6708.E1.L1	#N/A
POST_50	POST_50	POST_50	tooth	2019	MittnikScience2019	Mittnik, Alissa	4063	2196-2029 calBCE (3707Â±24 BP, MAMS-18966)	Germany_Lech_EBA	Germany_Lech_EBA	Haunstetten-PostillionstraÃŸe	Germany	48.29573	10.89103	1240k	1	1.56122	793520	M	R1b1a2a1a2*	..	T1a1	..	..	..	3247	0.033571	9.331324995	[0.027,0.041]	half	ABI918_50POST	#N/A
I11737	I11737	Mereke, Kurgan 1, Burial 10	petrous	2019	NarasimhanPattersonScience2019	Frachetti, Michael; Kitov, Egor; Akhatov, Gaziz; Yermolayeva, Antonina	4064	2195-2032 calBCE (3710Â±20 BP, PSUAMS-4902)	Kazakhstan_Mereke_MBA	Mereke_EBA_Yamnaya	Mereke, Taskala district, Zapadno-Kazahstanskaya Oblast	Kazakhstan	50.77023611	49.34004167	1240K	1	4.0108	767737	M	N1a	1430	U5a1b	[0.986,0.998]	0.106	0.415	5724	0.00497	5.231578947	[0.003,0.007]	half	S11737.E1.L1	#N/A
I1784	I1784	Gonur tomb 2380 sample 17	bone	2019	NarasimhanPattersonScience2019	Mallory, James; Dubova, Nadezhda	4066	2201-2031 calBCE (3720Â±30 BP, Poz-83485)	Turkmenistan_Gonur_BA_1	BMAC	Gonur	Turkmenistan	38.21228	62.03443	1240K	1	1.794	662584	M	J1	322	U7a2	[0.983,0.990]	0.119	0.434	2926	0.00634	3.987983213	[0.003,0.009]	half	S1784.E1.L1	#N/A
I2457	I2457	65530_13382	tooth	2018	OlaldeNature2018	Barclay, Alastair	4066	2200-2031 calBCE [2480-2280 calBCE (3890Â±30 BP, SUERC-36210) ignored because it is an outlier from the daughter I2600, 2200-2031 calBCE (3717Â±28 BP, SUERC-69975)]	England_C_EBA	England_CA_EBA	England, Wiltshire, Amesbury Down	Great Britain	51.168023	-1.7725402	1240K	1	2.715	718630	M	R1b1a1a2a1a2c	530	I4a	[0.994,1.000]	0.061	0.426	3983	0.004266	3.703954531	[0.002,0.007]	half	S2457.E1.L1	PASS (Xcontam=0.005)
I3256	I3256	TRM10, skeleton [3384]	petrous	2018	OlaldeNature2018	Dodwell, Natasha	4067	2204-2029 calBCE (3722Â±31 BP)	England_BellBeaker	England_Bell_Beaker	England, Cambridgeshire, Trumpington Meadows	Great Britain	52.170279	0.105604	1240K	1	3.819	843389	M	R1b1a1a2a1a2c1	592	T2b	[0.982,0.991]	0.122	0.418	5688	0.005396	5.086055762	[0.003,0.007]	half	S3256.E1.L1	PASS (Xcontam=0.007)
I3874	I3874	VL1435	petrous	2018	OlaldeNature2018	Pinhasi, Ron	4069	2201-2036 calBCE (3725Â±25 BP, PSUAMS-1835)	France_BellBeaker	France_Bell_Beaker_C	Villard	France	44.476	6.369	1240K	1	1.634	652965	F	..	42.8	T2b3	[0.974,0.987]	0.085	0.009	5104	..	..	..	half	S3874.E1.L1	PASS
I2566	I2566	65530_13385	petrous	2018	OlaldeNature2018	Barclay, Alastair	4070	2210-2030 calBCE (3734Â±25 BP, NZA-32490)	England_C_EBA	England_CA_EBA	England, Wiltshire, Amesbury Down	Great Britain	51.168023	-1.7725402	1240K	1	2.259	485091	M	R1b1a1a2a1a2	638	K1b1a1	[0.997,1.000]	0.073	0.45	2388	0.00471	3.132650801	[0.002,0.008]	half	S2566.E1.L2	PASS
I2604	I2604	62412_40173	petrous	2018	OlaldeNature2018	Barclay, Alastair	4070	2210-2030 calBCE (3730Â±30 BP, SUERC-26241)		England_CA_EBA	England, Hampshire, Barton-Stacey Pipeline	Great Britain	51.15	-1.36	1240K	1	2.17855	760401	F	..	163	H2a3	[0.983,0.994]	0.093	0.01	6918	..	..	..	half	S2604.E1.L2	PASS
I11526	I11526	Aygirdjal K.67	petrous	2019	NarasimhanPattersonScience2019	Frachetti, Michael; Kitov, Egor; Akhatov, Gaziz; Yermolayeva, Antonina	4072	2203-2041 calBCE (3735Â±20 BP, PSUAMS-4607)	Kyrgyzstan_BA_Aygirdjal	Aigyrzhal_BA	Aygirdjal	Kyrgyzstan	41.431467	75.885481	1240K	1	1.5073	540241	M	Q1a2	431.7	R6a2	[0.979,0.997]	0.1115	0.417	2549	0.00487	2.705555556	[0.001,0.008]	half	S11526.E1.L1	PASS (Xcontam=0.005)
I4886	I4886	feature 541	petrous	2018	OlaldeNature2018	Ernee, Michal	4074	2205-2042 calBCE (3740Â±20 BP, PSUAMS-2844)	Czech_BellBeaker	Czech_Bell_Beaker	Prague 8, Kobylisy, Ke StÃ­rce Street	Czech Republic	50.1217475	14.4569508	1240K	1	4.789	846480	M	R1b1a1a2a1a2b1	215	H6a	[0.987,0.994]	0.094	0.434	2315	0.005065	2.905590954	[0.002,0.008]	half	S4886.E1.L1	PASS (Xcontam=0.007)
I3485	I3485	TEBO'04 Tumba 4 Ind 2	tooth	2019	OlaldeScience2019	Lalueza-Fox, Carles	4078	2271-1984 calBCE (Rome-1687)	Iberia_BA	Iberia_BA	Ciudad Real, Terrinches, Castillejo del Bonete	Spain	38.5781	-2.8417	1240K	1	0.608	460505	F	..	96.5	K1a4a1	[0.992,0.999]	0.169	0.012	1693	..	..	..	half	S3485.E1.L1	#N/A
I5382	I5382	SB 445B3	petrous	2018	OlaldeNature2018	Brace, Selina	4080	2280-1980 calBCE (3725Â±40, OxA-8728)	England_BellBeaker	England_Bell_Beaker	England, County Durham, Stockton-on-Tees, Windmill Fields	Great Britain	54.522812	-1.308134	1240K	1	0.366	321701	M	R1b1a1a2a1a2	170	T2b	[0.992,1.000]	..	..	..	-0.003791	-1.898210645	[0,0]	half	S5382.L1	PASS
I2443	I2443	SK 8772 (YCF 95), 2	petrous	2018	OlaldeNature2018	Loe, Louise	4085	2290-1980 BCE (3740Â±40 BP, OxA-8868)	England_BellBeaker	England_Bell_Beaker	England, Oxfordshire, Yarnton	Great Britain	51.79568333	-1.319891667	1240K	4	4.1	894847	F	..	..	T2c1d+152	..	..	..	..	..	..	..	half,half,half,half	S2444.E1.L1,S2444.E2.L1,S2443.E2.L1,S2443.E1.L2	PASS
I1381	I1381	2-Grave487	tooth	2018	OlaldeNature2018	Lemercier, Olivier	4100	2400-1900 BCE	France_BellBeaker	France_Bell_Beaker	Moselle, Mondelange, PAC de la Sente	France	49.153	6.102	1240K	1	1.554	690979	M	R1b1a1a2a1a	587	H	[0.998,1.000]	0.099	0.423	1835	0.012765	4.384309359	[0.007,0.018]	half	S1381.E1.L1	PASS (Xcontam=0.01)
I5037	I5037	RISE579, F0579, gr. 27	tooth	2018	OlaldeNature2018	Allentoft, Morten	4100	2300-2000 BCE	Czech_EBA_Protounetice	Czech_Protounetice_EBA	MoravskÃ¡ NovÃ¡ Ves	Czech Republic	48.799	17.022	1240K	1	0.016	19614	M	R	49.3	K1a+150	[0.993,0.999]	0.13	0.459	4	n/a (<200 SNPs)	n/a (<200 SNPs)	n/a (<200 SNPs)	half	S5037.E1.L1	PASS
I5042	I5042	RISE584, F0591, gr. 8	tooth	2018	OlaldeNature2018	Allentoft, Morten	4100	2300-2000 BCE	Czech_EBA_Protounetice	Czech_Protounetice_EBA	MoravskÃ¡ NovÃ¡ Ves	Czech Republic	48.799	17.022	1240K	1	0.062	70530	M	R1	165	I4a	[0.987,0.996]	0.131	0.469	14	n/a (<200 SNPs)	n/a (<200 SNPs)	n/a (<200 SNPs)	half	S5042.E1.L1	PASS
I6476	I6476	RISE736	tooth	2018	OlaldeNature2018	Allentoft, Morten	4100	2500-1800 BCE	Czech_BellBeaker	Czech_Bell_Beaker	Lovosice	Czech Republic	50.511157	14.063419	1240K	1	0.021	24307	F	..	584	U5a1b1	[0.998,1.000]	..	..	..	..	..	..	half	S6476.E1.L1	PASS
I6543	I6543	Yese 13A, Area 10 UE05 E7 Ind 4	tooth	2018	OlaldeNature2018	Haak, Wolfgang	4100	2500-1800 BCE	Iberia_C	Iberia_C	Madrid, San Fernando de Henares, Camino de las Yeseras	Spain	40.439722	-3.506389	1240K	1	0.095	105188	M	I	611	H1	[0.998,1.000]	..	..	..	..	..	..	half	S6543.E1.L1	PASS
I2597	I2597	56240_5292	petrous	2018	OlaldeNature2018	Barclay, Alastair	4105	2280-2030 calBCE (3735Â±30 BP, SUERC-34539)	England_C_EBA	England_CA_EBA	England, Wiltshire, Amesbury Down	Great Britain	51.168023	-1.7725402	1240K	1	3.23512	824991	M	R1b1a1a2a1a2c	169	U5a2c3a	[0.987,0.996]	0.076	0.423	4991	0.002723	2.851338757	[0.001,0.005]	half	S2597.E1.L2	PASS
I4145	I4145	RISE566, F0521, A01168, gr. 14	tooth	2015	OlaldeNature2018 (known there as I5024	Allentoft, Morten	4106	2279-2033 calBCE (3740Â±35 BP, Poz-84460)	Czech_BellBeaker	Czech_Bell_Beaker	Knezeves	Czech Republic	50.118	14.258	1240K	1	0.081	92728	M	R1b1a1a2a1a	107	H3	[0.997,1.000]	0.079	0.41	20	n/a (<200 SNPs)	n/a (<200 SNPs)	n/a (<200 SNPs)	half	S5024.E1.L1	PASS
HUGO_190_d	HUGO_190	HUGO_190	tooth	2018	MittnikScience2019 (higher coverage version of E09614, first published in OlaldeNature2018)	Mittnik, Alissa	4107	2268-2046 calBCE (3748Â±19 BP, MAMS-18921)	Germany_Lech_BellBeaker	Germany_Lech_BellBeaker	Augsburg-Hugo-Eckener-StraÃŸe	Germany	48.32852	10.89819	1240k	1	0.088545	98394	F	..	..	J1c3g	..	..	..	..	..	..	..	half	ABI987_190HUGO	#N/A
I4895	I4895	Grave 3	petrous	2018	OlaldeNature2018	Ernee, Michal	4110	2273-2047 calBCE (3750Â±20 BP, PSUAMS-2852)	Czech_BellBeaker	Czech_Bell_Beaker	Prague 5, Jinonice, ButovickÃ¡ Street	Czech Republic	50.0504153	14.3667267	1240K	1	4.411	814836	M	R1b1a1a2a1a2b1	151	H1+16189	[0.983,0.993]	0.051	0.439	2600	0.002548	1.89606752	[0,0.005]	half	S4895.E1.L1	PASS (Xcontam=0.005)
I10409_published	I10409	UfaNov17-004 tomb 3225 skeleton 1	tooth	2019	NarasimhanPattersonScience2019	Mallory, James; Dubova, Nadezhda	4112	2280-2044 calBCE (3755Â±25 BP, PSUAMS-4599)	Turkmenistan_Gonur_BA_2_published	Indus_Periphery	Gonur	Turkmenistan	38.21228	62.03443	1240K	1	0.097283	107688	M	H1a1d2	66.53	R5a2b	[0.987,0.998]	0.132	0.397	..	..	..	..	half	S10409.E1.L2	#N/A
I2568	I2568	GENSCOT15	tooth	2018	OlaldeNature2018	Armit, Ian	4113	2287-2039 calBCE (3755Â±35 BP, SUERC-4078)	Scotland_C_EBA	Scotland_CA_EBA	Scotland, Dryburn Bridge	Great Britain	55.97	-2.444	1240K	1	1.556	570382	M	R1b1a1a2a1a2c1	701	U5a1b1g	[0.992,1.000]	0.078	0.434	2163	0.003801	2.298337651	[0.001,0.007]	half	S2568.E1.L2	PASS (Xcontam=0.008)
I6531	I6531	HB0068	bone	2018	OlaldeNature2018	Furmanek, Miroslaw	4113	2287-2039 calBCE (3755Â±35 BP, Poz-86947)	Poland_ChopiceVeseleCulture	Poland_Chopice_Vesele_Culture	Gmina Cisek, Dzielnica	Poland	50.23	18.22	1240K	1	2.796	793534	M	R1a1a	264	U5b2b1a1	[0.989,0.997]	..	..	..	0.007647	2.973151821	[0.003,0.013]	half	S6531.E1.L1	PASS (Xcontam=0.008)
I2445	I2445	SK 8633 (YCF 95)	petrous	2018	OlaldeNature2018	Loe, Louise	4114	2397-1930 calBCE [2137-1930 calBCE (3650Â±35 BP, Poz-83407), 2397-2043 calBCE (3785Â±40 BP, OxA-8806)]	England_BellBeaker	England_Bell_Beaker	England, Oxfordshire, Yarnton	Great Britain	51.79568333	-1.319891667	1240K	2	6.82	854563	M	R1b1a1a2a1a2c1	..	X2b6	..	..	..	..	0.006465	3.143562334	[0.002,0.01]	half,half	S2445.E1.L1,S2445.E2.L1	PASS (Xcontam=0.006)
I2453	I2453	CQWDO7, feature F.320 skeleton 1126	tooth (molar)	2018	OlaldeNature2018	Evans, Christopher	4115	2289-2041 calBCE (3760Â±35 BP, Poz-83404)	England_BellBeaker	England_Bell_Beaker	England, Lincolnshire, West Deeping	Great Britain	52.67	-0.35	1240K	2	0.958	610725	M	R1b1a1a2a1a2c1	..	K2a	..	..	..	..	0.01491	2.392964972	[0.003,0.027]	half,half	S2453.E1.L1,S2453.E2.L1	PASS (Xcontam=0.015)
EHU001	EHU001	UE 750	..	2019	OlaldeScience2019	Haak, Wolfgang	4116	2287-2044 BCE (3760Â±30 BP, Beta-492280)	Iberia_C	Iberia_C	Castilla y LeÃ³n, Burgos, Monasterio de Rodilla, El Hundido	Spain	42.419214	-3.484745	1240K	1	0.764436	543910	M	R1b1a1a2a1(xR1b1a1a2a1a2a5)	..	U5a1b1	..	..	..	..	..	..	..	half	EHU001.A0201	#N/A
I6537	I6537	HB0049	tooth	2018	OlaldeNature2018	Furmanek, Miroslaw	4117	2291-2042 calBCE (3765Â±35 BP, Poz-54136)	Poland_ChopiceVeseleCulture	Poland_Chopice_Vesele_Culture	RacibÃ³rz-Stara WieÅ›	Poland	50.11	18.21	1240K	1	0.708	533101	M	R1b1a1a2a1a	367	I1a1	[0.997,1.000]	..	..	..	0.001391	0.381510326	[0,0.009]	half	S6537.E1.L1	PASS
I6583	I6583	HB0056	petrous	2018	OlaldeNature2018	Furmanek, Miroslaw	4121	2290-2051 calBCE (3770Â±30 BP, Poz-65207)	Poland_BellBeaker	Poland_Bell_Beaker	Verniki Wielkie	Poland	50.96	17.02	1240K	1	3.668	828828	F	..	296	U5b1c2	[0.949,0.973]	..	..	..	..	..	..	half	S6583.E1.L1	PASS
I4889	I4889	feature 544 / Grave 9	petrous	2018	OlaldeNature2018	Ernee, Michal	4122	2281-2062 calBCE (3765Â±20 BP, PSUAMS-2847)	Czech_BellBeaker	Czech_Bell_Beaker	Prague 8, Kobylisy, Ke StÃ­rce Street	Czech Republic	50.1217475	14.4569508	1240K	1	4.98	848054	M	R1b1a1a2a1a2b1	125	U4a	[0.985,0.995]	0.108	0.432	2914	0.004441	2.92566595	[0.001,0.007]	half	S4889.E1.L1	PASS (Xcontam=0.004)
I4891	I4891	feature 546	petrous	2018	OlaldeNature2018	Ernee, Michal	4122	2281-2062 calBCE (3765Â±20 BP, PSUAMS-2848)	Czech_BellBeaker	Czech_Bell_Beaker	Prague 8, Kobylisy, Ke StÃ­rce Street	Czech Republic	50.1217475	14.4569508	1240K	1	4.82	841976	M	R1b1a1a2a1a2b1	190	J2a1a2	[0.994,0.999]	0.096	0.433	2984	0.004799	3.415838272	[0.002,0.008]	half	S4891.E1.L1	PASS (Xcontam=0.006)
I6674	I6674	StPet33, site II, grave 267, Museum ID 7651-138	petrous	2019	NarasimhanPattersonScience2019	Pinhasi, Ron; Pinhasi, Ron; Moiseyev, Vyacheslav; Gromov, Andrey	4139	2338-2039 calBCE (3775Â±40 BP, PSUAMS-2951)	Turkmenistan_Parkhai_MBA	Parkhai_Anau_EN	Parkhai II	Turkmenistan	38.348048	56.24543	1240K	1	2.04648	793068	F	..	75.3	..	[0.982,0.993]	0.147	0.013	7001	..	..	..	half	S6674.E1.L1	#N/A
I4139	I4139	RISE577, F0565, gr. 238	tooth	2015	OlaldeNature2018 (known there as I5035)	Allentoft, Morten	4150	2500-1900 BCE	Czech_EBA_Starounetice_dup.I4139	Czech_Starounetice_EBA	VelkÃ© PÅ™Ã­lepy	Czech Republic	50.166667	14.316667	1240K	1	2.78	693290	F	..	278	T2b	[0.996,1.000]	0.081	0.013	6190	..	..	..	half	S5035.E1.L1	PASS
I4229	I4229	CDM3	petrous	2018	OlaldeNature2018	Pinhasi, Ron	4150	2336-2063 calBCE [2289-2135 calBCE (3775Â±25 BP, PSUAMS-1750), 2296-2063 calBCE (3783Â±29 BP, OxA-33490), 2336-2135 calBCE (3790Â±30 BP, OxA-33491)]	Iberia_BellBeaker	Iberia_Bell_Beaker	Cova da Moura	Portugal	38.745044	-9.21522	1240K	1	3.60966	875453	M	I2a1a1	340	U5a2+16362	[0.983,0.993]	0.095	0.417	5379	0.003572	3.448998371	[0.002,0.006]	half	S4229.E1.L3	PASS (Xcontam=0.004)
I6468	I6468	F0553	tooth	2018	OlaldeNature2018	Allentoft, Morten	4150	2500-1900 BCE	Czech_BellBeaker	Czech_Bell_Beaker	VelkÃ© PÅ™Ã­lepy	Czech Republic	50.166667	14.316667	1240K	1	0.042	48724	F	..	158	K2b1	[0.997,1.000]	..	..	..	..	..	..	half	S6468.E1.L1	PASS
I6480	I6480	F0551	tooth	2018	OlaldeNature2018	Allentoft, Morten	4150	2500-1900 BCE	Czech_BellBeaker	Czech_Bell_Beaker	VelkÃ© PÅ™Ã­lepy	Czech Republic	50.166667	14.316667	1240K	1	0.535	428162	M	R1b1a1a2a1a2b1	150	U4a	[0.988,0.995]	..	..	..	0.004934	0.769506098	[0,0.018]	half	S6480.E1.L1	PASS
I6774	I6774	SB 613A	..	2018	OlaldeNature2018	Brace, Selina	4150	2500-1900 BCE	England_BellBeaker	England_Bell_Beaker	England, Sussex, Brighton, Ditchling Road	Great Britain	50.851087	-0.134783	1240K	1	1.14817	597958	M	R1b1a1a2a1a	91.8	H4a1a1a	[0.970,0.985]	0.088	0.441	1623	0.008501	2.873425295	[0.003,0.014]	half	S6774.L1	PASS
I6775	I6775	SB 615A	..	2018	OlaldeNature2018	Brace, Selina	4150	2500-1900 BCE	England_BellBeaker	England_Bell_Beaker	England, Somersetshire, Stogursey, Wick Barrow	Great Britain	..	..	1240K	1	1.64102	670798	M	R1b1a1a2a1a2c	213	H1	[0.978,0.992]	0.085	0.431	2580	0.01134	4.679495803	[0.007,0.016]	half	S6775.L1	PASS (Xcontam=0.012)
I6777	I6777	SB 618A	..	2018	OlaldeNature2018	Brace, Selina	4150	2500-1900 BCE	England_BellBeaker	England_Bell_Beaker	England, Wiltshire, Wilsford	Great Britain	..	..	1240K	1	3.48544	783327	M	R1b1a1a2a1a2c	177	U4b1b2	[0.975,0.986]	0.113	0.421	4744	0.007421	5.53413212	[0.005,0.01]	half	S6777.L1	PASS (Xcontam=0.007)
I6778	I6778	SB 619A	..	2018	OlaldeNature2018	Brace, Selina	4150	2500-1900 BCE	England_BellBeaker	England_Bell_Beaker	England, Wiltshire, Wilsford	Great Britain	..	..	1240K	1	1.23438	580860	F	..	175	K1a26	[0.984,0.993]	0.077	0.012	4002	..	..	..	half	S6778.L1	PASS
I6582	I6582	HB0040	petrous	2018	OlaldeNature2018	Furmanek, Miroslaw	4151	2344-2058 calBCE (3790Â±35 BP, Poz-75951)	Poland_BellBeaker	Poland_Bell_Beaker	Kornice	Poland	50.09	18.1	1240K	1	3.429	791514	F	..	334	U5a2b1	[0.992,1.000]	..	..	..	..	..	..	half	S6582.E1.L1	PASS
I6217	I6217	Gonur tomb 1300 sample 51	tooth	2019	NarasimhanPattersonScience2019	Mallory, James; Dubova, Nadezhda	4160	2285-2135 calBCE (3770Â±20 BP, PSUAMS-2806)	Turkmenistan_Gonur_BA_1	BMAC	Gonur	Turkmenistan	38.21228	62.03443	1240K	1	0.013581	15952	F	..	25.2	J1	[0.960,0.980]	0.054	0.002	2	..	..	..	half	S6217.E1.L1	#N/A
I5514	I5514	Grave 6	petrous	2018	OlaldeNature2018	Ernee, Michal	4163	2286-2139 calBCE (3780Â±20 BP, PSUAMS-2864)	Czech_BellBeaker	Czech_Bell_Beaker	Prague 5, Jinonice, ButovickÃ¡ Street	Czech Republic	50.0504153	14.3667267	1240K	1	5.164	861406	M	R1b1a1a2a1a2b1	207	T2b+152	[0.996,1.000]	0.085	0.432	2595	0.005281	3.024922243	[0.002,0.009]	half	S5514.E1.L1	PASS (Xcontam=0.005)
HUGO_168_d	HUGO_168	HUGO_168	tooth	2018	MittnikScience2019 (higher coverage version of E09613_d, first published in OlaldeNature2018)	Mittnik, Alissa	4165	2289-2141 calBCE (3788Â±23 BP, MAMS-18913)	Germany_Lech_BellBeaker	Germany_Lech_BellBeaker	Augsburg-Hugo-Eckener-StraÃŸe	Germany	48.32852	10.89819	1240k	1	0.39713	329286	F	..	..	H1	..	..	..	..	..	..	..	half	ABI986_168HUGO	#N/A
I4896	I4896	Grave 5	petrous	2018	OlaldeNature2018	Ernee, Michal	4165	2288-2142 calBCE (3785Â±20 BP, PSUAMS-2853)	Czech_BellBeaker	Czech_Bell_Beaker	Prague 5, Jinonice, ButovickÃ¡ Street	Czech Republic	50.0504153	14.3667267	1240K	1	4.539	806027	F	..	70.4	U5a2+16294	[0.988,0.999]	0.103	0.012	4833	..	..	..	half	S4896.E1.L1	PASS
I4945	I4945	feature 547	tooth (molar)	2018	OlaldeNature2018	Ernee, Michal	4168	2291-2144 calBCE (3795Â±20 BP, PSUAMS-2854)	Czech_BellBeaker	Czech_Bell_Beaker	Prague 8, Kobylisy, Ke StÃ­rce Street	Czech Republic	50.1217475	14.4569508	1240K	1	0.683	520595	F	..	267	H4a1c	[0.996,1.000]	0.097	..	..	..	..	..	half	S4945.E1.L1	PASS
I7211	I7211	RDVS_69/80	petrous	2018	OlaldeNature2018	Pinhasi, Ron	4170	2293-2146 calBCE (3800Â±20 BP, PSUAMS-4345)	Czech_BellBeaker	Czech_Bell_Beaker	Radovesice	Czech Republic	50.410265	14.074597	1240K	1	4.03615	753333	F	..	315	U5b3	[0.993,0.999]	0.081	0.01	7191	..	..	..	half	S7211.E1.L1	PASS
I4946	I4946	Grave 1	tooth (molar)	2018	OlaldeNature2018	Ernee, Michal	4172	2297-2147 calBCE (3805Â±20 BP, PSUAMS-2801)	Czech_BellBeaker	Czech_Bell_Beaker	Prague 5, Jinonice, ButovickÃ¡ Street	Czech Republic	50.0504153	14.3667267	1240K	1	0.394	367621	F	..	388	I4a	[0.998,1.000]	0.038	..	..	..	..	..	half	S4946.E1.L1	PASS
I3588	I3588	Grave 2	tooth	2018	OlaldeNature2018	Heyd, Volcker	4175	2300-2150 BCE	Germany_BellBeaker	Germany_Bell_Beaker	Bavaria, Alburg-Lerchenhaid, Spedition HÃ¤ring, Stkr. Straubing	Germany	48.8833	12.5332	1240K	1	0.492	419937	M	R1b1a1a2a1a	343	H1e1a	[0.994,0.999]	0.066	0.43	436	0.006907	1.25698901	[0,0.018]	half	S3588.E1.L1	PASS
I3589	I3589	Grave 3	tooth	2018	OlaldeNature2018	Heyd, Volcker	4175	2300-2150 BCE	Germany_BellBeaker	Germany_Bell_Beaker	Bavaria, Alburg-Lerchenhaid, Spedition HÃ¤ring, Stkr. Straubing	Germany	48.8833	12.5332	1240K	1	0.739	535720	M	R1b1a1a2a1a2b1	549	U4d1	[0.993,0.999]	0.054	0.435	816	0.004615	1.264476752	[0,0.012]	half	S3589.E1.L1	PASS
I3594	I3594	Grave 9	tooth	2018	OlaldeNature2018	Heyd, Volcker	4175	2300-2150 BCE	Germany_BellBeaker	Germany_Bell_Beaker	Bavaria, Alburg-Lerchenhaid, Spedition HÃ¤ring, Stkr. Straubing	Germany	48.8833	12.5332	1240K	1	1.027	613980	F	..	712	T2	[0.996,1.000]	0.062	0.011	3783	..	..	..	half	S3594.E1.L1	PASS
I3600	I3600	Grave 14	tooth	2018	OlaldeNature2018	Heyd, Volcker	4175	2300-2150 BCE	Germany_BellBeaker	Germany_Bell_Beaker	Bavaria, Alburg-Lerchenhaid, Spedition HÃ¤ring, Stkr. Straubing	Germany	48.8833	12.5332	1240K	1	0.297	288583	F	..	1200	U5b	[0.998,1.000]	0.058	0.013	497	..	..	..	half	S3600.E1.L1	PASS
I3601	I3601	Grave 15	tooth	2018	OlaldeNature2018	Heyd, Volcker	4175	2300-2150 BCE	Germany_BellBeaker	Germany_Bell_Beaker	Bavaria, Alburg-Lerchenhaid, Spedition HÃ¤ring, Stkr. Straubing	Germany	48.8833	12.5332	1240K	1	2.336	656910	F	..	298	H10e	[0.966,0.983]	0.163	0.013	5126	..	..	..	half	S3601.E1.L1	PASS
I5755	I5755	BB_01_MXI	tooth (molar)	2018	OlaldeNature2018	Desideri, Jocelyne	4178	2470-1985 BCE [two dates 2470-2042 calBCE (3820Â±70 BP, B-3061) and 2468-1985 calBCE (3790Â±80 BP, B-3064) but we don't know which is the sample for ancient DNA]	Switzerland_BellBeaker	Switzerland_Bell_Beaker	Sion-Petit-Chasseur, Dolmen XI	Switzerland	46.231707	7.351237	1240K	1	0.108	119998	M	R1b1a1a2	82.2	K2b1a	[0.975,0.986]	..	..	..	..	..	..	half	S5755.E1.L1	PASS
I5757	I5757	BB_18_MXI	tooth (molar)	2018	OlaldeNature2018	Desideri, Jocelyne	4178	2470-1985 BCE [two dates 2470-2042 calBCE (3820Â±70 BP, B-3061) and 2468-1985 calBCE (3790Â±80 BP, B-3064) but we don't know which is the sample for ancient DNA]	Switzerland_BellBeaker	Switzerland_Bell_Beaker	Sion-Petit-Chasseur, Dolmen XI	Switzerland	46.231707	7.351237	1240K	1	0.066	74999	M	R1b1a1a2a1a	204	H3af	[0.996,1.000]	..	..	..	0.115982	0.989673374	[0,0.346]	half	S5757.E1.L1	PASS
I5759	I5759	BB_23_MXI	tooth (molar)	2018	OlaldeNature2018	Desideri, Jocelyne	4178	2470-1985 BCE [two dates 2470-2042 calBCE (3820Â±70 BP, B-3061) and 2468-1985 calBCE (3790Â±80 BP, B-3064) but we don't know which is the sample for ancient DNA]	Switzerland_BellBeaker	Switzerland_Bell_Beaker	Sion-Petit-Chasseur, Dolmen XI	Switzerland	46.231707	7.351237	1240K	1	0.114	121137	F	..	239	U2e1c1	[0.997,1.000]	..	..	..	..	..	..	half	S5759.E1.L1	PASS
I1391_published	I1391	12-GraveExcavataion2014	tooth	2018	OlaldeNature2018	Lemercier, Olivier	4190	2346-2133 calBCE (3795Â±35 BP, Poz-68164)	France_BellBeaker_published	France_Bell_Beaker	Haut-Rhin, Rouffach	France	47.57	7.18	1240K	1	0.081	87166	F	..	289	J1c4	[0.999,1.000]	0.136	0.016	62	..	..	..	half	S1391.E1.L1	PASS
I3590	I3590	Grave 4	tooth	2018	OlaldeNature2018	Heyd, Volcker	4191	2339-2143 calBCE (3802Â±26 BP, BRAMS-1217)	Germany_BellBeaker	Germany_Bell_Beaker	Bavaria, Alburg-Lerchenhaid, Spedition HÃ¤ring, Stkr. Straubing	Germany	48.8833	12.5332	1240K	1	0.571	422400	F	..	271	H1	[0.987,0.997]	0.087	0.012	1566	..	..	..	half	S3590.E1.L1	PASS
WEHR_1192SkA	WEHR_1192SkA	WEHR_1192SkA	tooth	2019	MittnikScience2019	Mittnik, Alissa	4191	2331-2150 calBCE (3810Â±19 BP, MAMS-18922)	Germany_Lech_BellBeaker	Germany_Lech_BellBeaker	Wehringen-Hochfeld	Germany	48.25283	10.80879	1240k	1	4.16074	968607	M	R1b1a2a1a2*	..	K1a4a1	..	..	..	8340	0.009057	8.463030656	[0.007,0.011]	half	ABI899_1192SkAWEHR	#N/A
I7281	I7281	PRH5_2	petrous	2018	OlaldeNature2018	Pinhasi, Ron	4192	2334-2149 calBCE (3810Â±20 BP, PSUAMS-4350)	Czech_BellBeaker	Czech_Bell_Beaker	Prague 5, Mala Ohrada	Czech Republic	50.044984	14.339296	1240K	1	3.51099	744708	F	..	208	H5a1g	[0.987,0.996]	0.091	0.01	6927	..	..	..	half	S7281.E1.L1	PASS
I10411	I10411	UfaNov17-055, Gonur skull 3250	tooth	2019	NarasimhanPattersonScience2019	Mallory, James; Dubova, Nadezhda	4200	2300-2200 BCE	Turkmenistan_Gonur_BA_1	BMAC	Gonur	Turkmenistan	38.21228	62.03443	1240K	1	0.224585	233376	M	J2a2a	66.63	U7a	[0.965,0.985]	0.076	0.384	133	n/a (<200 SNPs)	n/a (<200 SNPs)	n/a (<200 SNPs)	half	S10411.E1.L2	#N/A
I11466_published	I11466	410, IRV Grave 46	petrous	2019	NarasimhanPattersonScience2019	Pinhasi, Ron; Vidale,Massimo; Coppa, Alfredo	4200	2500-2000 BCE	Iran_BA2_ShahrISokhta_published	Indus_Periphery	Seistan, Shahr-i Sokhta	Iran	30.649857	61.400311	1240K	1	0.137838	140447	F	..	..	M30b	[0.981,0.998]	0.118	0.013	125	..	..	..	half	S11466.Y1.E1.L1	#N/A
I3604_published	I3604	Obj. 278	bone (phalanx)	2018	OlaldeNature2018	Heyd, Volcker	4200	2500-2000 BCE	Germany_BellBeaker_published	Germany_Bell_Beaker	Bavaria, KÃ¼nzing-Bruck, Lkr. Deggendorf	Germany	48.6639	13.0736	1240K	1	0.026	30589	M	R1b1a	11.2	HV9	[0.974,1.000]	..	0.419	4	n/a (<200 SNPs)	n/a (<200 SNPs)	n/a (<200 SNPs)	half	S3604.E1.L1	PASS
I4132	I4132	RISE560, F0187, gr 3	tooth	2015	OlaldeNature2018	Allentoft, Morten	4200	2500-2000 BCE	Germany_BellBeaker_father.or.son.I4132	Germany_Bell_Beaker	Augsburg	Germany	48.33	10.895	1240K	1	0.272323	271486	M	R1b1a1a2a1a2	183	U5a1a1	[0.994,0.999]	0.088	0.423	164	n/a (<200 SNPs)	n/a (<200 SNPs)	n/a (<200 SNPs)	half	S5018.E1.L1	PASS (half-only merge)
I5014	I5014	RISE556	tooth	2018	OlaldeNature2018	Allentoft, Morten	4200	2500-2000 BCE	Germany_BellBeaker	Germany_Bell_Beaker	Manching-Oberstimm	Germany	48.711	11.453	1240K	1	0.096	106588	F	..	434	V	[0.998,1.000]	0.076	0.018	90	..	..	..	half	S5014.E1.L1	PASS
I5023	I5023	RISE565	tooth	2018	OlaldeNature2018	Allentoft, Morten	4200	2500-2000 BCE	Germany_BellBeaker	Germany_Bell_Beaker	Osterhofen-Altenmarkt	Germany	48.691	13.016	1240K	1	0.706	527557	F	..	519	U2e1a1	[0.997,1.000]	0.073	0.012	2519	..	..	..	half	S5023.E1.L1	PASS
I5519	I5519	F0172	tooth	2018	OlaldeNature2018	Allentoft, Morten	4200	2500-2000 BCE	Germany_BellBeaker	Germany_Bell_Beaker	Augsburg	Germany	48.33	10.895	1240K	1	1.548	726140	M	R1b1a1a2a1a2b1	89.7	I4a	[0.996,1.000]	0.081	0.433	1241	0.011531	3.078487139	[0.004,0.019]	half	S5519.E1.L1	PASS (Xcontam=0.013)
I5655_published	I5655	RISE919	tooth	2018	OlaldeNature2018	Allentoft, Morten	4200	2500-2000 BCE	Germany_BellBeaker_published	Germany_Bell_Beaker	Irlbach LKR	Germany	48.841	12.75	1240K	1	0.022	26021	F	..	241	H5a1	[0.996,1.000]	..	..	..	..	..	..	half	S5655.E1.L1	PASS (literature)
I5658	I5658	RISE922	tooth	2018	OlaldeNature2018	Allentoft, Morten	4200	2500-2000 BCE	Germany_BellBeaker	Germany_Bell_Beaker	Irlbach LKR	Germany	48.841	12.75	1240K	1	0.29	284502	F	..	503	T2b+152	[0.998,1.000]	..	..	..	..	..	..	half	S5658.E1.L1	PASS
I5659	I5659	RISE923	tooth	2018	OlaldeNature2018	Allentoft, Morten	4200	2500-2000 BCE	Germany_BellBeaker	Germany_Bell_Beaker	Irlbach LKR	Germany	48.841	12.75	1240K	1	0.101	114336	M	R1b1a1a2a1a2b1	663	K1a4b	[0.994,0.999]	..	..	..	..	..	..	half	S5659.E1.L1	PASS
I5661_published	I5661	RISE926	tooth	2018	OlaldeNature2018	Allentoft, Morten	4200	2500-2000 BCE	Germany_BellBeaker_published	Germany_Bell_Beaker	Irlbach LKR	Germany	48.841	12.75	1240K	1	0.08	90529	M	R1b1a1a2	81.5	K1b1b1	[0.973,0.983]	..	..	..	..	..	..	half	S5661.E1.L1	PASS (literature)
I5663_published	I5663	RISE929	tooth	2018	OlaldeNature2018	Allentoft, Morten	4200	2500-2000 BCE	Germany_BellBeaker_published	Germany_Bell_Beaker	Irlbach LKR	Germany	48.841	12.75	1240K	1	0.02	23224	M	R1b	277	U5a2+16294	[0.998,1.000]	..	..	..	..	..	..	half	S5663.E1.L1	PASS (literature)
I5833	I5833	RISE924	petrous	2018	OlaldeNature2018	Allentoft, Morten	4200	2500-2000 BCE	Germany_BellBeaker	Germany_Bell_Beaker	Irlbach LKR	Germany	48.841	12.75	1240K	1	3.01	680513	M	R1b1a1a2a1a2b1	88.3	J1c	[0.986,0.996]	..	..	..	0.005562	2.333658641	[0.001,0.01]	half	S5833.E1.L1	PASS (Xcontam=0.006)
I5834	I5834	RISE927	petrous	2018	OlaldeNature2018	Allentoft, Morten	4200	2500-2000 BCE	Germany_BellBeaker	Germany_Bell_Beaker	Irlbach LKR	Germany	48.841	12.75	1240K	1	3.941	605212	F	..	270	W5	[0.981,0.990]	..	..	..	..	..	..	half	S5834.E1.L1	PASS
I6539	I6539	Hume 5A, 4552	tooth	2018	OlaldeNature2018	Haak, Wolfgang	4200	2500-2000 BCE	Iberia_BellBeaker	Iberia_Bell_Beaker	Madrid, Humanejos	Spain	40.22	-3.76	1240K	1	0.459	402250	M	R1b1a1a2a1a2(xR1b1a1a2a1a2c)	438	T2b3+151	[0.996,1.000]	..	..	..	0.013911	1.248995533	[0,0.036]	half	S6539.E1.L1	PASS
I6584	I6584	Hume 21A, 1964	tooth	2018	OlaldeNature2018	Haak, Wolfgang	4200	2500-2000 BCE	Iberia_BellBeaker	Iberia_Bell_Beaker	Madrid, Humanejos	Spain	40.22	-3.76	1240K	1	0.155	164666	F	..	182	H4a1a+195	[0.996,1.000]	..	..	..	..	..	..	half	S6584.E1.L1	PASS
I6587	I6587	Hume 15B, 20141/201431?	tooth	2018	OlaldeNature2018	Haak, Wolfgang	4200	2500-2000 BCE	Iberia_BellBeaker	Iberia_Bell_Beaker	Madrid, Humanejos	Spain	40.22	-3.76	1240K	1	0.125	136719	M	I2a2a	189	K1a	[0.979,0.990]	..	..	..	-0.007348	-0.64454105	[0,0.015]	half	S6587.E1.L1	PASS
I6588	I6588	Hume 10A, 4552	tooth	2018	OlaldeNature2018	Haak, Wolfgang	4200	2500-2000 BCE	Iberia_BellBeaker	Iberia_Bell_Beaker	Madrid, Humanejos	Spain	40.22	-3.76	1240K	1	0.098	110307	M	R1b1a1a2a1a	213	U5b2b3	[0.998,1.000]	..	..	..	..	..	..	half	S6588.E1.L1	PASS
I6590	I6590	RISE915	petrous	2018	OlaldeNature2018	Allentoft, Morten	4200	2500-2000 BCE	Germany_BellBeaker	Germany_Bell_Beaker	Irlbach LKR	Germany	48.841	12.75	1240K	1	3.936	823913	F	..	499	X2c1	[0.995,1.000]	..	..	..	..	..	..	half	S6590.E1.L1	PASS
I6591	I6591	RISE914	petrous	2018	OlaldeNature2018	Allentoft, Morten	4200	2500-2000 BCE	Germany_BellBeaker	Germany_Bell_Beaker	Irlbach LKR	Germany	48.841	12.75	1240K	1	3.005	815600	F	..	392	U5b2c	[0.986,0.994]	..	..	..	..	..	..	half	S6591.E1.L1	PASS
I6624	I6624	RISE932	tooth	2018	OlaldeNature2018	Allentoft, Morten	4200	2500-2000 BCE	Germany_BellBeaker	Germany_Bell_Beaker	Irlbach LKR	Germany	48.841	12.75	1240K	1	1.039	624057	F	..	79.7	T1a1	[0.991,0.999]	..	..	..	..	..	..	half	S6624.E1.L1	PASS
I7214	I7214	RDVS74/81	petrous	2018	OlaldeNature2018	Pinhasi, Ron	4200	2500-2000 BCE	Czech_BellBeaker	Czech_Bell_Beaker	Radovesice	Czech Republic	50.410265	14.074597	1240K	1	3.772	752197	F	..	223	U8b1b1	[0.997,1.000]	0.098	0.013	7193	..	..	..	half	S7214.E1.L1	PASS
I7250	I7250	BRAN_4	petrous	2018	OlaldeNature2018	Pinhasi, Ron	4200	2500-2000 BCE	Czech_BellBeaker	Czech_Bell_Beaker	Brandysek	Czech Republic	50.19	14.158	1240K	1	0.151605	156642	F	..	42.9	R1a1a	[0.982,0.994]	0.097	0.008	186	..	..	..	half	S7250.E1.L1	PASS
I7251	I7251	BRAN_8	petrous	2018	OlaldeNature2018	Pinhasi, Ron	4200	2500-2000 BCE	Czech_BellBeaker	Czech_Bell_Beaker	Brandysek	Czech Republic	50.19	14.158	1240K	1	3.46924	756643	M	R1b1a1a2a1a2b1	338	U2e1h	[0.998,1.000]	0.073	0.428	4492	0.00497	4.310367257	[0.003,0.007]	half	S7251.E1.L1	PASS (Xcontam=0.004)
I7269	I7269	BRAN_12	petrous	2018	OlaldeNature2018	Pinhasi, Ron	4200	2500-2000 BCE	Czech_BellBeaker	Czech_Bell_Beaker	Brandysek	Czech Republic	50.19	14.158	1240K	1	1.71631	703041	M	R1b1a1a2a1a2b1	169	T2e	[0.989,0.997]	0.079	0.43	2652	0.007658	3.774023795	[0.004,0.012]	half	S7269.E1.L1	PASS (Xcontam=0.009)
I7270	I7270	BRAN_19A	petrous	2018	OlaldeNature2018	Pinhasi, Ron	4200	2500-2000 BCE	Czech_BellBeaker	Czech_Bell_Beaker	Brandysek	Czech Republic	50.19	14.158	1240K	1	0.035968	41141	F	..	9.37	K1a2c	[0.959,0.998]	0.092	0.007	15	..	..	..	half	S7270.E1.L1	PASS
I7275	I7275	BRAN_26	petrous	2018	OlaldeNature2018	Pinhasi, Ron	4200	2500-2000 BCE	Czech_BellBeaker	Czech_Bell_Beaker	Brandysek	Czech Republic	50.19	14.158	1240K	1	2.38218	708042	M	R1b1a1a2a1a2b1	305	U5b2c	[0.997,1.000]	0.104	0.429	3353	0.008664	5.09442982	[0.005,0.012]	half	S7275.E1.L1	PASS (Xcontam=0.008)
I7276	I7276	BRAN_34	petrous	2018	OlaldeNature2018	Pinhasi, Ron	4200	2500-2000 BCE	Czech_BellBeaker	Czech_Bell_Beaker	Brandysek	Czech Republic	50.19	14.158	1240K	1	3.28843	765003	M	R1b1a1a2a1a2b1	283	H5b	[0.996,1.000]	0.054	0.425	4367	0.003594	3.557045851	[0.002,0.006]	half	S7276.E1.L1	PASS (Xcontam=0.008)
I7279	I7279	BRAN_74	petrous	2018	OlaldeNature2018	Pinhasi, Ron	4200	2500-2000 BCE	Czech_CordedWare	Czech_Corded_Ware	Brandysek	Czech Republic	50.19	14.158	1240K	1	1.09557	636343	M	R1a1	117	H7d	[0.984,0.995]	0.101	0.424	1521	0.005897	2.189852039	[0.001,0.011]	half	S7279.E1.L1	PASS
I7280	I7280	BRAN_78	petrous	2018	OlaldeNature2018	Pinhasi, Ron	4200	2500-2000 BCE	Czech_CordedWare	Czech_Corded_Ware	Brandysek	Czech Republic	50.19	14.158	1240K	1	3.36276	780479	M	R1a1a	370	W5a	[0.993,0.999]	0.062	0.422	4577	0.00607	5.050908498	[0.004,0.008]	half	S7280.E1.L1	PASS (Xcontam=0.006)
I7282	I7282	RDVS_116/78	petrous	2018	OlaldeNature2018	Pinhasi, Ron	4200	2500-2000 BCE	Czech_BellBeaker	Czech_Bell_Beaker	Radovesice	Czech Republic	50.410265	14.074597	1240K	1	3.17313	785327	M	R1b1a1a2a1a2b1	224	K1a3a3	[0.997,1.000]	0.083	0.427	4550	0.007326	5.098099799	[0.005,0.01]	half	S7282.E1.L1	PASS (Xcontam=0.005)
I7287	I7287	RDVS_59/80-I	petrous	2018	OlaldeNature2018	Pinhasi, Ron	4200	2500-2000 BCE	Czech_BellBeaker	Czech_Bell_Beaker	Radovesice	Czech Republic	50.410265	14.074597	1240K	1	1.14355	637279	M	R1b1a1a2a1a2b1	95.3	K1a4a1	[0.994,1.000]	0.157	0.43	1710	0.008876	3.319164435	[0.004,0.014]	half	S7287.E1.L1	PASS (Xcontam=0.011)
I7288	I7288	RDVS_59/80-I1	petrous	2018	OlaldeNature2018	Pinhasi, Ron	4200	2500-2000 BCE	Czech_BellBeaker	Czech_Bell_Beaker	Radovesice	Czech Republic	50.410265	14.074597	1240K	1	0.08109	91070	M	R1b1a1a2	14.7	H1m	[0.937,0.987]	0.156	0.445	21	n/a (<200 SNPs)	n/a (<200 SNPs)	n/a (<200 SNPs)	half	S7288.E1.L1	PASS
I7290	I7290	RDVS_73/81	petrous	2018	OlaldeNature2018	Pinhasi, Ron	4200	2500-2000 BCE	Czech_BellBeaker	Czech_Bell_Beaker	Radovesice	Czech Republic	50.410265	14.074597	1240K	1	3.57487	796476	F	..	198	V3	[0.988,0.997]	0.087	0.012	8026	..	..	..	half	S7290.E1.L1	PASS
I6612	I6612	Yese 9A, Area 85 E02 Ind5	tooth	2018	OlaldeNature2018	Haak, Wolfgang	4201	2299-2202 calBCE	Iberia_C	Iberia_C	Madrid, San Fernando de Henares, Camino de las Yeseras	Spain	40.439722	-3.506389	1240K	1	0.042	47806	F	..	26.3	J1c3	[0.994,1.000]	..	..	..	..	..	..	half	S6612.E1.L1	PASS
I2364	I2364	GEN_10a	petrous	2018	OlaldeNature2018	SzÃ©csÃ©nyi-Nagy, Anna	4215	2470-2060 calBCE [2295-2060 calBCE (3779Â±28 BP, DeA-6748), 2470-2285 calBCE (3883Â±29 BP, DeA-7215)]	Hungary_EBA_BellBeaker	Hungary_Bell_Beaker_EBA	Budapest-BÃ©kÃ¡smegyer	Hungary	47.59916	19.05456	1240K	1	1.794	767419	M	H2	118	U5a2b1	[0.986,0.995]	0.132	0.421	3477	0.006483	3.962716359	[0.003,0.01]	half	S2364.L1	PASS (Xcontam=0.009)
HUGO_171_d	HUGO_171	HUGO_171	tooth	2019	MittnikScience2019	Mittnik, Alissa	4217	2387-2146 calBCE (3815Â±25 BP, MAMS-18917)	Germany_Lech_BellBeaker	Germany_Lech_BellBeaker	Augsburg-Hugo-Eckener-StraÃŸe	Germany	48.32852	10.89819	1240k	1	0.015383	19691	F	..	..	U5a1a1	..	..	..	..	..	..	..	half	ABI999_171HUGO	#N/A
UNTA85_1343	UNTA85_1343	UNTA85_1343	tooth	2018	MittnikScience2019 (higher coverage version of E09569, first published in OlaldeNature2018)	Mittnik, Alissa	4223	2397-2149 calBCE (3819Â±24 BP, MAMS-18949)	Germany_Lech_BellBeaker	Germany_Lech_BellBeaker	Haunstetten-Unterer Talweg 85 I, northern group	Germany	48.31966	10.89153	1240k	1	2.58748	820798	M	R1b1a2a1a2*	..	J1c2	..	..	..	4667	0.016015	7.829446639	[0.012,0.02]	half	ABI933_1343UNTA85	#N/A
I11042	I11042	UfaNov17-005 3220 (skeleton 3)	tooth	2019	NarasimhanPattersonScience2019	Mallory, James; Dubova, Nadezhda	4225	2300-2250 BCE	Turkmenistan_Gonur_BA_1	BMAC	Gonur	Turkmenistan	38.21228	62.03443	1240K	1	0.016221	19125	M	..	30.05	HV18	[0.981,0.998]	0.139	0.428	1	n/a (<200 SNPs)	n/a (<200 SNPs)	n/a (<200 SNPs)	half	S11042.E1.L1	#N/A
I1382	I1382	3-Grave515	tooth	2018	OlaldeNature2018	Lemercier, Olivier	4236	2435-2136 calBCE (3805Â±35 BP, GrA-4468)	France_BellBeaker	France_Bell_Beaker	Moselle, Mondelange, PAC de la Sente	France	49.153	6.102	1240K	1	1.221	607837	M	R1b1a1a2a1a2	124	U5a2c3a	[0.993,0.999]	0.083	0.433	1420	0.004943	2.158592578	[0,0.009]	half	S1382.E1.L1	PASS (Xcontam=0.005)
I1388	I1388	9-Grave1	tooth (molar)	2018	OlaldeNature2018	Lemercier, Olivier	4246	2456-2135 calBCE (3805Â±40 BP, Lyon-3099)	France_BellBeaker_lowSteppe	France_Bell_Beaker	Haute-Savoie, Marlens, Sur les Barmes	France	45.46	6.213	1240K	1	0.426	375748	M	R1b1a1a2a1a	611	H	[0.998,1.000]	0.048	0.435	227	-0.002077	-1.7216726	[0,0]	half	S1388.E1.L1	PASS
I2459	I2459	85684_62014	petrous	2018	OlaldeNature2018	Barclay, Alastair	4250	2460-2140 calBCE (3829Â±30 BP, SUERC-54823)	England_BellBeaker	England_Bell_Beaker	England, Wiltshire, Amesbury Down	Great Britain	51.168023	-1.7725402	1240K	1	1.33	519046	F	..	334	T2a1a	[0.991,0.997]	0.076	0.014	3634	..	..	..	half	S2459.E1.L1	PASS
I4130	I4130	RISE586, F0597, gr. 6	tooth	2015	OlaldeNature2018 (known there as I5044)	Allentoft, Morten	4250	2800-1800 BCE	Czech_EBA_Unetice	Czech_Unetice_EBA	MoravskÃ¡ NovÃ¡ Ves	Czech Republic	48.799	17.022	1240K	1	0.232	223780	F	..	194	K1b1a	[0.993,0.998]	0.144	0.007	359	..	..	..	half	S5044.E1.L1	PASS
I4134	I4134	RISE564	tooth	2015	OlaldeNature2018 (known there as I5022)	Allentoft, Morten	4250	2800-1800 BCE	Germany_BellBeaker	Germany_Bell_Beaker	Osterhofen-Altenmarkt	Germany	48.691	13.016	1240K	1	0.057	65655	M	R1b1a1a2	693	HV	[0.998,1.000]	0.069	0.412	9	n/a (<200 SNPs)	n/a (<200 SNPs)	n/a (<200 SNPs)	half	S5022.E1.L1	PASS
I4136	I4136	RISE567, F0523, A0766, gr. 8	tooth	2015	OlaldeNature2018 (known there as I5025)	Allentoft, Morten	4250	2800-1800 BCE	Czech_BellBeaker	Czech_Bell_Beaker	Knezeves	Czech Republic	50.118	14.258	1240K	1	0.251	244653	F	..	1090	U5b2c	[0.998,1.000]	0.05	0.01	439	..	..	..	half	S5025.E1.L1	PASS
I5043	I4141	RISE585, F0593, gr. 81	tooth	2018	OlaldeNature2018	Allentoft, Morten	4250	2800-1800 BCE	Czech_EBA_Unetice	Czech_Unetice_EBA	MoravskÃ¡ NovÃ¡ Ves	Czech Republic	48.799	17.022	1240K	1	0.323	292948	M	G2a2a1a2	658	U4c1a	[0.998,1.000]	0.067	0.447	223	0.008402	1.086219479	[0,0.024]	half	S5043.E1.L1	PASS
I4890	I4890	feature 545	petrous	2018	OlaldeNature2018	Ernee, Michal	4250	2800-1800 BCE	Czech_BellBeaker	Czech_Bell_Beaker	Prague 8, Kobylisy, Ke StÃ­rce Street	Czech Republic	50.1217475	14.4569508	1240K	1	0.033	37650	M	R1b1a1a2a1a	7.74	H	[0.912,0.994]	..	..	..	..	..	..	half	S4890.E1.L1	PASS
I4950	I4950	DZSWS:C.36	tooth	2018	OlaldeNature2018	Barclay, Alastair	4250	2800-1800 BCE	England_BellBeaker	England_Bell_Beaker	England, Wiltshire, Upavon, Central Flying School	Great Britain	..	..	1240K	1	1.448	777787	M	R1b1a1a2a1a2c1	370	U5a2d1	[0.985,0.993]	0.056	..	..	0.003196	1.15566262	[0,0.009]	half	S4950.E1.L1	PASS
I4951	I4951	DZSWS:X133.1	tooth	2018	OlaldeNature2018	Barclay, Alastair	4250	2800-1800 BCE	England_BellBeaker	England_Bell_Beaker	England, Wiltshire, Netheravon, Flying School	Great Britain	51.24	-1.76	1240K	1	0.173	181249	M	R1b1a1a2a1a	295	K1b1a1	[0.996,0.999]	0.055	..	..	-0.010175	-1.68747163	[0,0.002]	half	S4951.E1.L1	PASS
I5376	I5376	SB 411B3	petrous	2018	OlaldeNature2018	Brace, Selina	4250	2457-2142 calBCE (3819Â±33 BP, OxA-14728)	England_BellBeaker	England_Bell_Beaker	England, London, Syon Reach, River Thames Skulls	Great Britain	51.474176	-0.309898	1240K	1	0.131	142558	F	..	18.8	H6a1b	[0.957,0.971]	..	..	..	..	..	..	half	S5376.L1	PASS
I5512	I5512	DZSWS:X132.1	petrous	2018	OlaldeNature2018	Barclay, Alastair	4250	2800-1800 BCE	England_BellBeaker	England_Bell_Beaker	England, Wiltshire, Netheravon, Flying School	Great Britain	51.24	-1.76	1240K	1	4.588	863895	F	..	82.8	J1c2	[0.995,1.000]	0.122	0.011	5766	..	..	..	half	S5512.E1.L1	PASS
I5513	I5513	DZSWS:X146.1 b	petrous	2018	OlaldeNature2018	Barclay, Alastair	4250	2800-1800 BCE	England_BellBeaker	England_Bell_Beaker	England, North Ablington, Figheldean	Great Britain	51.22	-1.77	1240K	1	2.463	816408	M	R1b1a1a2a1a2c1	120	V	[0.996,1.000]	0.076	0.433	2062	0.005204	2.463865826	[0.001,0.009]	half	S5513.E1.L1	PASS (Xcontam=0.006)
I5520	I5520	F0196	tooth	2018	OlaldeNature2018	Allentoft, Morten	4250	2800-1800 BCE	Germany_BellBeaker	Germany_Bell_Beaker	Augsburg	Germany	48.33	10.895	1240K	1	0.272	270271	F	..	225	K1b2a	[0.999,1.000]	0.039	0.009	231	..	..	..	half	S5520.E1.L1	PASS
I5521	I5521	F0209	tooth	2018	OlaldeNature2018	Allentoft, Morten	4250	2800-1800 BCE	Germany_BellBeaker	Germany_Bell_Beaker	Augsburg	Germany	48.33	10.895	1240K	1	1.105	673566	F	..	218	J1b1a1	[0.998,1.000]	0.05	0.01	2162	..	..	..	half	S5521.E1.L1	PASS
I5523	I5523	F0226	tooth	2018	OlaldeNature2018	Allentoft, Morten	4250	2800-1800 BCE	Germany_BellBeaker	Germany_Bell_Beaker	Landau, DGF-Lan	Germany	48.663	12.707	1240K	1	0.71	531015	F	..	116	K1b1a1+199	[0.997,1.000]	0.069	0.008	1138	..	..	..	half	S5523.E1.L1	PASS
I5524	I5524	F0224	tooth	2018	OlaldeNature2018	Allentoft, Morten	4250	2800-1800 BCE	Germany_BellBeaker	Germany_Bell_Beaker	Landau, DGF-Lan	Germany	48.663	12.707	1240K	1	0.788	574583	F	..	304	H72	[0.998,1.000]	0.038	0.009	1097	..	..	..	half	S5524.E1.L1	PASS
I5525	I5525	F0274	tooth	2018	OlaldeNature2018	Allentoft, Morten	4250	2800-1800 BCE	Germany_BellBeaker	Germany_Bell_Beaker	Landau, DGF-Lan	Germany	48.663	12.707	1240K	1	1.691	777278	F	..	310	U4b1b2	[0.998,1.000]	0.032	0.009	3668	..	..	..	half	S5525.E1.L1	PASS
I5527	I5527	F0215	tooth	2018	OlaldeNature2018	Allentoft, Morten	4250	2800-1800 BCE	Germany_BellBeaker	Germany_Bell_Beaker	Manching-Oberstimm	Germany	48.711	11.453	1240K	1	0.02	23318	F	..	236	K2b1a1	[0.999,1.000]	..	..	..	..	..	..	half	S5527.E1.L1	PASS
I5529	I5529	F0238	tooth	2018	OlaldeNature2018	Allentoft, Morten	4250	2800-1800 BCE	Germany_BellBeaker	Germany_Bell_Beaker	Osterhofen-Altenmarkt	Germany	48.691	13.016	1240K	1	0.543	451116	M	R1b1a1a2a1a2b1	162	HV15	[0.998,1.000]	0.072	0.438	265	0.007099	1.089263778	[0,0.02]	half	S5529.E1.L1	PASS
I5531	I5531	F0180	tooth	2018	OlaldeNature2018	Allentoft, Morten	4250	2800-1800 BCE	Germany_BellBeaker	Germany_Bell_Beaker	Weichering	Germany	..	..	1240K	1	1.111	610570	F	..	122	T2b	[0.997,1.000]	0.083	0.017	2183	..	..	..	half	S5531.E1.L1	PASS
I5665	I5665	RISE911	tooth	2018	OlaldeNature2018	Allentoft, Morten	4250	2800-1800 BCE	Iberia_BellBeaker	Iberia_Bell_Beaker	Ciempozuelos, Burgos, Virgazal	Spain	..	..	1240K	1	0.571	485594	M	R1b1a1a2a1a2	470	K1a24a	[0.998,1.000]	..	..	..	0.004161	0.655523864	[0,0.017]	half	S5665.E1.L1	PASS
I5666	I5666	F0519	tooth	2018	OlaldeNature2018	Allentoft, Morten	4250	2800-1800 BCE	Czech_BellBeaker	Czech_Bell_Beaker	Lochenice	Czech Republic	..	..	1240K	1	0.28	285530	M	R1b1a1a2a1a2b1	243	U4a	[0.997,1.000]	..	..	..	-0.004164	-1.074096678	[0,0.003]	half	S5666.E1.L1	PASS
I5836	I5836	FM 14-003	petrous	2018	OlaldeNature2018	Brucken, Gunter	4250	2800-1800 BCE	Germany_BellBeaker	Germany_Bell_Beaker	Worms-Herrnsheim	Germany	..	..	1240K	1	0.892	415551	F	..	136	H1b1+16362	[0.990,0.999]	..	..	..	..	..	..	half	S5836.E1.L1	PASS
I6471_published	I6471	RISE700	tooth	2018	OlaldeNature2018	Allentoft, Morten	4250	2800-1800 BCE	Iberia_BellBeaker_published	Iberia_Bell_Beaker	La Magdalena	Spain	..	..	1240K	1	0.031	36656	M	CT(xI,xG,xE)	83.2	U5b1c1	[0.995,1.000]	..	..	..	0.418235	0.964558776	[0,1]	half	S6471.E1.L1	PASS
I6472	I6472	RISE701, RISE702	tooth	2018	OlaldeNature2018	Allentoft, Morten	4250	2800-1800 BCE	Iberia_BellBeaker	Iberia_Bell_Beaker	La Magdalena	Spain	..	..	1240K	2	0.175766	188730	M	R1b1a1a2	..	HV0b	..	..	..	..	..	..	..	half,half	S6472.E1.L1,S6473.E1.L1	PASS
I6475	I6475	RISE704	tooth	2018	OlaldeNature2018	Allentoft, Morten	4250	2800-1800 BCE	Iberia_BellBeaker	Iberia_Bell_Beaker	La Magdalena	Spain	..	..	1240K	1	0.045	51993	F	..	399	U5b3	[0.998,1.000]	..	..	..	..	..	..	half	S6475.E1.L1	PASS
I6482	I6482	F0184	tooth	2018	OlaldeNature2018	Allentoft, Morten	4250	2800-1800 BCE	Germany_BellBeaker	Germany_Bell_Beaker	Weichering	Germany	..	..	1240K	1	0.015	16896	F	..	4.32	U4d2	[0.946,0.976]	..	..	..	..	..	..	half	S6482.E1.L1	PASS
I6622	I6622	RISE694	bone	2018	OlaldeScience2019	Allentoft, Morten	4250	2800-1800 BCE	Iberia_BellBeaker	Iberia_BellBeaker	Madrid, San Fernando de Henares, Camino de las Yeseras	Spain	40.439722	-3.506389	1240K	3	0.045066	52550	M	P1(xR1b1a1a2)	..	U5b1i	..	..	..	..	..	..	..	half,half,half	S6622.E1.L1,S6622.E1.L2,S6622.E1.L3	#N/A
I6623	I6623	RISE696	petrous	2018	OlaldeNature2018	Allentoft, Morten	4250	2800-1800 BCE	Iberia_BellBeaker	Iberia_Bell_Beaker	Madrid, San Fernando de Henares, Camino de las Yeseras	Spain	40.439722	-3.506389	1240K	1	1.037	618697	F	..	217	U5b1f1a	[0.985,0.994]	..	..	..	..	..	..	half	S6623.E1.L1	PASS
I7286	I7286	RDVS_53/80-1	petrous	2018	OlaldeNature2018	Pinhasi, Ron	4250	2399-2201 calBCE (3830Â±20 BP, PSUAMS-4352)	Czech_BellBeaker	Czech_Bell_Beaker	Radovesice	Czech Republic	50.410265	14.074597	1240K	1	4.10908	799421	M	R1b1a1a2a1a2b1	220	I4a	[0.988,0.996]	0.081	0.424	5080	0.003221	3.850072603	[0.002,0.005]	half	S7286.E1.L1	PASS (Xcontam=0.004)
I5385	I5385	SB529A2	petrous	2018	OlaldeNature2018	Brace, Selina	4252	2456-2148 calBCE, (3827Â±33, SUERC-71005)	Scotland_BellBeaker	Scotland_Bell_Beaker	Scotland, Wick, Achavanich	Great Britain	58.364762	-3.403508	1240K	1	0.815	543435	F	..	273	H5	[0.989,0.997]	..	..	..	..	..	..	half	S5385.L1	PASS
I0453	I0453	Cmol79	tooth	2018	OlaldeNature2018	Haak, Wolfgang	4253	2460-2145 calBCE (3830Â±40 BP, Beta-261524)	Iberia_BellBeaker	Iberia_Bell_Beaker_C	Murcia, Caravaca, Camino del Molino	Spain	38.1	-1.85	1240K	1	0.037	42882	M	I	163	V	[0.996,1.000]	..	..	..	..	..	..	half	S0648.L1	PASS
I6534	I6534	HB0030	tooth	2018	OlaldeNature2018	Furmanek, Miroslaw	4254	2457-2150 calBCE (3830Â±35 BP, Poz-75936)	Poland_BellBeaker	Poland_Bell_Beaker	Kornice	Poland	50.09	18.1	1240K	1	0.063	72026	M	R1b1a1a2	317	T2e1	[0.998,1.000]	..	..	..	-0.014892	-0.435312839	[0,0.052]	half	S6534.E1.L1	PASS
I5367	I5367	SB518A	petrous	2018	OlaldeNature2018	Brace, Selina	4255	2470-2140 calBCE (3879Â±32, OxA-14722)	Scotland_BellBeaker	Scotland_Bell_Beaker	Scotland, Coll, Sorisdale	Great Britain	56.680948	-6.45982	1240K	1	3.241	750069	F	..	368	V10	[0.974,0.988]	..	..	..	..	..	..	half	S5367.L1	PASS
I7045	I7045	HUNG499	petrous	2018	OlaldeNature2018	Pinhasi, Ron	4267	2431-2202 calBCE (3835Â±20 BP, PSUAMS-4040)	Hungary_EBA_BellBeaker	Hungary_Bell_Beaker	Szigetszentmiklos-Vozm-telep-dulo	Hungary	47.429954	19.051966	1240K	1	3.96763	755038	F	..	445	T2c1d+152	[0.990,0.996]	0.086	0.009	7273	..	..	..	half	S7045.E1.L1	PASS
I7213	I7213	RDVS_71/80	petrous	2018	OlaldeNature2018	Pinhasi, Ron	4267	2431-2202 calBCE (3835Â±20 BP, PSUAMS-4347)	Czech_BellBeaker	Czech_Bell_Beaker	Radovesice	Czech Republic	50.410265	14.074597	1240K	1	3.52334	739544	F	..	266	..	[0.981,0.992]	0.083	0.014	6935	..	..	..	half	S7213.E1.L1	PASS
I2417	I2417	53535_25005	petrous	2018	OlaldeNature2018	Barclay, Alastair	4270	2500-2140 BCE (based on associated dates in same context especially 23535_25004)	England_BellBeaker	England_Bell_Beaker	England, Wiltshire, Amesbury Down	Great Britain	51.168023	-1.7725402	1240K	1	1.958	829575	M	R1b1a1a2a1a2c	123	J1c	[0.996,1.000]	0.105	0.42	3647	0.005809	3.491489157	[0.003,0.009]	half	S2417.E1.L2	PASS
I2418	I2418	56240_6033	tooth	2018	OlaldeNature2018	Barclay, Alastair	4270	2440-2200 calBCE (3835Â±25 BP, NZA-32788)	England_BellBeaker	England_Bell_Beaker	England, Wiltshire, Amesbury Down	Great Britain	51.168023	-1.7725402	1240K	1	1.411	656573	F	..	735	K1a4a1	[0.997,1.000]	0.042	0.01	4975	..	..	..	half	S2418.E1.L1	PASS
I2461	I2461	72832_5117	petrous	2018	OlaldeNature2018	Barclay, Alastair	4270	2500-2140 BCE (based on associated dates in same context)	England_C_EBA	England_CA_EBA	England, Wiltshire, Porton	Great Britain	51.13	-1.69	1240K	1	2.556	771469	F	..	351	H5c	[0.991,0.998]	..	..	..	..	..	..	half	S2461.E1.L2	PASS
RK4001	RK4001	RK4001.A0101, BZNK-284/1, Rasshevatskiy 4, kurgan 1, grave 4	petrous	2019	WangNatureCommunications2019	Krause, Johannes	4277	2451-2203 calBCE (3837Â±22 BP, MAMS-29819)	Russia_Steppe_Catacomb	Catacomb	Kuban steppe, Rasshevatskij 4	Russia	45.535978	41.059517	1240K	..	1.00447	548136	M	R1b1a2	..	U5a1i	..	..	..	..	0.00263	..	..	half	..	#N/A
I0840	I0840	AMD2-G18-187	bone (phalanx)	2018	OlaldeNature2018	Lalueza-Fox, Carles	4279	2456-2201 calBCE (3836Â±29 BP, OxA-28857)	Iberia_BellBeaker	Iberia_Bell_Beaker	Almonda, Galeria da Cisterna	Portugal	39.5	-8.616666667	1240K	1	0.123	133290	F	..	6.86	U5b1i	[0.931,0.998]	0.096	0.01	131	..	..	..	half	S0840.E1.L1	PASS
I2787	I2787	GEN_59	petrous	2018	OlaldeNature2018	SzÃ©csÃ©nyi-Nagy, Anna	4280	2458-2202 calBCE (3840Â±35 BP, Poz-83640)	Hungary_EBA_BellBeaker	Hungary_Bell_Beaker_EBA	SzigetszentmiklÃ³s-FelsÅ‘-Ãœrge-hegyi-dÅ±lÅ‘	Hungary	47.383224	19.020252	1240K	1	1.117	669314	M	R1b1a1a2a2	114	T2b	[0.982,0.989]	0.138	0.421	1833	0.006618	1.783341521	[0,0.014]	half	S2787.L1	PASS
I7212	I7212	RDVS_70/80	petrous	2018	OlaldeNature2018	Pinhasi, Ron	4280	2456-2203 calBCE (3840Â±25 BP, PSUAMS-4346)	Czech_BellBeaker	Czech_Bell_Beaker	Radovesice	Czech Republic	50.410265	14.074597	1240K	1	3.56054	747056	M	R1b1a1a2a1a2b1	261	K1b1a1+199	[0.992,0.997]	0.077	0.427	4220	0.001602	2.299279172	[0,0.003]	half	S7212.E1.L1	PASS
I3238	I3238	TDPAD-04	bone	2019	OlaldeScience2019	Lalueza-Fox, Carles	4282	2456-2207 calBCE (3848Â±20Â BP)	Iberia_C	Iberia_C	Asturias, Soto de las Regueras, Cueva de la Paloma	Spain	43.41022	-5.98496	1240K	4	0.206	211998	M	R1b1a1a2a	..	H3+152	..	..	..	..	..	..	..	half,half,half,half	S3238.E1.L2,S3238.E1.L3,S3238.E1.L4,S3238.E1.L5	#N/A
I4143	I4143	RISE562	tooth	2015	OlaldeNature2018 (known there as I5020)	Allentoft, Morten	4282	2458-2206 calBCE (3848Â±34, Hd-19835)	Germany_BellBeaker	Germany_Bell_Beaker	Landau an der Isar	Germany	48.663	12.707	1240K	1	0.105	115074	F	..	149	H2a1e	[0.957,0.976]	0.073	0.012	83	..	..	..	half	S5020.E1.L1	PASS
I2450	I2450	SK 3036 (ABSRC00)	petrous	2018	OlaldeNature2018	Loe, Louise	4283	2457-2208 calBCE (3850Â±21 BP, weighted mean) [(3841Â±40 BP, NZA-15865) (3834Â±45 BP, NZA-15866)]	England_BellBeaker	England_Bell_Beaker	England, Oxfordshire, Abington, Spring Road cemetery	Great Britain	51.672262	-1.295141	1240K	2	6.834	904314	F	..	..	K1a1b1g	..	..	..	..	..	..	..	half,half	S2450.E2.L1,S2450.E1.L2	PASS
I4253	I4253	RISE1124, Grave13	tooth	2018	OlaldeNature2018	Allentoft, Morten	4283	2457-2208 calBCE (3850Â±20 BP, PSUAMS-2339)	Poland_BellBeaker	Poland_Bell_Beaker	Samborzec 1	Poland	50.649	20.656	1240K	1	0.547	452974	M	R1b1a1a2	1050	U5a2c	[0.998,1.000]	0.043	0.422	540	0.001075	0.432206848	[0,0.006]	half	S4253.E1.L1	PASS
I4124	I4124	RISE559	tooth	2015	OlaldeNature2018 (known there as I5017)	Allentoft, Morten	4284	2461-2207 calBCE (3855Â±35 BP, Poz-84458, date suspect because C:N ratio 3.65)	Germany_BellBeaker	Germany_Bell_Beaker	Augsburg	Germany	48.33	10.895	1240K	1	0.201	204440	F	..	145	H46	[0.983,0.994]	0.087	0.011	241	..	..	..	half	S5017.E1.L1	PASS
I0460	I0460	Roy3	tooth	2018	OlaldeNature2018	Haak, Wolfgang	4285	2461-2209 calBCE (3860Â±30 BP, UGA-15905)	Iberia_BellBeaker	Iberia_Bell_Beaker	Burgos, Arroyal I	Spain	42.4	-3.75	1240K	1	0.364	344361	M	I2a2a	235	H45	[0.997,1.000]	..	..	..	..	..	..	half	S0655.L1	PASS
I2416	I2416	53535_25004	tooth	2018	OlaldeNature2018	Barclay, Alastair	4285	2470-2200 calBCE [2460-2200 calBCE (3845Â±27 BP, OxA-13624), 2470-2285 calBCE (3830Â±30 BP, Beta-432804)]	England_BellBeaker	England_Bell_Beaker	England, Wiltshire, Amesbury Down	Great Britain	51.168023	-1.7725402	1240K	1	0.126	136956	M	R1b1a1a2a1a	412	K1b1a1	[0.997,1.000]	0.076	0.453	52	n/a (<200 SNPs)	n/a (<200 SNPs)	n/a (<200 SNPs)	half	S2416.E1.L1	PASS (Xcontam=0.083 andXcontamZ=1)
HUGO_180Sk1_d	HUGO_180Sk1	HUGO_180Sk1	tooth	2018	MittnikScience2019 (higher coverage version of E09568, first published in OlaldeNature2018)	Mittnik, Alissa	4286	2461-2210 calBCE (3860Â±25 BP, MAMS-18918)	Germany_Lech_BellBeaker	Germany_Lech_BellBeaker	Augsburg-Hugo-Eckener-StraÃŸe	Germany	48.32852	10.89819	1240k	1	0.070365	78861	M	R1b1a2	..	U5b2b4	..	..	..	2784	0.057347	11.65839186	[0.048,0.067]	half	ABI932_180Sk1HUGO	#N/A
I2612	I2612	TWCMS Sk 2008-1953, 2., diff ind. To crouched ind.	tooth	2018	OlaldeNature2018	Fowler, Christopher	4287	2465-2209 calBCE (3865Â±35 BP, Poz-83492)	England_C_EBA	England_CA_EBA	England, Tyne and Wear, Sunderland, Hasting Hill	Great Britain	54.883	-1.452	1240K	1	0.049	55173	F	..	366	U5b2b2	[0.998,1.000]	0.072	0.016	31	..	..	..	half	S2612.E1.L1	PASS
I4247	I4247	RISE698	tooth	2018	OlaldeNature2018	Allentoft, Morten	4288	2465-2211 calBCE (3870Â±30 BP, PSUAMS-2120)	Iberia_BellBeaker	Iberia_Bell_Beaker	Madrid, San Fernando de Henares, Camino de las Yeseras	Spain	40.439722	-3.506389	1240K	1	0.195	188194	F	..	85.5	T2b3	[0.991,0.997]	0.168	0.012	255	..	..	..	half	S4247.E1.L1	PASS
UNTA58_68Sk1	UNTA58_68Sk1	UNTA58_68Sk1	tooth	2018	MittnikScience2019 (higher coverage version of E09538, first published in OlaldeNature2018)	Mittnik, Alissa	4288	2464-2212 calBCE (3870Â±30 BP, MAMS-29075)	Germany_Lech_BellBeaker	Germany_Lech_BellBeaker	Haunstetten-Unterer Talweg 58â€“62	Germany	48.31611	10.892	1240k	1	1.0402	571422	M	G2a2a1	..	J1c	..	..	..	1612	0.021192	5.092092335	[0.013,0.029]	half	ABI902_68Fznr34Sk2UNTA58	#N/A
I5015	I4131	RISE557	tooth	2018	OlaldeNature2018	Allentoft, Morten	4289	2467-2211 calBCE (3874Â±33 BP, DeA-2877)	Hungary_EBA_BellBeaker	Hungary_Bell_Beaker_EBA	Budapest-BÃ©kÃ¡smegyer	Hungary	47.59916	19.05456	1240K	1	0.12	129598	F	..	255	H1aj	[0.992,0.998]	0.068	0.011	122	..	..	..	half	S5015.E1.L1	PASS
SA6003	SA6003	SA6003.B0101, BZNK-010/2, Sharakhalsun 6, kurgan 2, grave 9	tooth (molar)	2019	WangNatureCommunications2019	Krause, Johannes	4293	2474-2211 calBCE (3890Â±40 BP, GIN-12400)	Russia_Steppe_Catacomb	Catacomb	Kaspi steppe, Å arachalsun 6	Russia	45.725651	43.986933	1240K	..	0.472648	385338	M	R1b1a2	..	U2e3a	..	..	..	..	0.0075	..	..	half	..	#N/A
I2575_published	I2575	Grave S. 14	bone (phalanx)	2018	OlaldeNature2018	Lemercier, Olivier	4294	2476-2211 calBCE (3895Â±40 BP, GrA-22988)	France_BellBeaker_published	France_Bell_Beaker	Forcalquier, La Fare	France	43.9655	5.8126	1240K	1	0.024	27777	M	nodata	69.5	K1	[0.960,0.975]	0.071	0.451	6	n/a (<200 SNPs)	n/a (<200 SNPs)	n/a (<200 SNPs)	half	S2575.E1.L1	PASS
I3529	I3529	LP15.6=GEN86	tooth	2018	OlaldeNature2018	SzÃ©csÃ©nyi-Nagy, Anna	4300	2500-2200 BCE	Hungary_EBA_BellBeaker	Hungary_Bell_Beaker_EBA	BudakalÃ¡sz, Luppa csÃ¡rda	Hungary	47.62094	19.04494	1240K	1	0.775	560151	F	..	210	I3a	[0.992,0.998]	0.055	0.008	2690	..	..	..	half	S3529.L1	PASS
I7040	I7040	HUNG494t	tooth (molar)	2018	OlaldeNature2018	Pinhasi, Ron	4300	2900-1800 BCE	Hungary_EBA_Protonagyrev	Hungary_BA	Szigetszentmiklos-Vozm-telep-dulo	Hungary	47.429954	19.051966	1240K	1	0.135565	143092	F	..	511	K1a4b	[0.971,0.987]	0.083	0.012	148	..	..	..	half	S7040.E1.L1	PASS
I7044	I7044	HUNG498	petrous	2018	OlaldeNature2018	Pinhasi, Ron	4300	2900-1800 BCE	Hungary_EBA_BellBeaker	Hungary_Bell_Beaker	Szigetszentmiklos-Vozm-telep-dulo	Hungary	47.429954	19.051966	1240K	1	3.8074	783765	M	R1b1a1a2a2c1	272	U5b1d1b	[0.989,0.997]	0.105	0.424	4763	0.008539	6.308367545	[0.006,0.011]	half	S7044.E1.L1	PASS (Xcontam=0.006)
I8745	I8745	Nikolaevka III K.1 B.3	tooth	2019	NarasimhanPattersonScience2019	Khokhlov, Alexander; Anthony, David	4300	2500-2200 BCE	Russia_Poltavka	Western_Steppe_MLBA	Samara Oblast, Volga River Valley, Nikolaevka Kurgan	Russia	49.96666667	44.66666667	1240K	1	0.776334	596425	M	R1b1a1a2a2	65	U4b	[0.995,1]	0.043	0.417	941	0.004716	1.455884028	[0,0.011]	half	S8745.E1.L1	#N/A
Olsund	Olsund_new	Olsund_new	..	2018	MittnikNatureCommunications2018	..	4306	2573-2140 calBCE	Sweden_LNBA	Sweden_LNBA	Ã–lsund, HÃ¤lsingland	Sweden	..	..	1240K	..	2.38898	699257	M	R1a1a1b	..	U4c2a	..	..	..	..	..	..	..	half	..	PASS (literature)
I3243	I3243	TDPAD-03	bone	2019	OlaldeScience2019	Lalueza-Fox, Carles	4330	2461-2299 calBCE (3885Â±20Â BP)	Iberia_C	Iberia_C	Asturias, Soto de las Regueras, Cueva de la Paloma	Spain	43.41022	-5.98496	1240K	3	0.033027	38827	M	P1	..	U5a1a2b	..	..	..	..	..	..	..	half,half,half	S3243.E1.L2,S3243.E1.L4,S3243.E1.L5	#N/A
I5379	I5379	SB 424B3	petrous	2018	OlaldeNature2018	Brace, Selina	4330	2470-2290 calBCE (3900Â±30, SUERC-32210)	England_BellBeaker	England_Bell_Beaker	England, Dorset, Sixpenny Handley, Canada Farm	Great Britain	50.919204	-2.015441	1240K	1	1.899	700532	M	R1b1a1a2a1a2c	200	HV0+195	[0.970,0.986]	..	..	..	0.004277	1.722385454	[0,0.009]	half	S5379.L1	PASS
I11735	I11735	Mereke, Kurgan 1, Burial 2 (added)	petrous	2019	NarasimhanPattersonScience2019	Frachetti, Michael; Kitov, Egor; Akhatov, Gaziz; Yermolayeva, Antonina	4331	2462-2299 calBCE (3885Â±20 BP, PSUAMS-4901)	Kazakhstan_Mereke_MBA	Mereke_EBA_Yamnaya	Mereke, Taskala district, Zapadno-Kazahstanskaya Oblast	Kazakhstan	50.77023611	49.34004167	1240K	1	4.72492	801518	M	N1a	1193	I1b	[0.992,0.999]	0.0915	0.418	6202	0.00559	5.704081633	[0.004,0.008]	half	S11735.E1.L1	#N/A
I7278	I7278	BRAN_71	petrous	2018	OlaldeNature2018	Pinhasi, Ron	4332	2464-2299 calBCE (3890Â±20 BP, PSUAMS-4349)	Czech_BellBeaker	Czech_Bell_Beaker	Brandysek	Czech Republic	50.19	14.158	1240K	1	3.56754	795922	M	R1b1a1a2a1a2b1	173	U4a	[0.983,0.993]	0.08	0.422	4688	0.007933	5.480158001	[0.005,0.011]	half	S7278.E1.L1	PASS (Xcontam=0.014)
I0825	I0825	10394A	tooth	2018	OlaldeNature2018	Haak, Wolfgang	4337	2474-2300 calBCE (3915Â±29 BP, MAMS-25939)	Iberia_BellBeaker	Iberia_Bell_Beaker	Barcelona, Cerdanyola, Paris Street	Spain	41.49194444	2.138888889	1240K	1	0.037	42018	M	G2	112	K1a4a1	[0.985,0.994]	0.101	0.564	..	..	..	..	half	S0825.L1	PASS
UNTA58_68Sk2_d	UNTA58_68Sk2	UNTA58_68Sk2, 68Fznr33Sk1UNTA58, Site 58-62, Feature 68, Skeleton 1, E09537	tooth	2018	MittnikScience2019 (higher coverage version of E09537_d, first published in OlaldeNature2018)	Mittnik, Alissa	4340	2470-2310 calBCE (3910Â±20 BP, MAMS-18935)	Germany_Lech_BellBeaker	Germany_Lech_BellBeaker	Haunstetten-Unterer Talweg 58â€“62	Germany	48.31611	10.892	1240k	1	0.183483	184317	F	..	..	K1a	..	..	..	..	..	..	..	half	ABI901_68Fznr33Sk1UNTA58	#N/A
I2514	I2514	TH23-73, 33-23-73, Period 3	petrous	2019	NarasimhanPattersonScience2019	Pinhasi, Ron; Monge, Janet	4341	2474-2307 calBCE (3915Â±25 BP, PSUAMS-1918)	Iran_C_TepeHissar	Hajji_Firuz_IA	Tepe Hissar	Iran	36.15444444	54.38361111	1240K	1	5.554	745066	M	T1a	894	W3b	[0.909,0.950]	0.067	0.424	5121	0.004837	4.809666664	[0.003,0.007]	half	S2514.E1.L1	#N/A
I0258	I0258	10367A	tooth	2018	OlaldeNature2018	Haak, Wolfgang	4350	2800-2000 BCE	Iberia_BellBeaker	Iberia_Bell_Beaker	Barcelona, Cerdanyola, Paris Street	Spain	41.49194444	2.138888889	1240K	1	0.056	62877	F	..	108	H1q	[0.982,0.990]	..	..	..	..	..	..	half	S1242.L1	PASS
I0260	I0260	10370A	tooth	2018	OlaldeNature2018	Haak, Wolfgang	4350	2800-2000 BCE	Iberia_BellBeaker	Iberia_Bell_Beaker	Barcelona, Cerdanyola, Paris Street	Spain	41.49194444	2.138888889	1240K	1	0.046	51816	F	..	101	K1a2a	[0.999,1.000]	..	..	..	..	..	..	half	S1244.L1	PASS
I0261	I0261	10378A	tooth	2018	OlaldeNature2018	Haak, Wolfgang	4350	2800-2000 BCE	Iberia_BellBeaker	Iberia_Bell_Beaker	Barcelona, Cerdanyola, Paris Street	Spain	41.49194444	2.138888889	1240K	1	0.047	52264	M	R1b1a(xR1b1a1a)2a)	109	U5b1i	[0.984,0.992]	..	..	..	..	..	..	half	S1245.L1	PASS
I0262	I0262	10381A	tooth	2018	OlaldeNature2018	Haak, Wolfgang	4350	2800-2000 BCE	Iberia_BellBeaker	Iberia_Bell_Beaker	Barcelona, Cerdanyola, Paris Street	Spain	41.49194444	2.138888889	1240K	1	0.084	92174	F	..	135	U5b3	[0.998,1.000]	..	..	..	..	..	..	half	S1246.L1	PASS
I0263	I0263	10385A	tooth	2018	OlaldeNature2018	Haak, Wolfgang	4350	2800-2000 BCE	Iberia_BellBeaker	Iberia_Bell_Beaker	Barcelona, Cerdanyola, Paris Street	Spain	41.49194444	2.138888889	1240K	1	0.028	31569	F	..	7.25	X	[0.946,0.988]	..	..	..	..	..	..	half	S1247.L1	PASS
I0459	I0459	Roy2	tooth	2018	OlaldeNature2018	Haak, Wolfgang	4350	2600-2200 BCE (based on other direct dates from the same site)	Iberia_BellBeaker	Iberia_Bell_Beaker	Burgos, Arroyal I	Spain	42.4	-3.75	1240K	1	0.658	527866	F	..	419	U5b2b	[0.996,1.000]	..	..	..	..	..	..	half	S0654.L1	PASS
I0823	I0823	10360A	tooth	2018	OlaldeNature2018	Haak, Wolfgang	4350	2800-2000 BCE	Iberia_BellBeaker	Iberia_Bell_Beaker	Barcelona, Cerdanyola, Paris Street	Spain	41.49194444	2.138888889	1240K	1	0.054	60463	F	..	86.8	H1	[0.990,0.997]	0.082	0	..	..	..	..	half	S0823.L1	PASS
I1553	I1553	10388A	tooth	2018	OlaldeNature2018	Haak, Wolfgang	4350	2800-2000 BCE	Iberia_BellBeaker	Iberia_Bell_Beaker	Barcelona, Cerdanyola, Paris Street	Spain	41.49194444	2.138888889	1240K	1	0.033	37205	F	..	10.4	pre-H103	[0.957,0.991]	..	..	..	..	..	..	half	S1553.L1	PASS
EHU002	EHU002	UE450	..	2019	OlaldeScience2019	Haak, Wolfgang	4363	2490-2335 BCE (3933Â±32 BP, CSIC-1896)	Iberia_C	Iberia_C	Castilla y LeÃ³n, Burgos, Monasterio de Rodilla, El Hundido	Spain	42.419214	-3.484745	1240K	1	1.23279	674286	M	R1b1a1a2a1a2(xR1b1a1a2a1a2a5)	..	K1a4a1	..	..	..	..	..	..	..	half	EHU002.A0201	#N/A
PG2002	PG2002	PG2002.A0101, BZNK-303/1, Progress 2, kurgan 1, grave 25b	tooth (molar)	2019	WangNatureCommunications2019	Krause, Johannes	4363	2483-2342 calBCE (3929Â±22 BP, MAMS-29815)	Russia_North_Caucasus	North_Caucasus	Piedmont, Progress 2	Russia	43.822691	43.350278	1240K	..	0.28174	272729	F	..	..	U1a1a3	..	..	..	..	..	..	..	half	..	#N/A
I2495	I2495	A-4-1	petrous	2017	LazaridisNature2017	Pinhasi, Ron	4377	2558-2295 calBCE (3925Â±35 BP, Poz-81111)	Anatolia_EBA	Anatolia_EBA	Mediterranean, Isparta, HarmanÃ¶ren-GÃ¶ndÃ¼rle HÃ¶yÃ¼k	Turkey	37.91774	30.70839	1240K	2	8.01713	1011604	M	J1a	..	H	..	..	..	..	0.004156	3.05012748	[0.001,0.007]	half,half	S2495.E1.L2,S2495.E1.L3	PASS (Xcontam=0.004)
I3528	I3528	LP15.5=GEN85	tooth (molar)	2018	OlaldeNature2018	SzÃ©csÃ©nyi-Nagy, Anna	4380	2559-2301 calBCE (3931Â±31 BP, DeA-11507)	Hungary_EBA_BellBeaker	Hungary_Bell_Beaker_EBA	BudakalÃ¡sz, Luppa csÃ¡rda	Hungary	47.62094	19.04494	1240K	1	0.217	224817	M	G2a2a1a2a1	214	HV4a1+16291	[0.993,0.999]	0.096	0.427	117	n/a (<200 SNPs)	n/a (<200 SNPs)	n/a (<200 SNPs)	half	S3528.L1	PASS
I5748	I5748	skeleton 575 (Jan) M22	petrous	2018	OlaldeNature2018	Altena, Eveline	4382	2579-2284 calBCE (3945Â±55 BP, GrN-6650C)	Netherlands_BellBeaker	Netherlands_Bell_Beaker	Noord-Holland, Oostwoud, De Tuithoorn	Netherlands	52.733563	5.096183	1240K	1	4.524	636009	M	R1b1a1a2a1a2	97.8	X2b4	[0.978,0.991]	..	..	..	0.005587	2.388351922	[0.001,0.01]	half	S5748.E1.L1	PASS (Xcontam=0.006)
I1390	I1390	11-Grave68	tooth	2018	OlaldeNature2018	Lemercier, Olivier	4383	2566-2299 calBCE [2566-2524 calBCE (3910Â±35 BP, Poz-41227), 2489-2299 calBCE (3875Â±35 BP, Poz-41226)]	France_BellBeaker	France_Bell_Beaker	Haut-Rhin, Sierentz, Les Villas d'Aurele	France	47.39	7.271	1240K	1	0.592	449568	M	R1b1a1a2a1a2	174	X2b4a	[0.998,1.000]	0.12	0.436	453	0.005099	1.07624405	[0,0.014]	half	S1390.E1.L1	PASS
I1976	I1976	ES.1/4	tooth	2017	OlaldeScience2019 (supplement of LipsonNature2017)	Lalueza-Fox, Carles	4409	2571-2347 calBCE (3960Â±30 BP, Beta-299306)	Iberia_C	Iberia_C	Basque Country, Alava, El Sotillo	Spain	42.57	-2.62	1240K	3	0.12618	138607	M	I2a2a	..	H3	..	..	..	..	..	..	..	half,half,half	S1976.E1.L1,S1976.E1.L2,S1976.E1.L3	#N/A
I2932	I2932	GENSCOT70	petrous	2018	OlaldeNature2018	Armit, Ian	4409	2570-2347 calBCE (3962Â±29 BP, SUERC-68721)	Scotland_N	UK_Neolithic	Scotland, Orkney, Isbister	Great Britain	58.74	-2.916	1240K	1	5.999	786582	M	I2a1b	766	H5	[0.982,0.993]	..	0.421	5612	0.005597	5.700117984	[0.004,0.008]	half	S2932.E1.L1	PASS (Xcontam=0.005)
I0257	I0257	10362A	tooth	2018	OlaldeNature2018	Haak, Wolfgang	4411	2571-2350 calBCE (3965Â±29 BP, MAMS-25937)	Iberia_BellBeaker	Iberia_Bell_Beaker	Barcelona, Cerdanyola, Paris Street	Spain	41.49194444	2.138888889	1240K	1	0.1	107954	M	R1b1	34.3	H1ax	[0.945,0.977]	..	..	..	..	..	..	half	S1241.L1	PASS
ALT_3_d	ALT_3	ALT_3	tooth	2019	MittnikScience2019	Mittnik, Alissa	4450	2600-2400 BCE	Germany_CordedWare_Tauber	Germany_CordedWare_Tauber	Althausen	Germany	49.468332	9.744072	1240k	3	0.002069	18450	F	..	..	K1b2bÂ	..	..	..	..	..	..	..	half	ABI525Althausen3, ABI549Althausen3, MA301Althausen3	#N/A
I6713	I6713	StPet46, collection 6136, individual 10	bone (long bone)	2019	NarasimhanPattersonScience2019	Pinhasi, Ron; Moiseyev, Vyacheslav	4450	3000-2000 BCE	Russia_Afanasievo	Afanasievo	Middle Yenisei region, Afanasieva Gora	Russia	54.35661	90.919186	1240K	1	0.918905	616129	F	..	171	U5a1g2	[0.989,0.997]	0.039	0.01	3007	..	..	..	half	S6713.E1.L1	PASS
ALT_4_d	ALT_4	ALT_4	tooth	2019	MittnikScience2019	Mittnik, Alissa	4464	2570-2458 calBCE (3970Â±24 BP, MAMS-18885)	Germany_CordedWare_Tauber	Germany_CordedWare_Tauber	Althausen	Germany	49.468332	9.744072	1240k	2	0.043051	83065	M	R1b1a2a1a	..	U5a1a1Â	..	..	..	..	..	..	..	half	341EvaAlthausen4, ABI546Althausen4	#N/A
I2630	I2630	GENSCOT02	petrous	2018	OlaldeNature2018	Armit, Ian	4472	2580-2463 calBCE (3999Â±32 BP, SUERC-68632)	Scotland_N	UK_Neolithic	Scotland, Orkney, Isbister	Great Britain	58.74	-2.916	1240K	1	5.836	932048	M	I2a1b1	155	K1a4	..	0.093	0.417	8484	0.003799	5.224773928	[0.002,0.005]	half	S2630.E1.L2	PASS
MK3003	MK3003	MK3003.A0101, BZNK-051/1, Marinskaya 3, kurgan 1, grave 7	tooth (molar)	2019	WangNatureCommunications2019	Krause, Johannes	4477	2577-2476 calBCE (4020Â±22 BP, MAMS-29809)	Russia_Steppe_Catacomb	Catacomb	Piedmont, Mar'inskaja 3	Russia	43.925355	43.530317	1240K	..	0.551024	445824	F	..	..	U4a2	..	..	..	..	..	..	..	half	..	#N/A
I4144	I4144	RISE563	tooth	2015	OlaldeNature2018 (known there as I5021)	Allentoft, Morten	4492	2572-2512 calBCE (3955Â±35 BP, Poz-84553)	Germany_BellBeaker	Germany_Bell_Beaker	Osterhofen-Altenmarkt	Germany	48.691	13.016	1240K	1	0.086	97061	M	R1b1a1a2	138	K1	[0.998,1.000]	0.084	0.423	21	n/a (<200 SNPs)	n/a (<200 SNPs)	n/a (<200 SNPs)	half	S5021.E1.L1	PASS
I2683	I2683	G3/95	petrous	2017	LazaridisNature2017	Pinhasi, Ron	4494	2618-2470 calBCE (4015Â±30 BP, PSUAMS-1988)	Anatolia_EBA	Anatolia_EBA	Mediterranean, Isparta, HarmanÃ¶ren-GÃ¶ndÃ¼rle HÃ¶yÃ¼k	Turkey	37.91774	30.70839	1240K	1	5.57057	904777	F	..	583	T2b+152	[0.997,1.000]	0.126	0.012	4160	..	..	..	half	S2683.E1.L2	PASS
I6714	I6714	StPet49, collection 6612, individual 3	petrous	2019	NarasimhanPattersonScience2019	Pinhasi, Ron; Moiseyev, Vyacheslav	4495	2617-2472 calBCE (4020Â±25 BP, PSUAMS-3909)	Russia_Afanasievo_son.I3388_son.I3950_brother.I3949	Afanasievo	Altai Mountains, Yenisey River, left bank of Karasuk tributary, Karasuk III	Russia	48.832683	83.909744	1240K	1	3.61117	868211	M	Q1a2	142	U5a1d2b	[0.994,0.999]	0.11	0.416	5117	0.006332	5.239275702	[0.004,0.009]	half	S6714.E1.L1	PASS (Xcontam=0.006)
I11456_published	I11456	398, Grave 18A, Period II, phases 5A/5B	petrous	2019	NarasimhanPattersonScience2019	Pinhasi, Ron; Vidale,Massimo; Coppa, Alfredo	4500	2600-2500 BCE	Iran_BA2_ShahrISokhta_published	Indus_Periphery	Seistan, Shahr-i Sokhta	Iran	30.649857	61.400311	1240K	1	1.70642	633905	F	..	..	W3a1b	[0.989,0.997]	0.15	0.018	4902	..	..	..	half	S11456.Y1.E1.L1	#N/A
I11478	I11478	422, IRW Grave 7, possibly Period I	petrous	2019	NarasimhanPattersonScience2019	Pinhasi, Ron; Vidale,Massimo; Coppa, Alfredo	4500	3200-1900 BCE	Iran_BA1_ShahrISokhta	Shahr_I_Sokhta_BA1	Seistan, Shahr-i Sokhta	Iran	30.649857	61.400311	1240K	1	1.98561	667006	M	J2a1h2	..	U1a1c1d	[0.992,0.999]	0.146	0.432	2875	0.003324	2.281379782	[0,0.006]	half	S11478.Y1.E1.L1	#N/A
I8728_published	I8728	303C, T.303C, Period II, phase 5B	petrous	2019	NarasimhanPattersonScience2019	Pinhasi, Ron; Vidale,Massimo; Coppa, Alfredo	4500	2600-2500 BCE	Iran_BA2_ShahrISokhta_published	Indus_Periphery	Seistan, Shahr-i Sokhta	Iran	30.649857	61.400311	1240K	1	1.14141	657401	M	J2a	6.12	R7	[0.943,1.000]	0.082	0.423	1601	0.006642	2.546707857	[0.002,0.012]	half	S8728.E1.L1	#N/A
I6596_published	I6596	Hume 8A, 146176	tooth	2018	OlaldeNature2018	Haak, Wolfgang	4550	2900-2300 BCE	Iberia_C_published	Iberia_C	Madrid, Humanejos	Spain	40.22	-3.76	1240K	1	0.032	38024	M	CT	328	H3	[0.980,0.991]	..	..	..	..	..	..	half	S6596.E1.L1	PASS
I6617	I6617	Hume 19A, 14612 Ind 1	tooth	2018	OlaldeNature2018	Haak, Wolfgang	4550	2900-2300 BCE	Iberia_C	Iberia_C	Madrid, Humanejos	Spain	40.22	-3.76	1240K	1	0.408	374793	M	I2a2a1b2	188	H1	[0.995,1.000]	..	..	..	0.006352	0.639113098	[0,0.026]	half	S6617.E1.L1	PASS
I6628	I6628	Hume 2A, 146187	tooth	2018	OlaldeNature2018	Haak, Wolfgang	4550	2900-2300 BCE	Iberia_C	Iberia_C	Madrid, Humanejos	Spain	40.22	-3.76	1240K	1	0.102	112781	F	..	104	H1	[0.995,1.000]	..	..	..	..	..	..	half	S6628.E1.L1	PASS
I6629	I6629	Hume 3A, 146154	tooth	2018	OlaldeNature2018	Haak, Wolfgang	4550	2900-2300 BCE	Iberia_C	Iberia_C	Madrid, Humanejos	Spain	40.22	-3.76	1240K	1	0.029	34797	M	F	393	T2b	[0.999,1.000]	..	..	..	-0.029173	-0.333296812	[0,0.142]	half	S6629.E1.L1	PASS
I6630	I6630	Hume 4A, 146143	tooth	2018	OlaldeNature2018	Haak, Wolfgang	4550	2900-2300 BCE	Iberia_C	Iberia_C	Madrid, Humanejos	Spain	40.22	-3.76	1240K	1	0.042	47746	F	..	36.5	J2a1a1	[0.973,0.985]	..	..	..	..	..	..	half	S6630.E1.L1	PASS
I6671	I6671	StPet27, site II, grave K-235, individual 13	petrous	2019	NarasimhanPattersonScience2019	Pinhasi, Ron; Pinhasi, Ron; Moiseyev, Vyacheslav; Gromov, Andrey	4550	3000-2200 BCE	Turkmenistan_EBA_Parkhai	Parkhai_Anau_EN	Parkhai II	Turkmenistan	38.348048	56.24543	1240K	1	3.74639	863817	F	..	84.5	HV14	[0.966,0.985]	0.116	0.014	9143	..	..	..	half	S6671.E1.L1	#N/A
I6695	I6695	BILI_139	petrous (CBD)	2019	NarasimhanPattersonScience2019	Pinhasi, Ron; Veleminsky, Petr; DobeÅ¡, Miroslav	4575	2900-2350 BCE	Czech_CordedWare	Western_Steppe_MLBA	Bilina	Czech Republic	50.548056	13.776111	1240K	1	3.71833	818786	F	..	188	H2a3	[0.989,0.999]	0.068	0.014	8109	..	..	..	half	S6695.E1.L1	#N/A
I6696	I6696	VEZE_27	petrous (CBD)	2019	NarasimhanPattersonScience2019	Pinhasi, Ron; Veleminsky, Petr; DobeÅ¡, Miroslav	4575	2900-2350 BCE	Czech_CordedWare	Western_Steppe_MLBA	VelkÃ© Å½ernoseky	Czech Republic	50.542896	14.065942	1240K	1	3.16127	850315	M	I2a1	187	H2a1	[0.985,0.995]	0.077	0.417	4946	0.006259	4.936602633	[0.004,0.009]	half	S6696.E1.L1	#N/A
I0457	I0457	Cmol165b	tooth	2018	OlaldeNature2018	Haak, Wolfgang	4580	2920-2340 BCE	Iberia_BellBeaker	Iberia_Bell_Beaker_C	Murcia, Caravaca, Camino del Molino	Spain	38.1	-1.85	1240K	1	0.017	19814	M	CF	157	J1c1	[0.999,1.000]	..	..	..	..	..	..	half	S0652.L1	PASS
I5374	I5374	SB 400B3	bone (long bone)	2018	OlaldeNature2018	Brace, Selina	4595	2830-2460 calBCE (4008Â±39 BP, OxA-16460)	England_N	UK_Neolithic	England, Somerset, Cheddar, Totty Pot	Great Britain	51.279	-2.743324	1240K	1	0.034	39969	M	CT	239	H1c	[0.996,1.000]	..	..	..	..	..	..	half	S5374.L1	PASS
I11458_published	I11458	400, Grave 405	petrous	2019	NarasimhanPattersonScience2019	Pinhasi, Ron; Vidale,Massimo; Coppa, Alfredo	4600	3200-2100 BCE	Iran_BA2_ShahrISokhta_published	Indus_Periphery	Seistan, Shahr-i Sokhta	Iran	30.649857	61.400311	1240K	1	0.025536	30098	M	F	..	..	..	..	..	..	..	..	..	half	S11458.Y1.E1.L1	#N/A
I11474	I11474	418, Grave 303A, probably later Period II, phase 5B	petrous	2019	NarasimhanPattersonScience2019	Pinhasi, Ron; Vidale,Massimo; Coppa, Alfredo	4600	2700-2600 BCE	Iran_BA1_ShahrISokhta	Shahr_I_Sokhta_BA1	Seistan, Shahr-i Sokhta	Iran	30.649857	61.400311	1240K	1	0.890731	516701	M	J2a	..	R5a2b	[0.989,0.998]	0.141	0.436	988	0.006831	1.980558001	[0,0.014]	half	S11474.Y1.E1.L1	#N/A
I11476	I11476	420, IRV Grave 20	petrous	2019	NarasimhanPattersonScience2019	Pinhasi, Ron; Vidale,Massimo; Coppa, Alfredo	4600	3200-2100 BCE	Iran_BA1_ShahrISokhta	Shahr_I_Sokhta_BA1	Seistan, Shahr-i Sokhta	Iran	30.649857	61.400311	1240K	1	2.05513	658230	F	..	..	T1a3	[0.988,0.997]	0.133	0.013	5552	..	..	..	half	S11476.Y1.E1.L1	#N/A
I1392	I1392	13-Grave 9	tooth	2018	OlaldeNature2018	Lemercier, Olivier	4604	2832-2476 calBCE (4047Â±29 BP, MAMS-25935)	France_BellBeaker_lowSteppe	France_Bell_Beaker	Haut-Rhin, Hegenheim, Necropole	France	47.3408	7.313	1240K	3	0.975419	632716	F	..	..	H1+152	..	..	..	..	..	..	..	half,half,half	S1392.E1.L1,S1392.E1.L4,S1392.E1.L5	PASS
Darra.I.Kur_d	Darra.I.Kur	Darra.I.Kur	petrous	2019	NarasimhanPattersonScience2019	Douka, Katerina; Meyer, Matthias; Hadjinjak, Mateja	4605	2850-2460 calBCE (3989Â±31 BP, OxA-31781)	Afghanistan_DarraIKur_MBA	Darra_i_kur_MBA	Darra-i-Kur Cave	Afghanistan	36.783333	70	1240K	..	0.031	36481	M	..	..	H2a	..	..	..	..	..	..	..	minus	..	#N/A
I0826	I0826	10400A	..	2018	OlaldeNature2018	Haak, Wolfgang	4607	2833-2480 calBCE (4051Â±28 BP, MAMS-25940)	Iberia_BellBeaker	Iberia_Bell_Beaker	Barcelona, Cerdanyola, Paris Street	Spain	41.49194444	2.138888889	1240K	1	0.104	112957	M	I2a2	105	H1t	[0.983,0.993]	..	0.533	..	..	..	..	half	S0826.L1	PASS
RK4002	RK4002	RK4002.B0101, BZNK-304/2, Rasshevatskiy 4, kurgan 1, grave 5	tooth (molar)	2019	WangNatureCommunications2019	Krause, Johannes	4610	2831-2489 calBCE (4050Â±22 BP, MAMS-29820)	Russia_Steppe_Catacomb	Catacomb	Kuban steppe, Rasshevatskij 4	Russia	45.535978	41.059517	1240K	..	1.11849	633034	M	R1b1a2	..	U4d3	..	..	..	..	0.00961	..	..	half	..	#N/A
I3447	I3447	DL-OP2-B, #41	bone (cranial)	2019	NarasimhanPattersonScience2019	Frachetti, Michael	4623	2850-2495 calBCE (4075Â±25 BP, PSUAMS-2071)	Kazakhstan_Dali_EBA	Dali_EBA	Byan Zherek, eastern spur, Dali	Kazakhstan	45.13237778	79.36439444	1240K	1	3.728	775219	F	..	400	R1b	[0.983,0.993]	0.109	0.012	7615	..	..	..	half	S3447.E1.L1	#N/A
I1970	I1970	V-2	tooth	2018	OlaldeNature2018	Lalueza-Fox, Carles	4635	2880-2490 BCE (GrN-10972)	Iberia_BellBeaker	Iberia_Bell_Beaker	Lisbon, Verdelha dos Ruivos	Portugal	38.875	-9.075	1240K	1	0.192268	206310	M	I	32.7	X2	[0.980,0.991]	0.125	0.412	81	n/a (<200 SNPs)	n/a (<200 SNPs)	n/a (<200 SNPs)	half	S1970.E1.L2	PASS
I11752	I11752	BARN-039, Inskoy Dol, kurgan 6	petrous (CBD)	2019	NarasimhanPattersonScience2019	Tishkin, Alexey A. A.	4650	2900-2500 BCE	Russia_Afanasievo	Afanasievo	Inskoy Dol	Russia	..	..	1240K	1	2.63001	697749	F	..	910.9	U4d3	[0.986,0.998]	0.1355	0.01	..	..	..	..	half	S11752.Y1.E1.L1	PASS
LYG001	LYG001	LYG001.A0101, BZNK-297/1, Lysogorskaya 6, kurgan 3, grave 4	petrous	2019	WangNatureCommunications2019	Krause, Johannes	4672	2863-2581 calBCE (4122Â±23 BP, MAMS-29825)	Russia_North_Caucasus	North_Caucasus	Piedmont, Lysogarskaya	Russia	44.05336	43.21034	1240K	..	0.995972	552955	M	R1b1a2	..	H13a1a2	..	..	..	..	0.00355	..	..	half	..	#N/A
I3952	I3952	StPet51, collection 6612, individual 5	petrous	2019	NarasimhanPattersonScience2019	Pinhasi, Ron; Moiseyev, Vyacheslav	4673	2866-2579 calBCE (4120Â±30 BP, PSUAMS-1957)	Russia_Afanasievo	Afanasievo	Altai Mountains, Yenisey River, left bank of Karasuk tributary, Karasuk III	Russia	48.832683	83.909744	1240K	2	7.81	917159	M	R1b1a1a2a2c1	..	U5a1a1	..	..	..	..	0.004	2.564645085	[0.001,0.007]	half,half	S3952.E1.L1,S3953.E1.L1	PASS (Xcontam=0.005)
BU2001	BU2001	BU2001.A0101, BZNK-305/1, Beliy Ugol 2, kurgan 1, grave 11	bone (long bone)	2019	WangNatureCommunications2019	Krause, Johannes	4674	2867-2581 calBCE (4125Â±19 BP, HD-29619)	Russia_North_Caucasus	North_Caucasus	Piedmont, Belij Ugol 2	Russia	44.023591	42.818456	1240K	..	0.336958	308405	M	R1b1a2a2	..	..	..	..	..	..	0.01058	..	..	half	..	#N/A
I3954	I3954	StPet52, collection 6612, individual 8	petrous	2019	NarasimhanPattersonScience2019	Pinhasi, Ron; Moiseyev, Vyacheslav	4699	2872-2625 calBCE (4140Â±25 BP, PSUAMS-2293)	Russia_Afanasievo	Afanasievo	Altai Mountains, Yenisey River, left bank of Karasuk tributary, Karasuk III	Russia	48.832683	83.909744	1240K	1	4.888	810871	F	..	294	U4b3	[0.987,0.997]	0.094	0.01	8331	..	..	..	half	S3954.E1.L1	PASS
I1723	I1723	I1723, Goryachevodskiy 2, kurgan 3, grave 5	bone (rib)	2019	WangNatureCommunications2019	Pinhasi, Ron	4702	2877-2627 calBCE (4150Â±31 BP, OxA-16190)	Russia_North_Caucasus	North_Caucasus	Goryachevadskiy	Russia	44.031853	43.129956	1240K	4	0.064897	74075	M	R1b1a1a2a	..	U5b2a1a	..	..	..	..	..	..	..	minus,half,minus,minus	S1723.E1.L4,S1723.E1.L1,S1723.E1.L3,S1723.E1.L2	#N/A
I11459_published	I11459	401, IRW Grave 10, Period II (late), phase 5B	petrous	2019	NarasimhanPattersonScience2019	Pinhasi, Ron; Vidale,Massimo; Coppa, Alfredo	4703	2875-2631 calBCE (4150Â±25 BP, PSUAMS-5715)	Iran_BA2_ShahrISokhta_published	Indus_Periphery	Seistan, Shahr-i Sokhta	Iran	30.649857	61.400311	1240K	1	0.386443	325684	M	H1a1d2	..	W3a1b	[0.987,0.998]	0.134	0.431	210	0.006186	0.881956421	[0,0.02]	half	S11459.Y1.E1.L1	#N/A
MK5009	MK5009	MK5009.A0101, BZNK-064/2, Marinskaya 5, kurgan 1, grave 10	tooth (molar)	2019	WangNatureCommunications2019	Krause, Johannes	4706	2878-2633 calBCE (4160Â±30 BP, MAMS-110549)	Russia_North_Caucasus	North_Caucasus	Piedmont, Mar'inskaja 5	Russia	43.905354	43.521883	1240K	..	0.515949	427531	M	R1b1a2	..	R1a1a	..	..	..	..	0.0047	..	..	half	..	#N/A
I2923	I2923	TH16-51, 33-16-51 (CH95 X 1)	petrous	2019	NarasimhanPattersonScience2019	Pinhasi, Ron; Monge, Janet	4707	2878-2636 calBCE (4160Â±25 BP, PSUAMS-1915)	Iran_C_TepeHissar	Hajji_Firuz_IA	Tepe Hissar	Iran	36.15444444	54.38361111	1240K	1	1.35	576483	M	L2	123	W3b	[0.993,0.999]	0.121	0.437	1744	0.002602	1.490713405	[0,0.006]	half	S2923.E1.L1	#N/A
I6294	I6294	41, Grachevka II 2/1	tooth	2019	NarasimhanPattersonScience2019	Khokhlov, Alexander; Anthony, David	4721	2876-2666 calBCE (4160Â±20 BP, PSUAMS-2956)	Russia_Poltavka	Western_Steppe_MLBA	Samara Oblast, Volga River Valley, Sok River, Grachevka	Russia	53.58975	50.57129167	1240K	1	1.02177	684101	M	R1b1a1a2a2	185	U5a1g	[0.994,1.000]	0.039	0.421	1425	0.004895	1.9986224	[0,0.01]	half	S6294.E1.L1	#N/A
I2924	I2924	TH16-56, 33-16-56 (DF07 X 6)	petrous	2019	NarasimhanPattersonScience2019	Pinhasi, Ron; Monge, Janet	4724	2881-2666 calBCE (4170Â±25 BP, PSUAMS-2262)	Iran_C_TepeHissar	Hajji_Firuz_IA	Tepe Hissar	Iran	36.15444444	54.38361111	1240K	1	1.386	601080	F	..	454	U5b2	[0.991,0.998]	0.048	0.013	3873	..	..	..	half	S2924.E1.L1	#N/A
I2925	I2925	TH16-110, 33-16-110 (DF19 X 55)	petrous	2019	NarasimhanPattersonScience2019	Pinhasi, Ron; Monge, Janet	4724	2881-2666 calBCE (4170Â±25 BP, PSUAMS-1913)	Iran_C_TepeHissar	Hajji_Firuz_IA	Tepe Hissar	Iran	36.15444444	54.38361111	1240K	1	1.884	664720	F	..	448	X2p	[0.992,0.999]	0.104	0.013	5189	..	..	..	half	S2925.E1.L1	#N/A
I3387	I3387	StPet41, collection 6136, individual 3	petrous	2019	NarasimhanPattersonScience2019	Pinhasi, Ron; Moiseyev, Vyacheslav	4725	2950-2600 BCE [sibling of RISE511 who is directly dated]	Russia_Afanasievo	Afanasievo	Middle Yenisei region, Afanasieva Gora	Russia	54.35661	90.919186	1240K	2	3.17406	944165	M	R1b1a1a2a2	..	J2a2a	..	..	..	..	0.008855	3.939985851	[0.004,0.013]	half,half	S3387.E1.L3,S6164.E1.L1	PASS (Xcontam=0.006)
GW1001	GW1001	GW1001.A0101, BZNK-287/1, Goryachevodskiy 2, kurgan 3, grave 10	tooth (molar)	2019	WangNatureCommunications2019	Krause, Johannes	4726	2881-2671 calBCE (4174Â±24 BP, MAMS-29807)	Russia_North_Caucasus	North_Caucasus	Piedmont, GorjaÄevodskij 1	Russia	44.031853	43.129956	1240K	..	1.13224	531046	M	R1b1a2a2	..	U2e1b	..	..	..	..	0.00708	..	..	half	..	#N/A
RK1001	RK1001	RK1001.C0101, BZNK-034/4, Rasshevatskiy 1, kurgan 21, grave 11	tooth (molar)	2019	WangNatureCommunications2019	Krause, Johannes	4726	2879-2673 calBCE (4171Â±22 BP, MAMS-29816)	Russia_Caucasus_EBA_Yamnaya	Yamnaya_Caucasus	Kuban steppe, Rasshevatskij 1	Russia	45.537249	41.116544	1240K	..	1.54551	609235	M	R1b1a2	..	U5a1d	..	..	..	..	0.00774	..	..	half	..	#N/A
I10565	I10565	StPet43, collection 6136, individual 5	petrous	2015	NarasimhanPattersonScience2019	Pinhasi, Ron; Moiseyev, Vyacheslav	4732	2887-2677 calBCE (4186Â±27 BP, OxA-31221)	Russia_Afanasievo	Afanasievo	Middle Yenisei region, Afanasieva Gora	Russia	54.35661	90.919186	1240K	1	3.78748	735620	F	..	1150	T2c1a2	[0.993,0.999]	0.09	0.01	8005	..	..	..	half	S10565.E1.L2	PASS
SA6010	SA6010	SA6010.A0101, BZNK-008/3, Sharakhalsun 6, kurgan 2, grave 13	tooth (molar)	2019	WangNatureCommunications2019	Krause, Johannes	4732	2884-2679 calBCE (4185Â±23 BP, MAMS-29821)	Russia_Caucasus_EBA_Yamnaya	Yamnaya_Caucasus	Kaspi steppe, Å arachalsun 6	Russia	45.725651	43.986933	1240K	..	0.4313	372212	M	..	..	U5a1g	..	..	..	..	0.00456	..	..	half	..	#N/A
I7671	I7671	Bobrovka kurgan 1, grave 1	petrous	2019	NarasimhanPattersonScience2019	Khokhlov, Alexander; Anthony, David	4733	2885-2680 calBCE (4185Â±20 BP, PSUAMS-4275)	Russia_Poltavka	Western_Steppe_MLBA	Samara Oblast, Volga River Valley, Bobrovka	Russia	53.16638889	50.67361111	1240K	1	1.68229	758722	M	R1b1a1a2a2	75.3	U5a1b	[0.973,0.988]	0.176	0.417	2515	0.006884	3.202194089	[0.003,0.011]	half	S7671.E1.L1	#N/A
I0455	I0455	Cmol123	tooth	2018	OlaldeNature2018	Haak, Wolfgang	4735	2905-2665 calBCE (4210Â±40 BP, Beta-261529)	Iberia_BellBeaker	Iberia_Bell_Beaker_C	Murcia, Caravaca, Camino del Molino	Spain	38.1	-1.85	1240K	1	0.041	46870	M	I	128	H1	[0.973,0.988]	..	..	..	..	..	..	half	S0650.L1	PASS
I11479	I11479	423, IRW Grave 4, Period II, phase 6	petrous	2019	NarasimhanPattersonScience2019	Pinhasi, Ron; Vidale,Massimo; Coppa, Alfredo	4748	2898-2697 calBCE (4210Â±25 BP, PSUAMS-5716)	Iran_BA1_ShahrISokhta	Shahr_I_Sokhta_BA1	Seistan, Shahr-i Sokhta	Iran	30.649857	61.400311	1240K	1	0.0883	94223	F	..	..	R30b	[0.936,0.993]	0.111	0.013	71	..	..	..	half	S11479.Y1.E1.L1	#N/A
I11472	I11472	416, Grave 408, Period I (late) phase 8	petrous	2019	NarasimhanPattersonScience2019	Pinhasi, Ron; Vidale,Massimo; Coppa, Alfredo	4750	2900-2700 BCE	Iran_BA3_ShahrISokhta	Shahr_I_Sokhta_BA3	Seistan, Shahr-i Sokhta	Iran	30.649857	61.400311	1240K	1	0.06397	69792	F	..	..	T2d2	[0.568,0.957]	0.113	0.024	29	..	..	..	half	S11472.Y1.E1.L1	#N/A
I6711	I6711	StPet42, collection 6136, individual 4	bone	2019	NarasimhanPattersonScience2019	Pinhasi, Ron; Moiseyev, Vyacheslav	4750	2950-2650 BCE [son of RISE511 with a date of 2909-2679 calBCE (4224Â±36 BP, OxA-31568)]	Russia_Afanasievo	Afanasievo	Middle Yenisei region, Afanasieva Gora	Russia	54.35661	90.919186	1240K	1	0.213903	220203	M	R1b1a1a2a	185	J2a2a	[0.996,0.999]	0.051	0.428	78	n/a (<200 SNPs)	n/a (<200 SNPs)	n/a (<200 SNPs)	half	S6711.E1.L1	PASS
RK1003	RK1003	RK1003.C0101, BZNK-042/3, Rasshevatskiy 1, kurgan 21, grave 21	tooth (molar)	2019	WangNatureCommunications2019	Krause, Johannes	4751	2899-2702 calBCE (4218Â±24 BP, MAMS-29817)	Russia_North_Caucasus	North_Caucasus	Kuban steppe, Rasshevatskij 1	Russia	45.537249	41.116544	1240K	..	0.165278	170332	F	..	..	R1a1a	..	..	..	..	..	..	..	half	..	#N/A
I2473	I2473	ES-6G-110	tooth	2017	OlaldeScience2019 (supplement of LipsonNature2017)	Lalueza-Fox, Carles	4765	2916-2714 calBCE (4250Â±30 BP, Beta-299305)	Iberia_C	Iberia_C	Basque Country, Alava, El Sotillo	Spain	42.57	-2.62	1240K	2	0.140336	153734	M	I2a2a	..	H3	..	..	..	..	..	..	..	half,half	S2473.E1.L1,S2473.E1.L3	#N/A
I11112	I11112	16) Podsukhanikha II, kurgan 19A, burial 1	bone (phalanx)	2019	NarasimhanPattersonScience2019	Savenkova, Tatyana	4800	3000-2700 BCE [2926-2779 calBCE (4271Â±30 BP, Bln-5280), based on a sample of wood from the grave]	Russia_Afanasievo	Afanasievo	Krasnoyarsk Krai, Minusinsk, Podsukhanika II	Russia	53.87388889	91.46972222	1240K	1	0.889992	599959	M	R1b1a1a2a2	224.4	H15b1	[0.954,0.979]	0.046	0.381	1538	0.0128	3.657142857	[0.006,0.02]	half	S11112.E1.L1	PASS (Xcontam=0.014)
I1845	I1845	LHUE-Pet1: LHUE-2010, CUADRO KII, Sector 7, L-IV.	..	2019	OlaldeScience2019	Lalueza-Fox, Carles	4800	3100-2600 BCE [(2894-2678 calBCE (4200Â±30 BP, Beta-301226), 2911-2705 calBCE (4240Â±30 BP, Beta-301223), 3010-2970 calBCE (Beta-301222), 3080-3	Iberia_C	Iberia_C	Basque Country, Alava, Alto de la Huesera	Spain	42.57	-2.57	1240K	1	0.442559	410700	M	I2a2a2	15.1	K1a2c	[0.939,0.968]	0.052	0.413	336	0.000882	0.185819096	[0,0.01]	half	S1845.E1.L2	#N/A
I1846	I1846	LHUE-Pet3: LHUE-2010, CUADRO K12, Lecho 5, x=63, y=95,z=255.	..	2019	OlaldeScience2019	Lalueza-Fox, Carles	4800	3100-2600 BCE [(2894-2678 calBCE (4200Â±30 BP, Beta-301226), 2911-2705 calBCE (4240Â±30 BP, Beta-301223), 3010-2970 calBCE (Beta-301222), 3080-3	Iberia_C	Iberia_C	Basque Country, Alava, Alto de la Huesera	Spain	42.57	-2.57	1240K	1	0.975267	650008	F	..	70.6	T2b3+151	[0.987,0.996]	0.079	0.015	3705	..	..	..	half	S1846.E1.L2	#N/A
I1978	I1978	LHUE-Pet2: LHUE-2010, CUADRO K10, Sector 5, x=14, y=70,z=251/258	..	2019	OlaldeScience2019	Lalueza-Fox, Carles	4800	3100-2600 BCE [(2894-2678 calBCE (4200Â±30 BP, Beta-301226), 2911-2705 calBCE (4240Â±30 BP, Beta-301223), 3010-2970 calBCE (Beta-301222), 3080-3	Iberia_C	Iberia_C	Basque Country, Alava, Alto de la Huesera	Spain	42.57	-2.57	1240K	1	2.1777	846972	F	..	55	K1a4a1	[0.971,0.989]	0.086	0.013	8252	..	..	..	half	S1978.E1.L2	#N/A
I2977	I2977	GENSCOT75; IS1976 M25/30, BC6 ST5, DL248.14; skull 14	petrous	2018	OlaldeNature2018	Armit, Ian	4836	3008-2763 calBCE (4275Â±33 BP, SUERC-69072)	Scotland_N	UK_Neolithic	Scotland, Orkney, Isbister	Great Britain	58.74	-2.916	1240K	1	4.535	784516	M	I2a2	607	H1	[0.983,0.994]	0.082	0.424	5279	0.004141	4.496226145	[0.002,0.006]	half	S2977.E1.L1	PASS
I11462	I11462	406, IRV Grave 309, Period I, phases 8 or 9	petrous	2019	NarasimhanPattersonScience2019	Pinhasi, Ron; Vidale,Massimo; Coppa, Alfredo	4846	2911-2880 calBCE (4270Â±20 BP, PSUAMS-4778)	Iran_BA1_ShahrISokhta	Shahr_I_Sokhta_BA1	Seistan, Shahr-i Sokhta	Iran	30.649857	61.400311	1240K	1	1.87954	656926	M	L1a	..	M33a2a	[0.988,0.997]	0.149	0.433	2754	0.003329	2.277581727	[0,0.006]	half	S11462.Y1.E1.L1	#N/A
I2512	I2512	TH16-118, 33-16-118, Period 2(3)	petrous	2019	NarasimhanPattersonScience2019	Pinhasi, Ron; Monge, Janet	4846	2916-2876 calBCE (4265Â±25 BP, PSUAMS-1914)	Iran_C_TepeHissar	Hajji_Firuz_IA	Tepe Hissar	Iran	36.15444444	54.38361111	1240K	3	0.271941	243409	M	T	..	HV	..	..	..	..	0.019171	0.880350652	[0,0.062]	half,half,half	S2512.E1.L1,S2512.E1.L2,S2512.E1.L3	#N/A
I1842	I1842	LY.II.A.10.15064	tooth	2019	OlaldeScience2019	Lalueza-Fox, Carles	4848	2910-2885 BCE (Beta-137895), 3020-2910 BCE (Beta-1378956), 3100-2900 BCE (Beta-148054) three dates of the whole stratigraphy of the site	Iberia_C	Iberia_C	Basque Country, Alava, Las Yurdinas II	Spain	42.63	-2.7	1240K	1	0.528348	458333	M	G2a2a1	155	H1e1a	[0.995,1.000]	0.049	0.426	453	-0.001418	-1.291801343	[0,0.001]	half	S1842.E1.L2	#N/A
I10564	I10564	StPet40, collection 6136, individual 2	bone (long bone)	2019	NarasimhanPattersonScience2019	Pinhasi, Ron; Pinhasi, Ron; Moiseyev, Vyacheslav	4850	3300-2500 BCE	Russia_Afanasievo	Afanasievo	Middle Yenisei region, Afanasieva Gora	Russia	54.35661	90.919186	1240K	1	0.369583	339219	F	..	172.7	V1a	[0.945,0.972]	0.05	0.008	1112	..	..	..	half	S10564.E1.L2	PASS (mtcontam=0.961)
I6715	I6715	StPet54, collection 6612, individual 7	petrous	2019	NarasimhanPattersonScience2019	Pinhasi, Ron; Moiseyev, Vyacheslav	4850	3300-2500 BCE	Russia_Afanasievo	Afanasievo	Altai Mountains, Yenisey River, left bank of Karasuk tributary, Karasuk III	Russia	48.832683	83.909744	1240K	1	1.30977	708932	F	..	81.4	U4b3	[0.988,0.997]	0.079	0.013	5018	..	..	..	half	S6715.E1.L1	PASS
I8724	I8724	38, T.38, Period II, phase 5A	petrous	2019	NarasimhanPattersonScience2019	Pinhasi, Ron; Vidale,Massimo; Coppa, Alfredo	4850	3000-2800 BCE [detected as a 2nd to 3rd degree relative of I8725 at 3010-2881 calBCE (4300Â±25 BP, PSUAMS-3989]	Iran_BA1_ShahrISokhta	Shahr_I_Sokhta_BA1	Seistan, Shahr-i Sokhta	Iran	30.649857	61.400311	1240K	1	0.168067	173123	M	J2a1	38.9	I1	[0.988,1.000]	0.136	0.434	49	n/a (<200 SNPs)	n/a (<200 SNPs)	n/a (<200 SNPs)	half	S8724.E1.L1	#N/A
VEK007	VEK007	VEK007.A0101; VEK009, Velikent, Velikent, Kharman-Tepe, catacomb grave 1, â€šind. 7â€˜	tooth (molar)	2019	WangNatureCommunications2019	Krause, Johannes	4850	3000-2800 BCE	Russia_Caucasus_KuraAraxes	Kura-Araxes	Kaspi sea shore, Velikent	Russia	42.179802	48.066089	1240K	..	0.400642	371449	M	J1	..	U4a2	..	..	..	..	0.01142	..	..	half	..	#N/A
ZO2002	ZO2002	ZO2002.C0101, BZNK-281/2, Zolotarevka 2, kurgan 4, grave 4/Ind. 2	tooth (molar)	2019	WangNatureCommunications2019	Krause, Johannes	4850	3300-2500 BCE	Russia_Caucasus_EBA_Yamnaya	Yamnaya_Caucasus	North Caucasus steppe, ZolotarjÃ«vka 2	Russia	45.659025	42.60675	1240K	..	0.813761	514467	F	..	..	U5a1+@16192	..	..	..	..	..	..	..	half	..	#N/A
I5272	I5272	Tomsk_1955, inventory number 1955	petrous	2019	NarasimhanPattersonScience2019	Pinhasi, Ron; Slepchenko, Sergey Mikhailovich; Bagashev, Anatoly Nikolaevich	4895	3003-2887 calBCE (4305Â±20 BP, PSUAMS-2351)	Russia_Afanasievo	Afanasievo	Elo Bashi	Russia	50.75648626	85.56087884	1240K	1	1.116	657546	F	..	247	U5a1g1	[0.990,0.998]	0.099	..	..	..	..	..	half	S5272.E1.L1	PASS
I8725	I8725	48, IRL G-48, Late Period I or early Period II, phases 8/7	petrous	2019	NarasimhanPattersonScience2019	Pinhasi, Ron; Vidale,Massimo; Coppa, Alfredo	4896	3010-2881 calBCE (4300Â±25 BP, PSUAMS-3989)	Iran_BA1_ShahrISokhta	Shahr_I_Sokhta_BA1	Seistan, Shahr-i Sokhta	Iran	30.649857	61.400311	1240K	1	1.30355	646340	M	J2a1	110	J1	[0.993,1.000]	0.154	0.428	1743	0.00227	1.351238735	[0,0.006]	half	S8725.E1.L1	#N/A
I2933	I2933	GENSCOT71; IS1976, BC3, SC4, DL28-.9, DL28.3; skull 5	petrous	2018	OlaldeNature2018	Armit, Ian	4898	3010-2885 calBCE (4309Â±29 BP, SUERC-68722)	Scotland_N	UK_Neolithic	Scotland, Orkney, Isbister	Great Britain	58.74	-2.916	1240K	1	4.261	736264	M	I2a2a1a1a2	425	J1c9	[0.985,0.994]	0.125	0.428	4632	0.003995	4.424474443	[0.002,0.006]	half	S2933.E1.L1	PASS
I5273	I5273	Tomsk_1959, inventory number 1959	petrous	2019	NarasimhanPattersonScience2019	Pinhasi, Ron; Slepchenko, Sergey Mikhailovich; Bagashev, Anatoly Nikolaevich	4899	3011-2887 calBCE (4310Â±25 BP, PSUAMS-2352)	Russia_Afanasievo	Afanasievo	Lower Tyumechin 1	Russia	50.75364627	85.55666955	1240K	1	2.926	831605	M	R1b1a1a2a2	253	T2a1a	[0.994,0.999]	0.105	..	..	0.004569	1.97804881	[0,0.009]	half	S5273.E1.L1	PASS (Xcontam=0.006)
I5279	I5279	Tomsk_2102, inventory number 2102	petrous	2019	NarasimhanPattersonScience2019	Pinhasi, Ron; Slepchenko, Sergey Mikhailovich; Bagashev, Anatoly Nikolaevich	4905	3012-2897 calBCE (4330Â±20 BP, PSUAMS-2355)	Russia_Afanasievo	Afanasievo	Lower Tyumechin 1	Russia	50.75364627	85.55666955	1240K	1	2.715	819809	M	R1b1a1a2a2	461	U4d1	[0.986,0.995]	0.122	..	..	0.005132	2.020752482	[0,0.01]	half	S5279.E1.L1	PASS (Xcontam=0.004)
I5269	I5269	Tomsk_1950, inventory number 1950	petrous	2019	NarasimhanPattersonScience2019	Pinhasi, Ron; Slepchenko, Sergey Mikhailovich; Bagashev, Anatoly Nikolaevich	4908	3016-2899 calBCE (4335Â±25 BP, PSUAMS-2350)	Russia_Afanasievo	Afanasievo	Elo 1	Russia	50.7581128	85.56024972	1240K	1	3.056	837461	M	R1b1a1a2a2c1	458	T2a1a	[0.991,0.997]	0.102	..	..	-0.000014	-0.008752478	[0,0.003]	half	S5269.E1.L1	PASS (Xcontam=0.003)
I4565	I4565	GC.I-1-c.n10	tooth	2019	OlaldeScience2019	Lalueza-Fox, Carles	4915	3020-2909 calBCE (4355Â±20 BP, PSUAMS-2866)	Iberia_C	Iberia_C	Tarragona, Galls Carboners	Spain	41.2916	1.0638	1240K	1	1.156	680128	M	I2a2a	509	H5	[0.995,1.000]	0.049	0.424	1726	0.00159	0.872266692	[0,0.005]	half	S4565.E1.L1	#N/A
I11734	I11734	Kumsay (Kyryk Oba), Kurgan 4, Burial 1, skeleton 2	petrous	2019	NarasimhanPattersonScience2019	Frachetti, Michael; Kitov, Egor; Akhatov, Gaziz; Yermolayeva, Antonina	4917	3022-2911 calBCE (4360Â±20 BP, PSUAMS-4619)	Kazakhstan_Kumsay_EBA	Central_Steppe_EMBA	Kumsay, Kyirik Oba	Kazakhstan	49.49	58.51	1240K	1	0.878909	579048	M	Q1a2b2	290	U4a	[0.963,0.985]	0.15	0.39	1446	0.0135	3.461538462	[0.006,0.021]	half	S11734.E1.L1	#N/A
I3277	I3277	LHUE2014.11J	tooth	2017	OlaldeScience2019 (supplement of LipsonNature2017)	Lalueza-Fox, Carles	4925	3100-2850 BCE (based on other dated samples in same layer)	Iberia_C	Iberia_C	Basque Country, Alava, Alto de la Huesera	Spain	42.57	-2.57	1240K	3	0.104922	115023	F	..	..	U5b2b	..	..	..	..	..	..	..	half,half,half	S3277.E1.L1,S3277.E1.L2,S3277.E1.L3	#N/A
I5358	I5358	SB570A	petrous	2018	OlaldeNature2018	Brace, Selina	4942	3080-2904 calBCE (4354Â±27 BP, OxA-17562)	Wales_LN	UK_Neolithic	Wales, Denbighshire, Rhos Ddigre	Great Britain	53.058706	-3.245086	1240K	1	0.245	241663	F	..	80.7	K1a1	[0.975,0.986]	..	..	..	..	..	..	half	S5358.L1	PASS
I11732	I11732	Kumsay (Kyryk Oba), Kurgan 1, Burial 2	petrous	2019	NarasimhanPattersonScience2019	Frachetti, Michael; Kitov, Egor; Akhatov, Gaziz; Yermolayeva, Antonina	4945	3078-2912 calBCE (4365Â±20 BP, PSUAMS-4751)	Kazakhstan_Kumsay_EBA	Central_Steppe_EMBA	Kumsay, Kyirik Oba	Kazakhstan	49.49	58.51	1240K	1	2.79712	762379	F	..	593.5	H6a	[0.975,0.996]	0.1485	0.016	..	..	..	..	half	S11732.E1.L1	#N/A
I3432	I3432	P77	petrous	2019	OlaldeScience2019	Pinhasi, Ron	4946	3082-2909 calBCE (4365Â±25 BP, PSUAMS-1882)	Iberia_C	Iberia_C	Perdigoes	Portugal	38.387	-7.55	1240K	1	1.355	558517	F	..	223	U5b2b3	[0.986,0.995]	0.18	0.011	3709	..	..	..	half	S3432.E1.L1	#N/A
I6669	I6669	StPet25, site II, grave K-256, individual 1	petrous	2019	NarasimhanPattersonScience2019	Pinhasi, Ron; Pinhasi, Ron; Moiseyev, Vyacheslav; Gromov, Andrey	4946	3082-2909 calBCE (4365Â±25 BP, PSUAMS-2950)	Turkmenistan_C_Parkhai	Parkhai_Anau_EN	Parkhai II	Turkmenistan	38.348048	56.24543	1240K	1	2.1653	769168	F	..	84.3	HV2a	[0.987,0.998]	0.17	0.015	6582	..	..	..	half	S6669.E1.L1	#N/A
I5278	I5278	Tomsk_2101, inventory number 2101	petrous	2019	NarasimhanPattersonScience2019	Pinhasi, Ron; Slepchenko, Sergey Mikhailovich; Bagashev, Anatoly Nikolaevich	4948	3084-2911 calBCE (4370Â±25 BP, PSUAMS-2354)	Russia_Afanasievo	Afanasievo	Lower Tyumechin 1	Russia	50.75364627	85.55666955	1240K	1	0.525	378345	M	R1b1a1a2a2	831	U5a1a1	[0.995,1.000]	0.056	0.454	552	0.005722	1.307132806	[0,0.014]	half	S5278.E1.L1	PASS
I2631	I2631	GENSCOT03	petrous	2018	OlaldeNature2018	Armit, Ian	4952	3097-2906 calBCE (4384Â±36 BP, SUERC-68633)	Scotland_N	UK_Neolithic	Scotland, Quoyness	Great Britain	59.23	-2.568	1240K	1	3.823	869547	M	I2a1b	871	H5	[0.989,0.998]	0.065	0.415	5435	0.006795	5.508835621	[0.004,0.009]	half	S2631.E1.L2	PASS (Xcontam=0.005)
I11531	I11531	Kumsay (Kyryk Oba), Kurgan 4, Burial 1, skeleton 1	petrous	2019	NarasimhanPattersonScience2019	Frachetti, Michael; Kitov, Egor; Akhatov, Gaziz; Yermolayeva, Antonina	4953	3087-2919 calBCE (4385Â±20 BP, PSUAMS-4617)	Kazakhstan_Kumsay_EBA	Central_Steppe_EMBA	Kumsay, Kyirik Oba	Kazakhstan	49.49	58.51	1240K	1	1.99889	697923	F	..	473.4	C5c+16234	[0.982,0.996]	0.171	0.009	..	..	..	..	half	S11531.E1.L1	#N/A
I11483	I11483	427, Grave 9, Period II, phases 7 or early 6	petrous	2019	NarasimhanPattersonScience2019	Pinhasi, Ron; Vidale,Massimo; Coppa, Alfredo	4954	3090-2917 calBCE (4385Â±25 BP, PSUAMS-5717)	Iran_BA1_ShahrISokhta	Shahr_I_Sokhta_BA1	Seistan, Shahr-i Sokhta	Iran	30.649857	61.400311	1240K	1	0.058539	65767	F	..	..	U1a1a	[0.918,0.986]	0.039	0.011	19	..	..	..	half	S11483.Y1.E1.L1	#N/A
I8504	I8504	MOS295, Geoksyur 1, 1963, N 139, Tolos "Ð¦", IE-10-35	petrous (CBD)	2019	NarasimhanPattersonScience2019	Pinhasi, Ron; Vasilyev, Sergey	4959	3092-2925 calBCE (4400Â±25 BP, PSUAMS-3986)	Turkmenistan_C_Geoksyur	Geoksyur_EN	Geoksyur	Turkmenistan	37.1907	61.0343	1240K	1	0.393825	364312	M	J1	21	T2d2	[0.984,0.999]	0.115	0.419	244	0.008079	0.988192935	[0,0.024]	half	S8504.E1.L1	#N/A
I2071	I2071	230/6, tomb 10	tooth (premolar)	2019	NarasimhanPattersonScience2019	Derevianko, Anatoly; Chikisheva, Tatiana	4968	3331-2704 calBCE [2926-2704 calBCE (4260Â±35 BP, Poz-83510), 3322-2923 calBCE (4423Â±29 BP, OxA-31219), 3331-2935 calBCE (4442Â±29 BP, OxA-31220)]	Russia_Afanasievo	Afanasievo	Altai Mountains, Ust'-Kuyum	Russia	..	..	1240K	1	0.635	509531	M	R1b1a1a2a2	392	H6a1b	[0.994,1.000]	0.033	0.421	..	..	..	..	half	S2071.E1.L1	PASS (Xcontam=0.001 andXcontamZ=0.2)
I8726	I8726	201, Grave 201, LS 1, Period I, phases 10/9	petrous	2019	NarasimhanPattersonScience2019	Pinhasi, Ron; Vidale,Massimo; Coppa, Alfredo	5000	3100-3000 BCE	Iran_BA2_ShahrISokhta	Indus_Periphery	Seistan, Shahr-i Sokhta	Iran	30.649857	61.400311	1240K	1	1.07642	615135	M	J2a1h	59.9	U2c1	[0.989,0.999]	0.131	0.427	1313	0.007779	2.690422904	[0.002,0.013]	half	S8726.E1.L1	#N/A
I5277	I5277	Tomsk_2099, inventory number 2099	petrous	2019	NarasimhanPattersonScience2019	Pinhasi, Ron; Slepchenko, Sergey Mikhailovich; Bagashev, Anatoly Nikolaevich	5040	3264-2916 calBCE [3083-2916 calBCE (4375Â±20 BP, PSUAMS-2353), 3264-2929 calBCE (4420Â±20 BP, PSUAMS-2368)]	Russia_Afanasievo	Afanasievo	Elo Bashi	Russia	50.75648626	85.56087884	1240K	1	2.702	818967	M	R1b1a1a2a2c1	496	U4b3	[0.989,0.997]	0.097	..	..	0.006515	2.422083453	[0.001,0.012]	half	S5277.E1.L1	PASS (Xcontam=0.004)
I3138	I3138	ORC_IVa_87.6	petrous	2018	OlaldeNature2018	Bonsall, Clive	5044	3264-2924 calBCE (4415Â±25 BP, PSUAMS-2156)	Scotland_N	UK_Neolithic	Scotland, Argyll and Bute, Oban, Raschoille Cave	Great Britain	56.414567	-5.469178	1240K	1	5.007	813553	F	..	781	K1a4a1	[0.994,1.000]	0.079	0.013	8821	..	..	..	half	S3137.E1.L1	PASS
I4634	I4634	StPet13, site II, grave K-168, individual 9	petrous	2019	NarasimhanPattersonScience2019	Pinhasi, Ron; Pinhasi, Ron; Moiseyev, Vyacheslav; Gromov, Andrey	5044	3264-2924 calBCE (4415Â±25 BP, PSUAMS-3757)	Turkmenistan_C_Parkhai	Parkhai_Anau_EN	Parkhai II	Turkmenistan	38.348048	56.24543	1240K	1	3.801	781276	F	..	198	I1b	[0.987,0.995]	0.117	0.013	4477	..	..	..	half	S4634.E1.L1	#N/A
I11248	I11248	Ar-J.6 (Jentillarri 6)	tooth	2019	OlaldeScience2019	Lalueza-Fox, Carles	5050	3500-2700 BCE	Iberia_C	Iberia_C	Basque Country	Spain	43.0866	-2.2154	1240K	1	2.87133	829527	M	I2a2a2a	991.3	J2a1a1a	[0.971,0.987]	0.0415	0.392	6029	0.00465	4.65	[0.003,0.007]	half	S11248.E1.L1	#N/A
I11249	I11249	Ar-J10 (Jentillarri 10)	tooth	2019	OlaldeScience2019	Lalueza-Fox, Carles	5050	3500-2700 BCE	Iberia_C	Iberia_C	Basque Country	Spain	43.0866	-2.2154	1240K	1	1.46098	727030	M	I2a2a2	629.4	U5b1	[0.968,0.987]	0.0435	0.386	3186	0.00189	1.453846154	[0,0.004]	half	S11249.E1.L1	#N/A
I11300	I11300	Ar-J11 (Jentillarri11)	tooth	2019	OlaldeScience2019	Lalueza-Fox, Carles	5050	3500-2700 BCE	Iberia_C	Iberia_C	Basque Country	Spain	43.0866	-2.2154	1240K	1	0.056043	62908	F	..	74.29	J2a1a1a	[0.988,0.998]	0.107	0.008	56	..	..	..	half	S11300.E1.L1	#N/A
I11301	I11301	Ar-J14 (Jentillarri 14)	tooth	2019	OlaldeScience2019	Lalueza-Fox, Carles	5050	3500-2700 BCE	Iberia_C	Iberia_C	Basque Country	Spain	43.0866	-2.2154	1240K	1	0.820909	521706	F	..	421	H1j8	[0.98,0.996]	0.059	0.009	3445	..	..	..	half	S11301.E1.L1	#N/A
I7602	I7602	Mandubi Zelaia-13G-12.15 (x.4; y.74; Z.151)	tooth	2019	OlaldeScience2019	Lalueza-Fox, Carles	5050	3500-2700 BCE	Iberia_C	Iberia_C	Mandubi Zelaia	Spain	43.58	-2.14	1240K	1	0.931627	618920	M	I2a2a2a	47.3	J1c1	[0.989,0.999]	0.125	0.415	1238	0.002515	1.181596598	[0,0.007]	half	S7602.E1.L1	#N/A
I7603	I7603	Mandubi Zelaia-13G-12.9 (x.10; y74;z.152)	tooth	2019	OlaldeScience2019	Lalueza-Fox, Carles	5050	3500-2700 BCE	Iberia_C	Iberia_C	Mandubi Zelaia	Spain	43.58	-2.14	1240K	1	0.860499	563473	M	I2a2a	37.7	K1a2b	[0.975,0.993]	0.09	0.438	1100	0.004809	1.609874163	[0,0.011]	half	S7603.E1.L1	#N/A
I7604	I7604	Mandubi Zelaia-13G-14.5	tooth	2019	OlaldeScience2019	Lalueza-Fox, Carles	5050	3500-2700 BCE	Iberia_C	Iberia_C	Mandubi Zelaia	Spain	43.58	-2.14	1240K	1	1.19163	698628	M	I2a2a2a	29.7	H1ak	[0.971,0.995]	0.094	0.42	1851	0.013263	4.012724054	[0.007,0.02]	half	S7604.E1.L1	#N/A
I7605	I7605	Mandubi Zelaia-13G-15.4 (x.32; y.9; z.158)	tooth	2019	OlaldeScience2019	Lalueza-Fox, Carles	5050	3500-2700 BCE	Iberia_C	Iberia_C	Mandubi Zelaia	Spain	43.58	-2.14	1240K	1	0.428036	378078	M	I2a2a	13.6	H3	[0.972,1.000]	0.094	0.435	379	0.002594	0.612751322	[0,0.011]	half	S7605.E1.L1	#N/A
I7606	I7606	Mandubi Zelaia-13H-16.37	tooth	2019	OlaldeScience2019	Lalueza-Fox, Carles	5050	3500-2700 BCE	Iberia_C	Iberia_C	Mandubi Zelaia	Spain	43.58	-2.14	1240K	1	3.05693	831931	M	I2a2a2	85.7	U5b1+16189+@16192	[0.980,0.992]	0.068	0.421	4826	0.002565	2.276216422	[0,0.005]	half	S7606.E1.L1	#N/A
I2606	I2606	SK 5856 (DBC 96)	petrous	2018	OlaldeNature2018	Loe, Louise	5065	3330-2900 BCE	England_N	UK_Neolithic	England, Eton Rowing Course	Great Britain	51.49275	-0.665402	1240K	1	1.18087	676373	M	I2a2a1	91.8	K1a+195	[0.989,0.998]	0.072	0.424	1774	0.002281	1.098843396	[0,0.006]	half	S2606.E1.L2	PASS
I1829	I1829	SS Sal 1/36	bone (cranial)	2019	NarasimhanPattersonScience2019	Mallory, James; Svyatko, Svetlana	5066	3316-2915 calBCE [2915-2878 calBCE (4270Â±25 BP, PSUAMS-2109), 3316-2915 calBCE (4409Â±34 BP, UBA-29307)]	Russia_Afanasievo	Afanasievo	Altai Mountains, Saldyar-1 cemetery	Russia	50.55423889	86.59013611	1240K	1	0.304	291825	F	..	169	J2a2a	[0.989,0.996]	0.05	0.009	590	..	..	..	half	S1829.E1.L1	PASS
I11736	I11736	Mereke, Kurgan 1, Burial 4	petrous	2019	NarasimhanPattersonScience2019	Frachetti, Michael; Kitov, Egor; Akhatov, Gaziz; Yermolayeva, Antonina	5068	3307-2928 calBCE (4425Â±20 BP, PSUAMS-4944)	Kazakhstan_Mereke_MBA	Mereke_EBA_Yamnaya	Mereke, Taskala district, Zapadno-Kazahstanskaya Oblast	Kazakhstan	50.77023611	49.34004167	1240K	1	4.85545	800284	F	..	1597	U4	[0.988,0.999]	0.076	0.006	..	..	..	..	half	S11736.E1.L1	#N/A
I4259	I4259	UZ-PK-003, Parkhai, 117, 2, 56-74	petrous	2019	NarasimhanPattersonScience2019	Frachetti, Michael	5068	3307-2928 calBCE (4425Â±20 BP, PSUAMS-2799)	Turkmenistan_C_Parkhai	Parkhai_Anau_EN	Parkhai II	Turkmenistan	38.348048	56.24543	1240K	1	1.716	677966	F	..	232	HV13b	[0.979,0.991]	..	0.01	5315	..	..	..	half	S4259.E1.L1	#N/A
I7489	I7489	58, Utyevka V, 1/1	petrous	2019	NarasimhanPattersonScience2019	Khokhlov, Alexander; Anthony, David	5076	3323-2928 calBCE (4430Â±25 BP, PSUAMS-5790)	Russia_EBA_Yamnaya_Samara	Western_Steppe_ELBA	Samara Oblast, Volga River Valley, Samara River, Utyevka V	Russia	52.91277778	50.99055556	1240K	1	1.07038	656704	F	..	90.4	H2a1e	[0.986,0.996]	0.138	0.013	3865	..	..	..	half	S7489.E1.L1	#N/A
I6272	I6272	I6272, KLADY_DLP, Klady-Dlinnaya Polyana,	tooth	2019	WangNatureCommunications2019	Pinhasi, Ron	5083	3337-2929 calBCE [3337-3021 calBCE (4460Â±30 BP, PSUAMS-3905), 3264-2929 calBCE (4420Â±20 BP, PSUAMS-4251)]	Russia_Caucasus_Maikop_Novosvobodnaya	Maykop_Novosvobodnaya	Klady, Dlinnaya Polyana	Russia	44.385019	40.394588	1240K	1	0.44593	396795	M	G2a2a	631	U1b1	[0.996,0.999]	0.073	..	393	0.00967	1.524358652	[0,0.025]	half	S6272.E1.L1	#N/A
I2979	I2979	GENSCOT77; IS1976, Adult 17/22 DL2122 S.53, BC4/3ST4, DL2122.6 ISIIS; skull 2	petrous	2018	OlaldeNature2018	Armit, Ian	5087	3333-2941 calBCE (4447Â±29 BP, SUERC-68726)	Scotland_N	UK_Neolithic	Scotland, Orkney, Isbister	Great Britain	58.74	-2.916	1240K	1	4.568	799002	M	I2a1b1	646	K1a+195	[0.987,0.995]	..	0.423	5360	0.005645	5.166310348	[0.004,0.008]	half	S2979.E1.L1	PASS (Xcontam=0.005)
I12478	I12478	MOS321, IE-10-22	petrous	2019	NarasimhanPattersonScience2019	Pinhasi, Ron; Pinhasi, Ron; Vasilyev, Sergey	5100	3500-2800 BCE	Turkmenistan_C_Geoksyur	Geoksyur_EN	Geoksyur	Turkmenistan	37.1907	61.0343	1240K	1	0.070807	77744	F	..	9.501	HV13b	[0.930,0.990]	0.262	0.016	57	..	..	..	half	S12478.Y1.E1.L1	#N/A
I12479	I12479	MOS322, IE-10-16	petrous	2019	NarasimhanPattersonScience2019	Pinhasi, Ron; Pinhasi, Ron; Vasilyev, Sergey	5100	3500-2800 BCE	Turkmenistan_C_Geoksyur	Geoksyur_EN	Geoksyur	Turkmenistan	37.1907	61.0343	1240K	1	0.07241	80692	F	..	..	I1c1	..	0.393	..	..	..	..	..	half	S12479.Y1.E1.L1	#N/A
I12480	I12480	MOS318, IE-10-13	petrous	2019	NarasimhanPattersonScience2019	Pinhasi, Ron; Pinhasi, Ron; Vasilyev, Sergey	5100	3500-2800 BCE	Turkmenistan_C_Geoksyur	Geoksyur_EN	Geoksyur	Turkmenistan	37.1907	61.0343	1240K	1	0.678828	477405	F	..	95.31	HV	[0.980,0.997]	0.204	0.009	2189	..	..	..	half	S12480.Y1.E1.L1	#N/A
I12481	I12481	MOS312, IE-10-52	petrous	2019	NarasimhanPattersonScience2019	Pinhasi, Ron; Pinhasi, Ron; Vasilyev, Sergey	5100	3500-2800 BCE	Turkmenistan_C_Geoksyur	Geoksyur_EN	Geoksyur	Turkmenistan	37.1907	61.0343	1240K	1	0.782561	489463	M	J1	74.88	HV12b1	[0.974,0.996]	0.229	0.383	1026	0.00531	1.77	[0,0.011]	half	S12481.Y1.E1.L1	#N/A
I12482	I12482	MOS297, IE-10-48	petrous	2019	NarasimhanPattersonScience2019	Pinhasi, Ron; Pinhasi, Ron; Vasilyev, Sergey	5100	3500-2800 BCE	Turkmenistan_C_Geoksyur	Geoksyur_EN	Geoksyur	Turkmenistan	37.1907	61.0343	1240K	1	0.261743	235342	M	J	33.34	I1c1	[0.958,0.987]	0.169	0.396	171	n/a (<200 SNPs)	n/a (<200 SNPs)	n/a (<200 SNPs)	half	S12482.Y1.E1.L1	#N/A
I12483	I12483	MOS313, IE-10-51	petrous	2019	NarasimhanPattersonScience2019	Pinhasi, Ron; Pinhasi, Ron; Vasilyev, Sergey	5100	3500-2800 BCE	Turkmenistan_C_Geoksyur	Geoksyur_EN	Geoksyur	Turkmenistan	37.1907	61.0343	1240K	1	0.392972	346633	F	..	42.5	HV	[0.992,1.000]	0.253	0.008	1022	..	..	..	half	S12483.Y1.E1.L1	#N/A
I12484_published	I12484	644	petrous	2019	NarasimhanPattersonScience2019	Pinhasi, Ron	5100	3500-2800 BCE	Turkmenistan_C_Geoksyur_published	Geoksyur_EN	Geoksiur	Turkmenistan	37.1907	61.0343	1240K	1	0.119506	124924	F	..	..	R2+13500	..	..	..	..	..	..	..	half	S12484.Y1.E1.L1	#N/A
I12485	I12485	MOS333, IE-10-6	petrous	2019	NarasimhanPattersonScience2019	Pinhasi, Ron; Pinhasi, Ron; Vasilyev, Sergey	5100	3500-2800 BCE	Turkmenistan_C_Geoksyur	Geoksyur_EN	Geoksyur	Turkmenistan	37.1907	61.0343	1240K	1	2.21077	758188	F	..	207.9	J1d4	[0.992,1.000]	0.144	0.005	7527	..	..	..	half	S12485.Y1.E1.L1	#N/A
I12486	I12486	MOS290, IE-10-33	petrous	2019	NarasimhanPattersonScience2019	Pinhasi, Ron; Pinhasi, Ron; Vasilyev, Sergey	5100	3500-2800 BCE	Turkmenistan_C_Geoksyur	Geoksyur_EN	Geoksyur	Turkmenistan	37.1907	61.0343	1240K	1	3.1138	772457	U	J	..	J1b1a1	..	..	..	0	..	..	..	half	S12486.Y1.E1.L1	#N/A
I12487	I12487	MOS329, IE-10-9	petrous	2019	NarasimhanPattersonScience2019	Pinhasi, Ron; Pinhasi, Ron; Vasilyev, Sergey	5100	3500-2800 BCE	Turkmenistan_C_Geoksyur	Geoksyur_EN	Geoksyur	Turkmenistan	37.1907	61.0343	1240K	1	0.539743	436355	M	J	88.3	T2g1b	[0.997,1.000]	0.211	0.393	542	0.00756	1.68	[0,0.016]	half	S12487.Y1.E1.L1	#N/A
I5116	I5116	HUNG847, 1 (12037)	petrous	2018	OlaldeNature2018	Pinhasi, Ron	5100	3300-3000 BCE	Hungary_LC_EBA_Baden_Yamnaya	Hungary_LCA	MezÃ¶csÃ¡t-HÃ¶rcsÃ¶gÃ¶s halom alatt	Hungary	47.809892	20.889267	1240K	1	0.014	16043	F	..	9.04	W	[0.968,0.981]	0.05	0.008	7	..	..	..	half	S5116.E1.L1	PASS
I5118	I5118	HUNG849, 4 (12040)	petrous	2018	OlaldeNature2018	Pinhasi, Ron	5100	3300-3000 BCE	Hungary_LC_EBA_Baden_Yamnaya	Hungary_LCA	MezÃ¶csÃ¡t-HÃ¶rcsÃ¶gÃ¶s halom alatt	Hungary	47.809892	20.889267	1240K	1	1.631	690337	M	G2a2a1a2a1a	254	H+16129	[0.977,0.989]	0.062	0.424	2576	0.005397	1.744744833	[0,0.011]	half	S5118.E1.L1	PASS
I6764	I6764	SB 515A2	..	2019	BraceDiekmannNatureEcologyEvolution2019	Brace, Selina	5100	3800-2500 BCE	Scotland_N	UK_Neolithic	Scotland, Embo	Great Britain	57.907315	-3.996827	1240K	1	0.331027	314329	F	..	100	K1a1b1	[0.946,0.963]	0.092	0.016	630	..	..	..	half	S6764.L1	PASS
I6766	I6766	SB 519A2	..	2019	BraceDiekmannNatureEcologyEvolution2019	Brace, Selina	5100	3800-2500 BCE	Scotland_N	UK_Neolithic	Scotland, Embo	Great Britain	57.907315	-3.996827	1240K	1	1.35021	687791	F	..	371	H	[0.965,0.981]	0.104	0.012	4864	..	..	..	half	S6766.L1	PASS
I8503	I8503	MOS293, Geoksyur 1, 163, IE-10-29	petrous (CBD)	2019	NarasimhanPattersonScience2019	Pinhasi, Ron; Vasilyev, Sergey	5100	3500-2800 BCE	Turkmenistan_C_Geoksyur	Geoksyur_EN	Geoksyur	Turkmenistan	37.1907	61.0343	1240K	1	0.139246	148535	F	..	14.2	J	[0.935,0.982]	0.103	0.021	148	..	..	..	half	S8503.E1.L1	#N/A
I8524	I8524	MOS319, Geoksyur 1, 1963, Skull N124, IE-10-14	petrous (CBD)	2019	NarasimhanPattersonScience2019	Pinhasi, Ron; Vasilyev, Sergey	5100	3500-2800 BCE	Turkmenistan_C_Geoksyur	Geoksyur_EN	Geoksyur	Turkmenistan	37.1907	61.0343	1240K	1	0.215971	218844	M	J	16.5	U7a	[0.932,0.972]	0.122	0.441	81	n/a (<200 SNPs)	n/a (<200 SNPs)	n/a (<200 SNPs)	half	S8524.E1.L1	#N/A
I8526	I8526	MOS323, Geoksyur 1, 1964, 188, Tolos "Ð©", IE-10-15	petrous (CBD)	2019	NarasimhanPattersonScience2019	Pinhasi, Ron; Vasilyev, Sergey	5100	3500-2800 BCE	Turkmenistan_C_Geoksyur	Geoksyur_EN	Geoksyur	Turkmenistan	37.1907	61.0343	1240K	1	0.037494	43754	M	..	13	J1d6	[0.969,0.998]	0.111	0.501	3	n/a (<200 SNPs)	n/a (<200 SNPs)	n/a (<200 SNPs)	half	S8526.E1.L1	#N/A
I8527	I8527	MOS324, Geoksyur 1, 1964, 172, Ð²ÑÐ¿Ðµ, IE-10-23	petrous (CBD)	2019	NarasimhanPattersonScience2019	Pinhasi, Ron; Vasilyev, Sergey	5100	3500-2800 BCE	Turkmenistan_C_Geoksyur	Geoksyur_EN	Geoksyur	Turkmenistan	37.1907	61.0343	1240K	1	0.028172	33138	M	CT	0.405	..	n/a (<2x)	0.083	0.415	4	n/a (<200 SNPs)	n/a (<200 SNPs)	n/a (<200 SNPs)	half	S8527.E1.L1	#N/A
I8528	I8528	MOS325, Geoksyur 1, 1963, N43, Tolos "K", IE-10-18	petrous (CBD)	2019	NarasimhanPattersonScience2019	Pinhasi, Ron; Vasilyev, Sergey	5100	3500-2800 BCE	Turkmenistan_C_Geoksyur	Geoksyur_EN	Geoksyur	Turkmenistan	37.1907	61.0343	1240K	1	0.025556	29440	F	..	2.73	I1b	[0.886,0.995]	0.067	0.02	11	..	..	..	half	S8528.E1.L1	#N/A
I8529	I8529	MOS326, Geoksyur 1, 1965, N206, IE-10-8	petrous (CBD)	2019	NarasimhanPattersonScience2019	Pinhasi, Ron; Vasilyev, Sergey	5100	3500-2800 BCE	Turkmenistan_C_Geoksyur	Geoksyur_EN	Geoksyur	Turkmenistan	37.1907	61.0343	1240K	1	0.09774	109739	M	Q	4.67	U	[0.899,0.996]	0.112	0.4	23	n/a (<200 SNPs)	n/a (<200 SNPs)	n/a (<200 SNPs)	half	S8529.E1.L1	#N/A
I8532	I8532	MOS330, Geoksyur 1, 1963, Skull N107, Tolos "Ð§", IE-10-4	petrous (CBD)	2019	NarasimhanPattersonScience2019	Pinhasi, Ron; Vasilyev, Sergey	5100	3500-2800 BCE	Turkmenistan_C_Geoksyur	Geoksyur_EN	Geoksyur	Turkmenistan	37.1907	61.0343	1240K	1	0.104372	112575	F	..	0.7	..	n/a (<2x)	0.078	0.016	86	..	..	..	half	S8532.E1.L1	#N/A
I2935	I2935	GENSCOT73	petrous	2018	OlaldeNature2018	Armit, Ian	5123	3335-3011 calBCE (4451Â±29 BP, SUERC-68723)	Scotland_N	UK_Neolithic	Scotland, Orkney, Isbister	Great Britain	58.74	-2.916	1240K	1	5.731	805005	M	I2a1b1	598	U8b1b	[0.986,0.995]	0.105	0.42	5637	0.002921	3.724058604	[0.001,0.004]	half	S2935.E1.L1	PASS (Xcontam=0.004)
I5119	I5119	HUNG850, 10 (12189)	petrous	2018	OlaldeNature2018	Pinhasi, Ron	5123	3327-3019 calBCE (4445Â±20 BP, PSUAMS-4034)	Hungary_LC_EBA_Baden_Yamnaya	Hungary_LCA	MezÃ¶csÃ¡t-HÃ¶rcsÃ¶gÃ¶s halom alatt	Hungary	47.809892	20.889267	1240K	1	1.588	687360	F	..	258	J1c2	[0.989,0.996]	..	0.011	..	..	..	..	half	S5119.E1.L1	PASS
RK1007	RK1007	RK1007.A0101, BZNK-035/2, Rasshevatskiy 1, kurgan 21, grave 13	tooth (molar)	2019	WangNatureCommunications2019	Krause, Johannes	5123	3328-3018 calBCE (4447Â±22 BP, MAMS-29818)	Russia_Caucasus_EBA_Yamnaya	Yamnaya_Caucasus	Kuban steppe, Rasshevatskij 1	Russia	45.537249	41.116544	1240K	..	0.179359	184096	F	..	..	T2a1	..	..	..	..	..	..	..	half	..	#N/A
I11471_published	I11471	415, Grave 406, Probably Period I or early Period II	petrous	2019	NarasimhanPattersonScience2019	Pinhasi, Ron; Vidale,Massimo; Coppa, Alfredo	5125	3328-3022 calBCE (4450Â±20 BP, PSUAMS-4592)	Iran_BA2_ShahrISokhta_published	Indus_Periphery	Seistan, Shahr-i Sokhta	Iran	30.649857	61.400311	1240K	1	0.024888	28567	F	..	..	U1a1c1	[0.632,0.825]	0.108	0.02	1	..	..	..	half	S11471.Y1.E1.L1	#N/A
SA6002	I11133	SIJ.001.A, BZNK-277/1, kurgan 1, grave 12, individual 1	petrous	2019	WangNatureCommunications2019	Krause, Johannes	5126	3329-3022 calBCE (4454Â±23 BP, MAMS-31139)	Russia_LateMaikop	Late_Maykop	Sinjucha, Kuban steppe	Russia	45.05	39.91	1240K	1	2.43287	726411	F	..	..	U4c1	..	..	..	..	..	..	..	half	SA6002.A0101	#N/A
I2978	I2978	GENSCOT76	petrous	2018	OlaldeNature2018	Armit, Ian	5129	3335-3023 calBCE (4464Â±29 BP, SUERC-68725)	Scotland_N	UK_Neolithic	Scotland, Orkney, Isbister	Great Britain	58.74	-2.916	1240K	1	4.642	801316	M	I2a1b	625	K1b1a1	[0.987,0.994]	0.11	0.42	5331	0.005106	4.894766358	[0.003,0.007]	half	S2978.E1.L1	PASS (Xcontam=0.007)
I2934	I2934	GENSCOT72	petrous	2018	OlaldeNature2018	Armit, Ian	5130	3338-3022 calBCE (4466Â±33 BP, SUERC-69071)	Scotland_N	UK_Neolithic	Scotland, Orkney, Isbister	Great Britain	58.74	-2.916	1240K	1	3.793	745801	F	..	445	U5a2c3	[0.982,0.993]	0.162	0.015	7077	..	..	..	half	S2934.E1.L1	PASS
I3085	I3085	GENSCOT74; IS1976, DL715.23 BC4b	petrous	2018	OlaldeNature2018	Armit, Ian	5132	3338-3026 calBCE (4471Â±29 BP, SUERC-68724)	Scotland_N	UK_Neolithic	Scotland, Orkney, Isbister	Great Britain	58.74	-2.916	1240K	1	4.256	726028	F	..	596	K1a+195	[0.990,0.997]	0.111	0.014	7097	..	..	..	half	S3085.E1.L1	PASS
ARM002	ARM002	ARM001.A0101, Kaps	tooth (molar)	2019	WangNatureCommunications2019	Krause, Johannes	5148	3366-3030 calBCE [3341-3030 calBCE (4475Â±30 BP, KIA-44692), 3366-3106 calBCE (4545Â±25 BP, KIA-44693)]	Russia_Caucasus_KuraAraxes	Kura-Araxes	South Caucasus mountains, Kaps	Armenia	40.866667	43.716667	1240K	..	1.50296	698101	M	G2b	..	K3	..	..	..	..	0.00417	..	..	half	..	#N/A
MK5004	MK5004	MK5004, BZNK-073/4, Marinskaya 5, kurgan 1, grave 25	petrous	2019	WangNatureCommunications2019	Krause, Johannes	5150	3400-3000 BCE [based on charcoal date of 3347-3095 calBCE (4498Â±30 BP, MAMS-110554)]	Russia_Caucasus_LateMaikop	Late_Maykop	Piedmont, Mar'inskaja 5	Russia	43.905354	43.521883	1240K	..	2.95992	811228	M	L	..	T2al	..	..	..	..	0.00641	..	..	half	..	#N/A
I2651	I2651	GENSCOT11	petrous	2018	OlaldeNature2018	Armit, Ian	5160	3330-3090 calBCE (4525Â±36 BP, SUERC-68643, adjusted to allow for a slight marine offset by Rick Schulting)	Scotland_N	UK_Neolithic	Scotland, Holm of Papa Westray North	Great Britain	59.35	-2.873	1240K	1	1.585	768079	F	..	114	K1a1b1	..	0.074	0.011	6084	..	..	..	half	S2651.E1.L2	PASS
I8510	I8510	MOS317, Geoksyur 1, 1964, 200 Ð±ÑÐ¸Ñ, IE-10-20	petrous (CBD)	2019	NarasimhanPattersonScience2019	Pinhasi, Ron; Vasilyev, Sergey	5168	3341-3094 calBCE (4490Â±25 BP, PSUAMS-3987)	Turkmenistan_C_Geoksyur	Geoksyur_EN	Geoksyur	Turkmenistan	37.1907	61.0343	1240K	1	0.379169	343931	F	..	49.8	I1b	[0.986,0.996]	0.126	0.016	761	..	..	..	half	S8510.E1.L1	#N/A
I11501	I11501	Kumsay (Kyryk Oba), Kurgan 6, Burial 10	tooth	2019	NarasimhanPattersonScience2019	Frachetti, Michael; Kitov, Egor; Akhatov, Gaziz; Yermolayeva, Antonina	5169	3341-3097 calBCE (4495Â±25 BP, PSUAMS-4604)	Kazakhstan_Kumsay_EBA	Central_Steppe_EMBA	Kumsay, Kyirik Oba	Kazakhstan	49.49	58.51	1240K	1	1.11681	656063	F	..	280.1	C5c+16234	[0.975,0.992]	0.076	0.008	..	..	..	..	half	S11501.E1.L1	#N/A
SA6004	SA6004	SA6004, BZNK-003/4, Sharakhalsun 6, kurgan 2, grave 18	tooth (molar)	2019	WangNatureCommunications2019	Krause, Johannes	5171	3336-3105 calBCE (4500Â±40 BP, GIN-12401)	Russia_Steppe_Maikop	Steppe_Maykop	Kaspi steppe, Å arachalsun 6	Russia	45.725651	43.986933	1240K	..	2.52369	775252	M	Q1a2	..	U7b	..	..	..	..	0.00371	..	..	half	..	#N/A
I0518	I0518	NBL11_2016.1	bone	2018	OlaldeNature2018	Craig, Oliver	5180	3360-3100 BCE	England_N	UK_Neolithic	England, Northampton, Banbury Lane	Great Britain	52.21725278	-0.940216667	1240K	1	0.03803	44718	M	I2a2	25.4	K1a3a1	..	..	..	..	..	..	..	half	S0518.E1.L1	PASS
I0519	I0519	NBL11_2011.2	bone	2018	OlaldeNature2018	Craig, Oliver	5180	3360-3100 BCE	England_N	UK_Neolithic	England, Northampton, Banbury Lane	Great Britain	52.21725278	-0.940216667	1240K	1	0.077539	87139	M	I	70.1	X2b+226	..	0.115	0.425	13	n/a (<200 SNPs)	n/a (<200 SNPs)	n/a (<200 SNPs)	half	S0519.E1.L1	PASS
I0520	I0520	NBL11_2002.1	bone	2018	OlaldeNature2018	Craig, Oliver	5180	3360-3100 BCE	England_N	UK_Neolithic	England, Northampton, Banbury Lane	Great Britain	52.21725278	-0.940216667	1240K	1	0.014162	16895	M	I	31	U5a2c	..	0.073	0.439	1	n/a (<200 SNPs)	n/a (<200 SNPs)	n/a (<200 SNPs)	half	S0520.E1.L1	PASS
I2980	I2980	GENSCOT78	petrous	2018	OlaldeNature2018	Armit, Ian	5181	3360-3101 calBCE (4530Â±33 BP, SUERC-69073)	Scotland_N	UK_Neolithic	Scotland, Orkney, Point of Cott	Great Britain	59.3101	-2.940715	1240K	1	4.715	802432	F	..	1500	H1	[0.996,1.000]	0.069	0.012	8468	..	..	..	half	S2980.E1.L1	PASS
I3214	I3214	TDPAD-01	bone	2019	OlaldeScience2019	Lalueza-Fox, Carles	5181	3356-3105 calBCE (4526Â±21 BP)	Iberia_C	Iberia_C	Asturias, Soto de las Regueras, Cueva de la Paloma	Spain	43.41022	-5.98496	1240K	4	0.025886	36188	M	H	..	V3	..	..	..	..	..	..	..	half,half,half,half	S3214.E1.L2,S3214.E1.L3,S3214.E1.L4,S3214.E1.L5	#N/A
I7554	I7554	NMS Unreg 1	petrous	2018	OlaldeNature2018	Sheridan, Alison	5185	3366-3103 calBCE (4541Â±32 BP, SUERC-73433 )	Scotland_N	Scotland_N	Scotland, Orkney, Unstan Chamber Tomb	Great Britain	55.986	-3.249	1240K	1	3.41009	789511	M	I2a1b1	135	J1c9	[0.991,0.998]	0.083	0.422	4507	0.00713	5.237163441	[0.004,0.01]	half	S7554.E1.L1	PASS (Xcontam=0.007)
MK5008	MK5008	MK5008.B0101, BZNK-066/3, Marinskaya 5, kurgan 1, grave 16	tooth (molar)	2019	WangNatureCommunications2019	Krause, Johannes	5186	3364-3107 calBCE (4544Â±25 BP, MAMS-29810)	Russia_Caucasus_LateMaikop	Late_Maykop	Piedmont, Mar'inskaja 5	Russia	43.905354	43.521883	1240K	..	0.032691	38545	M	..	..	T1a2	..	..	..	..	..	..	..	half	..	#N/A
I2605	I2605	SK 5587 (DBC 96)	petrous	2018	OlaldeNature2018	Loe, Louise	5238	3631-2944 calBCE [3631-3372 calBCE (4710Â±35 BP, Poz-83483), 3368-2944 calBCE (4500Â±60 BP, BM-3173)]	England_N	UK_Neolithic	England, Eton Rowing Course	Great Britain	51.49275	-0.665402	1240K	1	1.126	609777	F	..	287	J1c6	[0.990,0.997]	..	0.01	3857	..	..	..	half	S2605.E1.L1	PASS
AY2001	AY2001	AY2001.A0101.TF1.1, BZNK-290/1, Aygurskiy 2, kurgan 22, grave 15	petrous	2019	WangNatureCommunications2019	Krause, Johannes	5272	3630-3013 calBCE [3359-3013 calBCE (4480Â±50 BP, GIN-11811), 3630-3372 calBCE (4698Â±32 BP, OxA-16182)]	Russia_Steppe_Maikop	Steppe_Maykop	Kaspi steppe, Aygurskij 2	Russia	45.68833	43.26458	1240K	..	3.21343	815593	F	..	..	T2e	..	..	..	..	..	..	..	half	..	#N/A
I1720	I1720	I1720, Baksanenok, kurgan 2, grave 5	bone	2019	WangNatureCommunications2019	Pinhasi, Ron	5300	3700-3000 BCE	Russia_Caucasus_Maikop	Maykop	Baksanyonok	Russia	43.686253	43.645913	1240K	4	0.044941	51311	M	..	..	HV	..	..	..	..	..	..	..	half,minus,minus,minus	S1720.E1.L1,S1720.E1.L2,S1720.E1.L3,S1720.E1.L4	#N/A
I3023	I3023	SB 415A	petrous	2019	BraceDiekmannNatureEcologyEvolution2019	Brace, Selina	5305	3730-2980 BCE	Wales_N	UK_Neolithic	Wales, Brechnockshire, Hay-on-Wye, Little Lodge	Great Britain	52.034891	-3.193573	1240K	1	0.110356	122277	M	I2a1a1a	..	..	..	0.016	0.445	32	n/a (<200 SNPs)	n/a (<200 SNPs)	n/a (<200 SNPs)	plus	S3023.L1	PASS
I6753	I6753	SB 451B3	..	2019	BraceDiekmannNatureEcologyEvolution2019	Brace, Selina	5305	3730-2980 BCE	England_N	UK_Neolithic	England, Kent, Trottiscliffe, Coldrum	Great Britain	51.321578	0.372682	1240K	1	1.83176	758295	M	I2a2a1a1a	280	K1a2b	[0.990,0.996]	0.061	0.427	2915	0.006915	3.718825593	[0.003,0.011]	half	S6753.L1	PASS (Xcontam=0.006)
I2637	I2637	GENSCOT09	petrous	2018	OlaldeNature2018	Armit, Ian	5375	3510-3340 calBCE (4697Â±33 BP, SUERC-68641, adjusted to allow for a slight marine offset by Rick Schulting)	Scotland_N	UK_Neolithic	Scotland, Holm of Papa Westray North	Great Britain	59.35	-2.873	1240K	1	2.773	843761	M	I2a1b	169	K1b1a1	..	0.1	0.417	4920	0.006516	4.761080143	[0.004,0.009]	half	S2637.E1.L2	PASS (Xcontam=0.005)
I6266	I6266	I6266, KLD89-11\22, Klady, kurgan 11, grave 22	tooth	2019	WangNatureCommunications2019	Pinhasi, Ron	5375	3499-3351 calBCE (4615Â±25 BP, PSUAMS-3881)	Russia_Caucasus_Maikop_Novosvobodnaya	Maykop_Novosvobodnaya	Klady, Dlinnaya Polyana	Russia	44.385019	40.394588	1240K	1	0.66234	498628	M	J2a1	138	X2f	[0.993,0.999]	0.125	..	539	0.00409	1.378529667	[0,0.017]	half	S6266.E1.L1	#N/A
I8568	I8568	C.E.-2, 92-8	tooth	2019	OlaldeScience2019	Lalueza-Fox, Carles	5376	3499-3353 calBCE (4615Â±20 BP, PSUAMS-4432)	Iberia_C	Iberia_C	Coveta Empareta	Spain	38.762271	-0.586981	1240K	1	0.481954	418579	F	..	157	X2b+226	[0.996,1]	0.038	0.009	1381	..	..	..	half	S8568.E1.L1	#N/A
I2650	I2650	GENSCOT10	petrous	2018	OlaldeNature2018	Armit, Ian	5380	3500-3360 calBCE (4754Â±36 BP, SUERC-68642, adjusted to allow for a slight marine offset by Rick Schulting)	Scotland_N	UK_Neolithic	Scotland, Holm of Papa Westray North	Great Britain	59.35	-2.873	1240K	1	1.958	770497	M	I2a2a1b	201	T2c1d1	..	0.085	0.42	3467	0.004291	2.775174637	[0.001,0.007]	half	S2650.E1.L2	PASS (Xcontam=0.007)
I2660	I2660	GENSCOT29	petrous	2018	OlaldeNature2018	Armit, Ian	5383	3513-3352 calBCE (4631Â±29 BP, SUERC-68703)	Scotland_N	UK_Neolithic	Scotland, Distillery Cave	Great Britain	56.41	-5.471	1240K	1	3.914	822865	M	I2a2a1a1a	688	U5a2+16294	[0.972,0.984]	0.06	0.423	5749	0.01105	7.87158699	[0.008,0.014]	half	S2660.E1.L1	PASS (Xcontam=0.013, mtcontam=0.979)
I2988	I2988	GENSCOT60	petrous	2018	OlaldeNature2018	Armit, Ian	5389	3516-3361 calBCE (4645Â±29 BP, SUERC-68711)	Scotland_N	UK_Neolithic	Scotland, Clachaig	Great Britain	55.4	-5.2	1240K	1	4.769	795840	F	..	544	U5b2a+@16192	[0.979,0.990]	0.084	0.014	8296	..	..	..	half	S2988.E1.L1	PASS
I2636	I2636	GENSCOT08	petrous	2018	OlaldeNature2018	Armit, Ian	5390	3519-3361 calBCE (4651Â±33 BP, SUERC-68640)	Scotland_N	UK_Neolithic	Scotland, Holm of Papa Westray North	Great Britain	59.35	-2.873	1240K	2	6.846	848224	F	..	..	V	..	..	..	..	..	..	..	..,..	S2636.E1.L2,S2636.E2.L2(library doesn't exist)	PASS
I3136	I3136	ORC_III_21.3	petrous	2018	OlaldeNature2018	Bonsall, Clive	5394	3521-3366 calBCE (4665Â±30 BP, PSUAMS-2069)	Scotland_N	UK_Neolithic	Scotland, Argyll and Bute, Oban, Raschoille Cave	Great Britain	56.414567	-5.469178	1240K	1	4.661	791804	F	..	532	H1+16189	[0.974,0.987]	0.125	0.013	8212	..	..	..	half	S3135.E1.L1	PASS
I6267	I6267	I6267, KLD89-11\43, Klady, kurgan 11, grave 43	tooth	2019	WangNatureCommunications2019	Pinhasi, Ron	5438	3614-3362 calBCE (4675Â±70 BP, OxA-5058)	Russia_Caucasus_Maikop_Novosvobodnaya	Maykop_Novosvobodnaya	Klady, Dlinnaya Polyana	Russia	44.385019	40.394588	1240K	1	0.166735	172630	F	..	377	T2c1	[0.998,1.000]	0.098	..	274	..	..	..	half	S6267.E1.L1	#N/A
I3041	I3041	SB 513A2	petrous	2018	OlaldeNature2018	Brace, Selina	5440	3942-3037 BCE	Scotland_N	UK_Neolithic	Scotland, Argyll and Bute, Oban, Raschoille Cave	Great Britain	56.414567	-5.469178	1240K	1	1.396	670870	M	I2a2a	436	K1a3a	[0.977,0.988]	0.029	0.43	2132	0.009955	3.972388409	[0.005,0.015]	plus	S3041.L1	PASS (Xcontam=0.008, batch.flag)
SA6001	SA6001	SA6001.A0101, BZNK-004/3, Sharakhalsun 6, kurgan 2, grave 17	petrous	2019	WangNatureCommunications2019	Krause, Johannes	5444	3619-3369 calBCE (4673Â±28 BP, MAMS-31143)	Russia_Steppe_Maikop	Steppe_Maykop	Kaspi steppe, Å arachalsun 6	Russia	45.725651	43.986933	1240K	..	2.57091	743648	F	..	..	U7b	..	..	..	..	..	..	..	half	..	#N/A
ARM001	ARM001	ARM001.A0101, Kaps	tooth (molar)	2019	WangNatureCommunications2019	Krause, Johannes	5450	3631-3369 calBCE (4695Â±40 BP, KIA44691)	Armenia_Caucasus_EBA_KuraAraxes	Kura-Araxes	South Caucasus mountains, Kaps	Armenia	40.866667	43.716667	1240K	..	0.974521	598871	F	..	..	R1a1	..	..	..	..	..	..	..	half	..	#N/A
I3137_published	I3137	ORC_IV_17.19	petrous	2018	OlaldeNature2018	Bonsall, Clive	5450	3800-3200 BCE	Scotland_N_published	UK_Neolithic	Scotland, Argyll and Bute, Oban, Raschoille Cave	Great Britain	56.414567	-5.469178	1240K	1	0.076	86073	M	I	80.3	HV0+195	[0.989,0.999]	0.078	0.439	15	n/a (<200 SNPs)	n/a (<200 SNPs)	n/a (<200 SNPs)	half	S3136.E1.L1	PASS (literature)
I4085	I4085	ANAU1	petrous (CBD)	2019	NarasimhanPattersonScience2019	Pinhasi, Ron; Frachetti, Michael	5450	4000-3000 BCE	Turkmenistan_C_TepeAnau	Parkhai_Anau_EN	Turkestan, Tepe Anau	Turkmenistan	37.872	58.225	1240K	1	1.294	659729	M	R2a3a	324	H13a2a	[0.986,0.996]	0.111	0.428	1789	0.015984	4.73090324	[0.009,0.023]	half	S4085.E1.L1	#N/A
I4086	I4086	ANAU2	petrous (CBD)	2019	NarasimhanPattersonScience2019	Pinhasi, Ron; Frachetti, Michael	5450	4000-3000 BCE	Turkmenistan_C_TepeAnau	Parkhai_Anau_EN	Turkestan, Tepe Anau	Turkmenistan	37.872	58.225	1240K	1	1.995	721350	F	..	344	U1a1d	[0.986,0.994]	0.122	0.022	5775	..	..	..	half	S4086.E1.L1	#N/A
I4087	I4087	ANAU3	petrous (CBD)	2019	NarasimhanPattersonScience2019	Pinhasi, Ron; Frachetti, Michael	5450	4000-3000 BCE	Turkmenistan_C_TepeAnau	Parkhai_Anau_EN	Turkestan, Tepe Anau	Turkmenistan	37.872	58.225	1240K	1	2.902	803294	M	R2a	302	W3a1	[0.985,0.992]	0.11	0.427	..	0.011733	3.937180941	[0.006,0.018]	half	S4087.E1.L1	#N/A
I4308	I4308	S172	petrous	2018	OlaldeNature2018	Pinhasi, Ron	5450	3600-3400 BCE	France_MN	France_MN	Collet Redon	France	43.34	5.06	1240K	1	0.053	60069	F	..	15.8	U3a1	[0.990,1.000]	0.164	0.01	12	..	..	..	half	S4308.E1.L1	PASS
I4635	I4635	StPet14, site II, grave K-167, individual 4	petrous	2019	NarasimhanPattersonScience2019	Pinhasi, Ron; Pinhasi, Ron; Moiseyev, Vyacheslav; Gromov, Andrey	5450	3700-3300 BCE	Turkmenistan_C_Parkhai	Parkhai_Anau_EN	Parkhai II	Turkmenistan	38.348048	56.24543	1240K	1	3.813	782514	F	..	284	HV13b	[0.980,0.991]	0.102	0.01	4732	..	..	..	half	S4635.E1.L1	#N/A
I4949_published	I4949	DZSWS:C.11a	tooth	2018	OlaldeNature2018	Barclay, Alastair	5454	3630-3377 calBCE (4715Â±20 BP, PSUAMS-2513)	England_N_published	UK_Neolithic	England, Wiltshire, Winterbourne Monkton, North Millbarrow	Great Britain	51.5243	-2.501	1240K	1	0.067	76539	M	I	174	T2b	[0.997,1.000]	..	..	..	..	..	..	half	S4949.E1.L1	PASS
I3133	I3133	ORC_III_10.4	petrous	2018	OlaldeNature2018	Bonsall, Clive	5455	3632-3378 calBCE (4725Â±20 BP, PSUAMS-2154)	Scotland_N	UK_Neolithic	Scotland, Argyll and Bute, Oban, Raschoille Cave	Great Britain	56.414567	-5.469178	1240K	1	4.569	800141	M	I2a1b1	646	K1a+195	[0.989,0.996]	0.092	0.423	5246	0.00488	5.330934122	[0.003,0.007]	half	S3132.E1.L1	PASS (Xcontam=0.005)
AY2003	AY2003	AY2003.A0101.TF1.1, BZNK-289/1, Aygurskiy 2, kurgan 22, grave 9	petrous	2019	WangNatureCommunications2019	Krause, Johannes	5456	3634-3377 calBCE (4726Â±31 BP, OxA-16147)	Russia_Steppe_Maikop	Steppe_Maykop	Kaspi steppe, Aygurskij 2	Russia	45.68833	43.26458	1240K	..	2.38617	745293	F	..	..	H2a1	..	..	..	..	..	..	..	half	..	#N/A
I3134	I3134	ORC_III_17.21	petrous	2018	OlaldeNature2018	Bonsall, Clive	5456	3634-3378 calBCE (4730Â±25 BP, PSUAMS-2155)	Scotland_N	UK_Neolithic	Scotland, Argyll and Bute, Oban, Raschoille Cave	Great Britain	56.414567	-5.469178	1240K	1	4.652	807346	M	I2a2a1a1a	473	T2	[0.979,0.990]	0.133	0.421	5344	0.006054	5.71436662	[0.004,0.008]	half	S3133.E1.L1	PASS (Xcontam=0.005)
I3135	I3135	ORC_III_19.1	petrous	2018	OlaldeNature2018	Bonsall, Clive	5463	3641-3384 calBCE (4770Â±30 BP, PSUAMS-2068)	Scotland_N	UK_Neolithic	Scotland, Argyll and Bute, Oban, Raschoille Cave	Great Britain	56.414567	-5.469178	1240K	1	4.588	791590	M	I2a2a	810	U5b2a+@16192	[0.991,0.997]	0.081	0.423	..	0.008922	3.663110441	[0.004,0.014]	half	S3134.E1.L1	PASS (Xcontam=0.009)
I6757	I6757	SB 470A3	..	2019	BraceDiekmannNatureEcologyEvolution2019	Brace, Selina	5463	3648-3377 calBCE (4766Â±48 BP, UBA-32285)	England_N	UK_Neolithic	England, North Yorkshire, Attermire Scar, Jubilee Cave	Great Britain	54.081683	-2.27362	1240K	1	3.28099	821288	M	I2a2a1a1a2	614	J1c9	[0.993,0.999]	0.075	0.423	4930	0.00398	4.00808142	[0.002,0.006]	half	S6757.L1	PASS
I5366	I5366	SB603A	petrous	2018	OlaldeNature2018	Brace, Selina	5464	3644-3384 calBCE (4775Â±34 BP, OxA-34470)	England_N	UK_Neolithic	England, Sussex, Cissbury	Great Britain	50.860903	-0.399007	1240K	1	0.9	572989	F	..	331	X2b+226	[0.981,0.991]	..	..	..	..	..	..	half	S5366.L1	PASS
I2635	I2635	GENSCOT07, Site A	petrous	2018	OlaldeNature2018	Armit, Ian	5471	3652-3389 calBCE (4796Â±37 BP, SUERC-68639)	Scotland_N	UK_Neolithic	Scotland, Tulloch of Assery	Great Britain	58.53	-3.603	1240K	1	3.22	761604	M	I2a1b1	762	U5b1+16189+@16192	[0.985,0.995]	0.076	0.425	4902	0.00418	4.113926231	[0.002,0.006]	half	S2635.E1.L1	PASS (batch.flag)
I6746	I6746	SB 350C3	..	2019	BraceDiekmannNatureEcologyEvolution2019	Brace, Selina	5490	3695-3384 calBCE (4809Â±45 BP, UBA-30800)	England_N	UK_Neolithic	England, Somerset, Burrington Combe, Aveline's Hole	Great Britain	51.324706	-2.753248	1240K	1	0.925983	605624	F	..	227	U5b1+16189+@16192	[0.974,0.987]	0.09	0.014	3181	..	..	..	half	S6746.L1	PASS
I6761	I6761	SB 492A3	..	2018	OlaldeNature2018	Brace, Selina	5525	3650-3500 BCE	England_N	UK_Neolithic	England, Sussex, Brighton, Whitehawk	Great Britain	50.828981	-0.112825	1240K	1	0.842174	540029	F	..	183	K1a+195	[0.952,0.969]	0.087	0.018	2741	..	..	..	half	S6761.L1	PASS
I2337	I2337	TH23-9, 33-23-9, Period 1	tooth (molar)	2019	NarasimhanPattersonScience2019	Pinhasi, Ron; Monge, Janet	5530	3641-3519 calBCE (4780Â±30 BP, PSUAMS-1919)	Iran_C_TepeHissar	Hajji_Firuz_IA	Tepe Hissar	Iran	36.15444444	54.38361111	1240K	3	0.673423	521911	M	J2a1h2	..	I1	..	..	..	..	0.001778	0.38230993	[0,0.011]	half,half,half	S2337.E1.L2,S2337.E1.L4,S2337.E1.L5	#N/A
I6759	I6759	SB 474C3	..	2018	OlaldeNature2018	Brace, Selina	5536	3650-3522 calBCE (4801Â±31 BP)	England_N	UK_Neolithic	England, North Yorkshire, Kelco Cave, Giggleswick Scar	Great Britain	54.0744391	-2.2872841	1240K	1	2.5461	774173	M	I2a1b	482	J1	[0.990,0.997]	0.087	0.425	3954	0.011758	6.469503975	[0.008,0.015]	half	S6759.L1	PASS (Xcontam=0.011)
I6747	I6747	SB 381B3	..	2019	BraceDiekmannNatureEcologyEvolution2019	Brace, Selina	5539	3656-3521 calBCE (4808Â±35 BP, UB-29004)	England_N	UK_Neolithic	England, Derbyshire, Brassington, Carsington Pasture Cave	Great Britain	53.079803	-1.640942	1240K	1	3.74231	841583	M	I2a2a1	293	J1c1b	[0.983,0.992]	0.073	0.42	5407	0.004106	4.234766983	[0.002,0.006]	half	S6747.L1	PASS
I2921_published	I2921	TH16-11, 33-16-11 (DG36 X 16), Period 1	bone (phalanx)	2019	NarasimhanPattersonScience2019	Pinhasi, Ron; Monge, Janet	5541	3656-3526 calBCE (4820Â±30 BP, PSUAMS-1912)	Iran_C_TepeHissar_published	Hajji_Firuz_IA	Tepe Hissar	Iran	36.15444444	54.38361111	1240K	2	0.175461	180658	F	..	..	J1d	..	..	..	..	..	..	..	half,half	S2921.E1.L1,S2516.E1.L2(library.flipped.with.S2921.E1.L2.manually.reassigned.to.I2921)	#N/A
I6268	I6268	I6268, KLD89-11\50, Klady, kurgan 11, grave 50	tooth	2019	WangNatureCommunications2019	Pinhasi, Ron	5564	3696-3532 calBCE (4835Â±60 BP, OxA-5059)	Russia_Caucasus_Maikop_Novosvobodnaya	Maykop_Novosvobodnaya	Klady, Dlinnaya Polyana	Russia	44.385019	40.394588	1240K	1	0.377408	336886	M	J2a1	110	R1a	[0.994,0.999]	0.143	..	285	0.00801	1.780721688	[0,0.034]	half	S6268.E1.L1	#N/A
I2634	I2634	GENSCOT06	petrous	2018	OlaldeNature2018	Armit, Ian	5569	3703-3534 calBCE (4851Â±34 BP, SUERC-68638)	Scotland_N	UK_Neolithic	Scotland, Tulach an t'Sionnach	Great Britain	58.54	-3.598	1240K	2	0.775	477633	M	I2a1b	..	U2+152	..	..	..	..	0.016165	2.156169927	[0.001,0.031]	half,half	S2634.E1.L2,S2634.E2.L2(library doesn't exist)	PASS (mtcontam=0.737-0.993, Xcontam=0.016)
OSS001	OSS001	OSS001.A0101, BZNK-313/1, Nogir 3, Ossetia', kurgan 3, grave 4, ind. 1	tooth	2019	WangNatureCommunications2019	Krause, Johannes	5570	3695-3545 calBCE (4857Â±23 BP, MAMS-29813)	Russia_Caucasus_Maikop	Maykop	Piedmont, Ossetia	Russia	43.084417	44.632667	1240K	..	0.456797	382799	F	..	..	J2a1	..	..	..	..	..	..	..	half	..	#N/A
I5359	I5359	SB573A	petrous	2018	OlaldeNature2018	Brace, Selina	5600	4000-3300 BCE	Wales_C	UK_Neolithic	Wales, Glamorgan, Tinkinswood	Great Britain	51.451447	-3.307873	1240K	1	0.733	531741	M	I2a2a	98.4	H5	[0.968,0.982]	..	..	..	0.013881	1.735763544	[0,0.03]	half	S5359.L1	PASS
I5370	I5370	SB527A	petrous	2018	OlaldeNature2018	Brace, Selina	5600	4000-3300 BCE	Scotland_N	UK_Neolithic	Scotland, Oban, Raschoille	Great Britain	56.414567	-5.469178	1240K	1	0.044	49903	F	..	18.8	K1a+195	[0.971,0.984]	..	..	..	..	..	..	half	S5370.L1	PASS
I5371	I5371	SB528A	petrous	2018	OlaldeNature2018	Brace, Selina	5600	4000-3300 BCE	Scotland_N	UK_Neolithic	Scotland, Oban, Raschoille	Great Britain	56.414567	-5.469178	1240K	1	0.363	329232	F	..	85.6	H4a1a2a	[0.963,0.976]	..	..	..	..	..	..	half	S5371.L1	PASS
I2691	I2691	GENSCOT30	petrous	2018	OlaldeNature2018	Armit, Ian	5620	3700-3639 calBCE (4881Â±25 BP, SUERC-68704)	Scotland_N	UK_Neolithic	Scotland, Distillery Cave	Great Britain	56.41	-5.471	1240K	1	3.456	785482	M	I2a2a1	472	J1c1	[0.981,0.990]	0.049	0.423	4741	0.003449	3.563907874	[0.002,0.005]	half	S2691.E1.L2	PASS (Xcontam=0.005)
I6751	I6751	SB 422B3	..	2018	OlaldeNature2018	Brace, Selina	5638	3755-3620 BCE	England_N	UK_Neolithic	England, Wiltshire, Salisbury, Fussell's Lodge	Great Britain	51.091224	-1.72751	1240K	1	1.86116	719644	F	..	410	U5b1+16189+@16192	[0.984,0.994]	0.081	0.012	5841	..	..	..	half	S6751.L1	PASS
I2659	I2659	GENSCOT28	petrous	2018	OlaldeNature2018	Armit, Ian	5652	3761-3643 calBCE (4914Â±27 BP, SUERC-68702)	Scotland_N	UK_Neolithic	Scotland, Distillery Cave	Great Britain	56.41	-5.471	1240K	1	2.985	792497	F	..	467	H1c	[0.972,0.988]	0.082	0.012	8325	..	..	..	half	S2659.E1.L1	PASS
I2633	I2633	GENSCOT05, Site B	petrous	2018	OlaldeNature2018	Armit, Ian	5653	3765-3641 calBCE (4911Â±32 BP, SUERC-68634)	Scotland_N	UK_Neolithic	Scotland, Tulloch of Assery	Great Britain	58.53	-3.603	1240K	1	2.833	724631	F	..	426	T2e1	[0.961,0.978]	0.095	0.03	7000	..	..	..	half	S2633.E1.L1	PASS (batch.flag, mtcontam=0.971)
I6750	I6750	SB 416B3	..	2018	OlaldeNature2018	Brace, Selina	5658	3755-3660 BCE	England_N	UK_Neolithic	England, Wiltshire, Salisbury, Fussell's Lodge	Great Britain	51.091224	-1.72751	1240K	1	0.482649	418242	M	I2a2	126	K1a+195	[0.981,0.990]	0.043	0.422	377	0.009346	1.55851138	[0,0.021]	half	S6750.L1	PASS
I8131	I8131	A56-2017-UE5114 Diente 3	tooth	2019	OlaldeScience2019	Lalueza-Fox, Carles	5700	4000-3500 BCE	Iberia_BellBeaker	Iberia_BellBeaker	Valencia, Ganda, La Vital	Spain	38.9777	-0.16037	1240K	2	0.097502	107716	F	..	..	J2b1	..	..	..	..	..	..	..	half,half	S8131.E1.L1,S8133.E1.L1	#N/A
I6760	I6760	SB 488B3	..	2019	BraceDiekmannNatureEcologyEvolution2019	Brace, Selina	5770	3930-3710 calBCE (5023Â±34 BP, OxA-17173)	England_N	UK_Neolithic	England, Gloucestershire, Hampnett, Burn Ground	Great Britain	51.843407	-1.850443	1240K	1	0.74625	549556	M	I2a2a1a1a2	169	U5b2a	[0.987,0.996]	0.088	0.431	748	0.004607	1.42544243	[0,0.011]	half	S6760.L1	PASS
I1584	I1584	M10-111	petrous	2016	LazaridisNature2016	Pinhasi, Ron	5776	3943-3708 calBCE (5016Â±31 BP, OxA-32776)	Anatolia_C	Anatolia_C	Northwest Anatolia, Marmara, BarcÄ±n	Turkey	40.3037	29.6085	1240K	3	0.966723	577097	F	..	..	K1a17	..	..	..	..	..	..	..	half,half,half	S1584.E1.L1,S1584.E1.L2,S1584.E1.L3	PASS
I7042	I7042	HUNG496	petrous	2018	OlaldeNature2018	Pinhasi, Ron	6089	4232-4046 calBCE (5300Â±25 BP, PSUAMS-4035)	Hungary_MN	Hungary_BA	Szigetszentmiklos-Vozm-telep-dulo	Hungary	47.429954	19.051966	1240K	1	4.31057	783888	M	I2a1	493	H	[0.988,0.997]	0.082	0.423	4926	0.004377	4.525064172	[0.002,0.006]	half	S7042.E1.L1	PASS
PG2004	PG2004	PG2004, BZNK-062/3, Progress 2, kurgan 4, grave 9	petrous	2019	WangNatureCommunications2019	Krause, Johannes	6090	4233-4047 calBCE (5304Â±25 BP, MAMS-11210)	Russia_Steppe_Eneolithic	Eneolithic_steppe	Piedmont, Progress 2	Russia	43.822691	43.350278	1240K	..	3.24873	868287	M	R1b1	..	H2	..	..	..	..	0.00465	..	..	half	..	#N/A
VJ1001	VJ1001	VJ1001, BZNK-311/2, Vonyuchka 1, kurgan 1, grave 8	petrous	2019	WangNatureCommunications2019	Krause, Johannes	6235	4332-4238 calBCE (5409Â±24 BP, MAMS-29823)	Russia_Steppe_Eneolithic	Eneolithic_steppe	Piedmont, Vonjucka 1	Russia	44.019962	43.155538	1240K	..	2.142	807867	F	..	..	T2a1b	..	..	..	..	..	..	..	half	..	#N/A
I4893	I4893	feature 552 / Grave 17	petrous	2018	OlaldeNature2018	Ernee, Michal	6349	4449-4348 calBCE (5550Â±20 BP, PSUAMS-2850)	Czech_N	Czech_N	Prague 8, Kobylisy, Ke StÃ­rce Street	Czech Republic	50.1217475	14.4569508	1240K	1	5.311	836569	M	G2a2a1	201	U5b1+16189+@16192	[0.986,0.996]	0.082	0.432	3051	0.005672	3.868218683	[0.003,0.009]	half	S4893.E1.L1	PASS (Xcontam=0.006)
I4894	I4894	feature 552 / Grave 18	petrous	2018	OlaldeNature2018	Ernee, Michal	6378	4488-4368 calBCE (5610Â±20 BP, PSUAMS-2851)	Czech_N	Czech_N	Prague 8, Kobylisy, Ke StÃ­rce Street	Czech Republic	50.1217475	14.4569508	1240K	1	4.046	816890	F	..	199	U8b1b1	[0.994,1.000]	0.099	0.009	4970	..	..	..	half	S4894.E1.L1	PASS
I2056	I2056	I2056, Unakozovskaya, skeleton 2b	bone (rib)	2019	WangNatureCommunications2019	Pinhasi, Ron	6456	4546-4466 calBCE (5687Â±30 BP, OxA-43741)	Russia_Caucasus_Eneolithic	Eneolithic_Caucasus	Unakozovskaya	Russia	44.451315	40.102863	1240K	1	1.34506	698137	M	J2a	664	R1a	[0.988,0.994]	0.079	0.417	2840	0.00821	3.339389874	[0.002,0.009]	half	S2056.E1.L1	#N/A
I4303	I4303	STM1, ST2009 BCF, Boite2, Zone 2, Ind 1	petrous	2018	OlaldeNature2018	Pinhasi, Ron	6633	4779-4587 calBCE (5820Â±30 BP, PSUAMS-2260)	France_MN	France_MN	Clos de Roque	France	43.457	5.863	1240K	1	3.35	751782	M	I2a1b	389	H3	[0.985,0.995]	0.129	0.428	4112	0.008631	5.314278853	[0.005,0.012]	half	S4303.E1.L1	PASS
I4304	I4304	STM3, ST2224, STM2011	petrous	2018	OlaldeNature2018	Pinhasi, Ron	6639	4788-4590 calBCE (5830Â±35 BP, PSUAMS-2226)	France_MN	France_MN	Clos de Roque	France	43.457	5.863	1240K	1	3.983	833605	M	I2a1b	448	T2c1d+152	[0.989,0.996]	0.118	0.426	4253	0.00561	4.06654049	[0.003,0.008]	half	S4304.E1.L1	PASS (Xcontam=0.006)
I4305	I4305	STM2, Zone 2, ST2215, Ind 2	petrous	2018	OlaldeNature2018	Pinhasi, Ron	6672	4826-4617 calBCE (5860Â±35 BP, PSUAMS-2225)	France_MN	France_MN	Clos de Roque	France	43.457	5.863	1240K	1	2.465	784897	F	..	272	T2b3+151	[0.992,0.999]	0.135	0.013	5555	..	..	..	half	S4305.E1.L1	PASS
PG2001	PG2001	PG2001, BZNK-113/4, Progress 2, kurgan 1, grave 37	tooth (molar)	2019	WangNatureCommunications2019	Krause, Johannes	6863	5000-4100 BCE [4336-4178 calBCE (5397Â±28 BP, MAMS-110563, charcoal), 4991-4834 (6012Â±28 BP, MAMS-110564, bone]	Russia_Steppe_Eneolithic	Eneolithic_steppe	Piedmont, Progress 2	Russia	43.822691	43.350278	1240K	..	3.14475	881613	M	R1b1	..	I3a	..	..	..	..	0.0033	..	..	half	..	#N/A
I0821_published	I0821	HAL24	tooth	2015	LipsonNature2017 (supplement of MathiesonNature2015, which itself was supplement of HaakLazaridis2015)	Haak, Wolfgang	6976	5201-4850 calBCE (6076Â±34 BP, KIA-40348)	Germany_EN_LBK_published	Germany_LBK_EN	Halberstadt-Sonntagsfeld	Germany	51.89583333	11.04666667	1240K	2	0.423	629014	M	G2a2a1	..	X2d1	..	..	..	..	..	..	..	half	S2024.aL1,S0821aL1	PASS (literature)
I0100	I0100	HAL4	tooth	2015	LipsonNature2017 (supplement of MathiesonNature2015, which itself was supplement of HaakLazaridis2015)	Haak, Wolfgang	6977	5202-4852 calBCE (6080Â±32 BP, KIA-40341)	Germany_EN_LBK	Germany_LBK_EN	Halberstadt-Sonntagsfeld	Germany	51.89583333	11.04666667	1240K	3	6.915	982315	F	..	..	N1a1a1a	..	..	..	..	..	..	..	..,..,..	S2006.L1,S0273.L1,S1227.L1	PASS
I2014	I2014	HAL15a	tooth	2017	LipsonNature2017	Haak, Wolfgang	6978	5199-4857 calBCE (6081Â±30 BP, KIA-40344)	Germany_EN_LBK	Germany_LBK_EN	Halberstadt-Sonntagsfeld	Germany	51.89583333	11.04666667	1240K	1	0.017	19344	M	G2	156	N1a1a1a3	[0.998,1.000]	0.096	0.399	4	n/a (<200 SNPs)	n/a (<200 SNPs)	n/a (<200 SNPs)	half	S2014.L2	PASS
I0659_published	I0659	HAL2	tooth	2015	LipsonNature2017 (supplement of MathiesonNature2015, which itself was supplement of HaakLazaridis2015)	Haak, Wolfgang	7037	5211-4963 calBCE (6130Â±40 BP, KIA-40350)	Germany_EN_LBK_published	Germany_LBK_EN	Halberstadt-Sonntagsfeld	Germany	51.89583333	11.04666667	1240K	3	0.758	648193	M	G2a2a1	..	N1a1a1a2	..	..	..	..	..	..	..	half	S2004.aL1,S0659.aL1	PASS (literature)
I0046_published	I0046	HAL5	tooth	2015	LipsonNature2017 (higher.cov.version.of.MathiesonNature2015)	Haak, Wolfgang	7051	5211-4991 calBCE (6136Â±34 BP, MAMS-21479)	Germany_EN_LBK_published	Germany_LBK_EN	Halberstadt-Sonntagsfeld	Germany	51.89583333	11.04666667	1240K	5	2.233	950914	F	..	..	T2c1	..	..	..	..	..	..	..	half	S2007.aL1,aL0046,S0809.aL1,S1212.L1,S1239.L1	PASS (literature)
I2008_published	I2008	HAL07a	tooth	2017	LipsonNature2017	Haak, Wolfgang	7052	5212-4992 calBCE (6137Â±35 BP, KIA-40342)	Germany_EN_LBK_published	Germany_LBK_EN	Halberstadt-Sonntagsfeld	Germany	51.89583333	11.04666667	1240K	1	0.048	121860	F	..	..	N1a1a1	..	..	..	..	..	..	..	half	S2008.aL1	PASS (literature)
I0048_published	I0048	HAL25	tooth	2015	LipsonNature2017 (supplement of MathiesonNature2015, which itself was supplement of HaakLazaridis2015)	Haak, Wolfgang	7056	5210-5002 calBCE (6153Â±33 BP, MAMS-21482)	Germany_EN_LBK_published	Germany_LBK_EN	Halberstadt-Sonntagsfeld	Germany	51.89583333	11.04666667	1240K	2	0.493	489640	M	G2a2a1	..	K1a	..	..	..	..	..	..	..	half	S2025.aL1,aL0048	PASS (literature)
I2037_published	I2037	HAL39b	tooth	2017	LipsonNature2017	Haak, Wolfgang	7056	5210-5002 calBCE (6144Â±32 BP, KIA-40343)	Germany_EN_LBK_published	Germany_LBK_EN	Halberstadt-Sonntagsfeld	Germany	51.89583333	11.04666667	1240K	1	0.08	206907	M	G2a2a	..	H1e	..	..	..	..	..	..	..	half	S2037.aL1	PASS (literature, X-contam=0.075.and.XcontamZ=1)
I0057_published	I0057	HAL34	bone	2015	LipsonNature2017 (higher.cov.version.of.MathiesonNature2015)	Haak, Wolfgang	7070	5219-5021 calBCE (6173Â±34 BP, MAMS-21483)	Germany_EN_LBK_published	Germany_LBK_EN	Halberstadt-Sonntagsfeld	Germany	51.89583333	11.04666667	1240K	2	0.246	392874	F	..	..	N1a1a1	..	..	..	..	..	..	..	half	S2031.aL1,aL0226	PASS (literature)
I0054	I0054	UWS4	petrous	2015	MathiesonNature2015 (1240k of same same sample with 390k in HaakLazaridis2015)	Haak, Wolfgang	7072	5222-5022 calBCE (6180Â±34 BP, MAMS-21485)	Germany_EN_LBK	Germany_LBK_EN	Unterwiederstedt	Germany	51.66	11.53	1240K	3	18.61	978534	F	..	..	J1c17	..	..	..	..	..	..	..	plus,plus,plus	S0223.L1,S0396.L1,S0397.L1	PASS
I0795	I0795	KAR6	tooth	2015	MathiesonNature2015 (1240k of same same sample with 390k in HaakLazaridis2015)	Haak, Wolfgang	7079	5217-5041 calBCE (6174Â±29 BP, MAMS-22823)	Germany_EN_LBK	Germany_LBK_EN	Karsdorf	Germany	51.28305556	11.65	1240K	1	0.097	104752	M	CT	151	H1 or H1au1b	[0.975,0.987]	..	0.584	..	..	..	..	half	S0795.L1	PASS
I0022	I0022	LBK1976	tooth (premolar)	2015	MathiesonNature2015 (1240k of same same sample with 390k in HaakLazaridis2015)	Krause, Johannes	7125	5500-4850 BCE	Germany_EN_LBK	Germany_LBK_EN	Stuttgart-Muehlhausen, Viesenhaeuser Hof	Germany	48.78	9.18	1240K	1	0.441	368546	F	..	246	T2e	..	..	..	..	..	..	..	half	S0022.L2	PASS
I0025	I0025	LBK1992	tooth (molar)	2015	MathiesonNature2015 (1240k of same same sample with 390k in HaakLazaridis2015)	Krause, Johannes	7125	5500-4850 BCE	Germany_EN_LBK	Germany_LBK_EN	Stuttgart-Muehlhausen, Viesenhaeuser Hof	Germany	48.78	9.18	1240K	1	2.655	836923	F	..	273	T2b	..	..	..	..	..	..	..	half	S0025.L2	PASS
I0026	I0026	LBK2155	tooth (molar)	2015	MathiesonNature2015 (1240k of same same sample with 390k in HaakLazaridis2015)	Krause, Johannes	7125	5500-4850 BCE	Germany_EN_LBK	Germany_LBK_EN	Stuttgart-Muehlhausen, Viesenhaeuser Hof	Germany	48.78	9.18	1240K	1	3.625	893563	F	..	121	T2b	..	..	..	..	..	..	..	half	S0026.L2	PASS
I0797	I0797	KAR16A	tooth	2015	MathiesonNature2015	Haak, Wolfgang	7125	5500-4850 BCE	Germany_EN_LBK	Germany_LBK_EN	Karsdorf	Germany	51.28305556	11.65	1240K	1	0.087	94125	M	T1a	123	H46b	[0.997,1.000]	..	..	..	..	..	..	half	S0797.L1	PASS
I1550_published	I1550	HAL19	tooth	2015	LipsonNature2017 (supplement of MathiesonNature2015, which itself was supplement of HaakLazaridis2015)	Haak, Wolfgang	7125	5500-4850 BCE	Germany_EN_LBK_published	Germany_LBK_EN	Halberstadt-Sonntagsfeld	Germany	51.89583333	11.04666667	1240K	2	0.857	616873	F	..	..	K1a2	..	..	..	..	..	..	..	half	S2019.aL1,S1550.L1	PASS (literature)
I2022	I2022	HAL22b	tooth	2017	LipsonNature2017	Haak, Wolfgang	7125	5500-4850 BCE	Germany_EN_LBK	Germany_LBK_EN	Halberstadt-Sonntagsfeld	Germany	51.89583333	11.04666667	1240K	1	0.018	20626	F	..	168	T2b	[0.997,1.000]	0.076	0.007	18	..	..	..	half	S2022.L2	PASS
I2026_published	I2026	HAL27a	bone	2017	LipsonNature2017	Haak, Wolfgang	7125	5500-4850 BCE	Germany_EN_LBK_published	Germany_LBK_EN	Halberstadt-Sonntagsfeld	Germany	51.89583333	11.04666667	1240K	1	0.05	141883	M	G2a2a	..	N1a1a1a3	..	..	..	..	..	..	..	half	S2026.aL1	PASS (literature)
I2030_published	I2030	HAL32b	tooth	2017	LipsonNature2017	Haak, Wolfgang	7125	5500-4850 BCE	Germany_EN_LBK_published	Germany_LBK_EN	Halberstadt-Sonntagsfeld	Germany	51.89583333	11.04666667	1240K	1	0.225	532623	F	..	..	H26	..	..	..	..	..	..	..	half	S2030.aL1	PASS (literature)
I2032_published	I2032	HAL35b	tooth	2017	LipsonNature2017	Haak, Wolfgang	7125	5500-4850 BCE	Germany_EN_LBK_published	Germany_LBK_EN	Halberstadt-Sonntagsfeld	Germany	51.89583333	11.04666667	1240K	1	0.104	285045	F	..	..	J1c	..	..	..	..	..	..	..	half	S2032.aL1	PASS (literature)
I2036_published	I2036	HAL38a	tooth	2017	LipsonNature2017	Haak, Wolfgang	7125	5500-4850 BCE	Germany_EN_LBK_published	Germany_LBK_EN	Halberstadt-Sonntagsfeld	Germany	51.89583333	11.04666667	1240K	1	0.292	468627	F	..	..	V1	..	..	..	..	..	..	..	half	S2036.aL1	PASS (literature)
I2038_published	I2038	HAL40a	bone	2017	LipsonNature2017	Haak, Wolfgang	7125	5350-5000 BCE [1d.rel.I2005]	Germany_EN_LBK_published	Germany_LBK_EN	Halberstadt-Sonntagsfeld	Germany	51.89583333	11.04666667	1240K	1	0.173	299173	F	..	..	T2b	..	..	..	..	..	..	..	half	S2038.aL1	PASS (literature)
I2029_published	I2029	HAL31a	tooth	2017	LipsonNature2017	Haak, Wolfgang	7126	5295-5057 calBCE (6211Â±32 BP, KIA-40349)	Germany_EN_LBK_published	Germany_LBK_EN	Halberstadt-Sonntagsfeld	Germany	51.89583333	11.04666667	1240K	1	0.12	246281	F	..	..	K1	..	..	..	..	..	..	..	half	S2029.aL1	PASS (literature)
I0018	I0018	Stuttgart	tooth	2014	LipsonNature2017 (new libraries added in to previously published data LazaridisNature2014)	Krause, Johannes	7140	5310-5070 calBCE (6246Â±30 BP, MAMS-24635)	Germany_EN_LBK	Germany_LBK_EN	Stuttgart-Muehlhausen, Viesenhaeuser Hof	Germany	48.78	9.18	1240K	2	9.651	910144	F	..	..	T2c1d1	..	..	..	..	..	..	..	..,..	S0018.L2,T9004	PASS
I0124	I0124	Lebyazhinka IV, Grave 1, SVP HB 44	bone (long bone)	2015	MathiesonNature2015 (1240k of same same sample with 390k in HaakLazaridis2015)	Anthony, David	7549	5657-5541 calBCE (6680Â±30 BP, Beta-392490)	Russia_HG_Samara	EHG	Samara Oblast, Volga River Valley, Sok River, Lebyazhinka	Russia	53.680623	50.675349	1240K	1	0.598	477876	M	R1b1a1a	97.1	U5a1d	[0.990,0.998]	..	..	..	..	..	..	half	S0124.E1.L3	PASS
I0011	I0011	Motala1	tooth	2015	MathiesonNature2015 (1240k of same same sample with 390k in HaakLazaridis2015)	Krause, Johannes	7569	5721-5516 calBCE (6701Â±64 BP, Ua-42116)	Sweden_HG_Motala	Sweden_Motala_HG	Motala, Kanaljorden	Sweden	58.535	15.046	1240K	1	1.03	621320	F	..	..	U5a1	..	..	..	..	..	..	..	plus	aL0011	PASS
MotalaAA	MotalaAA	MotalaAA	..	2018	MittnikNatureCommunications2018	..	7593	5722-5564 calBCE(6735Â±44 BP, Ua-42645)	Sweden_Motala_HG	Sweden_Motala_HG	Motala, Kanaljorden	Sweden	58.535	15.046	1240K	..	0.052495	56448	F	..	..	U5a2d	..	..	..	..	..	..	..	half	..	PASS (literature)
I0012	I0012	Motala2	tooth	2015	MathiesonNature2015 (1240k of same same sample with 390k in HaakLazaridis2015)	Krause, Johannes	7595	5714-5575 calBCE (6734Â±30 BP, Ua-51722)	Sweden_HG_Motala	Sweden_Motala_HG	Motala, Kanaljorden	Sweden	58.535	15.046	1240K	1	1.756	787312	M	I2c	..	U2e1	..	..	..	..	..	..	..	plus	aL0012	PASS (Xcontam=0.004)
I0017	I0017	Motala12	tooth	2014	MathiesonNature2015 (1240k of same same sample with 390k in HaakLazaridis2015)	Krause, Johannes	7626	5721-5631 calBCE (6773Â±30 BP, Ua-51723)	Sweden_HG_Motala	Sweden_Motala_HG	Motala, Kanaljorden	Sweden	58.535	15.046	1240K	1	4.391	920441	M	I2a1b2a1	..	U2e1	..	..	..	..	..	..	..	plus	aL0017	PASS (Xcontam=0.004)
I0014	I0014	Motala4	tooth	2015	MathiesonNature2015 (1240k of same same sample with 390k in HaakLazaridis2015)	Krause, Johannes	7703	5877-5629 calBCE (6842Â±68 BP, Ua-42118)	Sweden_HG_Motala	Sweden_Motala_HG	Motala, Kanaljorden	Sweden	58.535	15.046	1240K	1	2.709	739313	F	..	..	U5a2d	..	..	..	..	..	..	..	plus	aL0014	PASS
I0015	I0015	Motala6	tooth	2015	MathiesonNature2015 (1240k of same same sample with 390k in HaakLazaridis2015)	Krause, Johannes	7747	5964-5629 calBCE (6863Â±75 BP, Ua-42120)	Sweden_HG_Motala	Sweden_Motala_HG	Motala, Kanaljorden	Sweden	58.535	15.046	1240K	1	1.562	600144	M	I2a1	..	U5a2d	..	..	..	..	..	..	..	plus	aL0015	PASS
I4349	I4349	F11 4 merged with F11 B3 3	petrous	2019	NarasimhanPattersonScience2019	Pinhasi, Ron; Monge, Janet	7756	5887-5724 calBCE (6915Â±40 BP, PSUAMS-2126)	Iran_C_HajjiFiruz	Hajji_Firuz_IA	Hajji Firuz	Iran	36.9944	45.4744	1240K	2	7.29248	916581	M	J2b	..	U1a4	..	..	..	..	0.013646	4.009597647	[0.007,0.02]	minus,minus	S4349.E1.L1,S4352.E1.L1	#N/A
I0585	I0585	LaBrana1	tooth	2014	MathiesonNature2015 (1240k of same same sample with shotgun in Olalde2014)	Lalueza-Fox, Carles	7815	5983-5747 calBCE (6980Â±50 BP, Beta-226472)	Iberia_HG	WHG	Leon, La Brana-Arintero	Spain	42.911	-5.3778	1240K	1	19.536	976082	M	C1a2	1490	U5b2c1	[0.985,0.994]	..	..	..	..	..	..	half	S0585.E1.L1	PASS (Xcontam=0.004)
I0723_published	I0723	T1, M229 / UH	tooth	2015	MathiesonNature2015	Pinhasi, Ron	7870	5995-5845 calBCE (7035Â±35 BP, PSUAMS-1965)	Anatolia_N_published	Anatolia_N	Mentese	Turkey	40.26	29.65	1240K	2	0.472	422038	M	G2a2a1	..	X2m2	..	..	0.461	..	..	..	..	half,half	S1512.E1.L1,S0723.E1.L1	PASS (literature)
I2323	I2323	FH5, F10 B1 prenatal	petrous	2019	NarasimhanPattersonScience2019	Pinhasi, Ron; Monge, Janet	7906	6060-5851 calBCE (7090Â±50 BP, Poz-81115)	Iran_C_HajjiFiruz	Hajji_Firuz_IA	Hajji Firuz	Iran	36.9944	45.4744	1240K	4	0.578908	458229	F	..	..	K1a20	..	..	..	..	..	..	..	half,half,half,half	S2323.E1.L2,S2323.E1.L3,S2323.E1.L4,S2323.E1.L5	#N/A
I2328	I2328	FH9, F10 B1 skull 7	tooth (molar)	2019	NarasimhanPattersonScience2019	Pinhasi, Ron; Monge, Janet	7906	6013-5898 calBCE (7075Â±30 BP, PSUAMS-2345)	Iran_C_HajjiFiruz	Hajji_Firuz_IA	Hajji Firuz	Iran	36.9944	45.4744	1240K	4	0.013842	16500	M	..	..	K1b1a	..	..	..	..	..	..	..	half,half,half,half	S2328.E1.L2,S2328.E1.L3,S2328.E1.L4,S2328.E1.L5	#N/A
I4241	I4241	F10 B1 S3	petrous	2019	NarasimhanPattersonScience2019	Pinhasi, Ron; Monge, Janet	7908	6016-5899 calBCE (7080Â±30 BP, PSUAMS-2163)	Iran_C_HajjiFiruz	Hajji_Firuz_IA	Hajji Firuz	Iran	36.9944	45.4744	1240K	1	2.46163	863861	M	J2b	116	K1a3	[0.975,0.987]	0.097	0.415	4420	0.006933	4.580942539	[0.004,0.01]	half	S4241.E1.L2	#N/A
I4351	I4351	F11 B3 1	petrous	2019	NarasimhanPattersonScience2019	Pinhasi, Ron; Monge, Janet	7925	6056-5894 calBCE (7100Â±45 BP, PSUAMS-2151)	Iran_C_HajjiFiruz	Hajji_Firuz_IA	Hajji Firuz	Iran	36.9944	45.4744	1240K	1	2.871	745071	F	..	169	HV	[0.978,0.995]	0.273	0.013	6869	..	..	..	minus	S4351.E1.L1	#N/A
I0746	I0746	L11-322	petrous	2015	MathiesonNature2015	Pinhasi, Ron	7930	6067-5892 calBCE (7110Â±50 BP, Poz-82177)	Anatolia_N	Anatolia_N	Northwest Anatolia, Marmara, BarcÄ±n	Turkey	40.3037	29.6085	1240K	1	8.465	1003994	M	G2a2b2a1a1c	1100	K1a	[0.989,0.995]	..	0.537	..	..	..	..	half	S0746.E1.L1	PASS (Xcontam=0.008)
I0724_published	I0724	T2 / UP	tooth	2015	MathiesonNature2015	Pinhasi, Ron	7950	6400-5600 BCE	Anatolia_N_published	Anatolia_N	Mentese	Turkey	40.26	29.65	1240K	1	0.048	55915	M	I	..	K1a4	..	..	0.492	..	..	..	..	half	S0724.E1.L1	PASS (literature)
I0725	I0725	T4 / SSK15	tooth	2015	MathiesonNature2015	Pinhasi, Ron	7950	6400-5600 BCE	Anatolia_N	Anatolia_N	Mentese	Turkey	40.26	29.65	1240K	1	0.038	43335	F	..	104	N1a1a	[0.993,0.998]	0.091	0.017	26	..	..	..	half	S0725.E1.L1	PASS
I0726	I0726	M15.2	tooth (incisor)	2015	MathiesonNature2015	Pinhasi, Ron	7950	6400-5600 BCE	Anatolia_N	Anatolia_N	Mentese	Turkey	40.26	29.65	1240K	3	0.221	228543	F	..	..	H or H5-C16192T	..	..	..	..	..	..	..	half,half,half	S0726.E1.L1,S0743.E1.L1,S1107.E1.L1	PASS
I0727_published	I0727	M24 / UA JK 16	..	2015	MathiesonNature2015	Pinhasi, Ron	7950	6400-5600 BCE	Anatolia_N_published	Anatolia_N	Mentese	Turkey	40.26	29.65	1240K	1	0.039	45248	M	G2a	..	K1a2	..	..	0.465	..	..	..	..	half	S0727.E1.L1	PASS (literature)
I0709	I0709	BAR20/ M13-170	petrous	2015	MathiesonNature2015	Pinhasi, Ron	8086	6215-6056 calBCE (7255Â±30 BP, PSUAMS-2952)	Anatolia_N	Anatolia_N	Northwest Anatolia, Marmara, BarcÄ±n	Turkey	40.3037	29.6085	1240K	1	9.765	987745	M	H2	1100	U3	[0.993,0.998]	..	0.529	..	..	..	..	half	S0709.E1.L1	PASS (Xcontam=0.008)
I0707	I0707	BAR2 / L11-213	petrous	2015	MathiesonNature2015	Pinhasi, Ron	8092	6220-6064 calBCE (7272Â±34 BP, Tubitak-0455 [redated after receiving a date of 9650-9291 calBCE (9935Â±35 BP, PSUAMS-3180) that does not fit the archaeological context; the new date is consistent with other samples at the same site and suggests that the older date may be a product of a sample mixup]	Anatolia_N	Anatolia_N	Northwest Anatolia, Marmara, BarcÄ±n	Turkey	40.3037	29.6085	1240K	1	9.431	990132	F	..	1080	K1a4	[0.992,0.998]	..	0.004	..	..	..	..	half	S0707.E1.L1	PASS
I0708	I0708	BAR6 / L11-439	petrous	2015	MathiesonNature2015	Pinhasi, Ron	8097	6221-6073 calBCE (7285Â±30 BP, PSUAMS-2103)	Anatolia_N	Anatolia_N	Northwest Anatolia, Marmara, BarcÄ±n	Turkey	40.3037	29.6085	1240K	1	6.948	980130	M	J2a	762	N1b1a	[0.977,0.987]	..	0.524	..	..	..	..	half	S0708.E1.L1	PASS (Xcontam=0.008)
I1580_published	I1580	L12-393	petrous	2015	MathiesonNature2015	Pinhasi, Ron	8195	6387-6103 calBCE (7385Â±40 BP, PSUAMS-1964)	Anatolia_N_published	Anatolia_N	Northwest Anatolia, Marmara, BarcÄ±n	Turkey	40.3037	29.6085	1240K	1	2.903	900766	F	..	..	H5	..	..	0.026	..	..	..	..	half	S1580.E1.L1	PASS (literature)
I0745	I0745	M11-363	petrous	2015	MathiesonNature2015	Pinhasi, Ron	8251	6374-6227 calBCE (7405Â±30 BP, PSUAMS-2105)	Anatolia_N	Anatolia_N	Northwest Anatolia, Marmara, BarcÄ±n	Turkey	40.3037	29.6085	1240K	1	7.785	996769	M	H2	644	U8b1b1	[0.990,0.997]	..	0.542	..	..	..	..	half	S0745.E1.L1	PASS (Xcontam=0.008)
I1581_published	I1581	L12-502	petrous	2015	MathiesonNature2015	Pinhasi, Ron	8254	6376-6231 calBCE (7415Â±30 BP, PSUAMS-2104)	Anatolia_N_published	Anatolia_N	Northwest Anatolia, Marmara, BarcÄ±n	Turkey	40.3037	29.6085	1240K	1	2.803	821765	F	..	..	U3	..	..	0.022	..	..	..	..	half	S1581.E1.L1	PASS (literature)
I0744	I0744	M10-275	petrous	2015	MathiesonNature2015	Pinhasi, Ron	8273	6402-6243 calBCE (7455Â±30 BP, PSUAMS-2299)	Anatolia_N	Anatolia_N	Northwest Anatolia, Marmara, BarcÄ±n	Turkey	40.3037	29.6085	1240K	1	2.39	884258	M	G2a2b2a	564	J1c11	[0.990,0.998]	..	0.538	..	..	..	..	half	S0744.E1.L1	PASS (Xcontam=0.01)
I0211	I0211	UzOO40	tooth	2015	MathiesonNature2015	Haak, Wolfgang	8280	6773-5886 BCE [other dates in the layer used in the Bayesian modeling analysis we used to obtain this range are (7280Â±80 BP, OxA-1665), 6410-6050 calBCE (7350Â±90 BP, OxA-2266), 6390-6030 calBCE (7330Â±90 BP, OxA-1667), 6590-6240 calBCE (7560Â±90 BP, OxA-1668), 6590-6240 calBCE (7560Â±90 BP, OxA-1669), 6360-6000 calBCE (7280Â±90 BP, OxA-2124), 6530-6210 calBCE (7510Â±90 BP, OxA-2125), 6850-6410 …	Russia_HG_Karelia	EHG	Karelia, Yuzhnyy Oleni Ostrov	Russia	61.65	35.65	1240K	1	0.136	146885	M	J	22.7	U4a	[0.993,1.000]	..	..	..	..	..	..	half	S1254.L1	PASS
I1583_published	I1583	L14-200	petrous	2015	MathiesonNature2015	Pinhasi, Ron	8281	6426-6236 calBCE (7460Â±50 BP, Poz-82231)	Anatolia_N_published	Anatolia_N	Northwest Anatolia, Marmara, BarcÄ±n	Turkey	40.3037	29.6085	1240K	1	9.396	980249	M	G2a2a1a2a	..	K1a2	..	..	0.453	..	0.011	9.5	[0.009,0.013]	half	S1583.E1.L1	PASS (literature, Xcontam=0.011)
I1097	I1097	BAR271 / M10-271	petrous	2015	MathiesonNature2015	Pinhasi, Ron	8288	6424-6251 calBCE (7475Â±30 BP, PSUAMS-2297)	Anatolia_N	Anatolia_N	Northwest Anatolia, Marmara, BarcÄ±n	Turkey	40.3037	29.6085	1240K	1	2.125	755758	M	G2a2b2a3	399	W1+119	[0.991,0.997]	0.162	0.421	2908	0.008951	4.447184775	[0.005,0.013]	half	S1097.E1.L1	PASS (Xcontam=0.011)
I1098	I1098	BAR99 / M10-352	petrous	2015	MathiesonNature2015	Pinhasi, Ron	8288	6422-6253 calBCE (7475Â±25 BP, PSUAMS-2947)	Anatolia_N	Anatolia_N	Northwest Anatolia, Marmara, BarcÄ±n	Turkey	40.3037	29.6085	1240K	1	2.994	780873	F	..	393	X2d	[0.994,0.999]	0.163	0.013	6840	..	..	..	half	S1098.E1.L1	PASS
I0736	I0736	L11-216	petrous	2015	MathiesonNature2015	Pinhasi, Ron	8300	6500-6200 BCE	Anatolia_N	Anatolia_N	Northwest Anatolia, Marmara, BarcÄ±n	Turkey	40.3037	29.6085	1240K	1	2.248	799433	F	..	770	N1a1a+152	[0.993,0.998]	..	0.008	..	..	..	..	half	S0736.E1.L1	PASS
I1096	I1096	BAR26 / M10-76	petrous	2015	MathiesonNature2015	Pinhasi, Ron	8300	6500-6200 BCE	Anatolia_N	Anatolia_N	Northwest Anatolia, Marmara, BarcÄ±n	Turkey	40.3037	29.6085	1240K	1	2.865	759115	M	I2c	531	N1a1a+152	[0.997,1.000]	0.184	0.42	3597	0.005182	3.775520464	[0.002,0.008]	half	S1096.E1.L1	PASS (Xcontam=0.007)
I1099	I1099	L11-5-488	petrous	2015	MathiesonNature2015	Pinhasi, Ron	8300	6500-6200 BCE	Anatolia_N	Anatolia_N	Northwest Anatolia, Marmara, BarcÄ±n	Turkey	40.3037	29.6085	1240K	1	0.827	544031	M	G2a2a1a2a	376	T2	[0.997,1.000]	0.185	0.425	781	0.01152	2.293014169	[0.002,0.021]	half	S1099.E1.L1	PASS (Xcontam=0.017)
I1100	I1100	M11-351	petrous	2015	MathiesonNature2015	Pinhasi, Ron	8300	6500-6200 BCE	Anatolia_N	Anatolia_N	Northwest Anatolia, Marmara, BarcÄ±n	Turkey	40.3037	29.6085	1240K	1	0.331	294382	F	..	163	K	[0.965,0.979]	0.231	0.009	606	..	..	..	half	S1100.E1.L1	PASS
I1101	I1101	M11-352a	petrous	2015	MathiesonNature2015	Pinhasi, Ron	8300	6500-6200 BCE	Anatolia_N	Anatolia_N	Northwest Anatolia, Marmara, BarcÄ±n	Turkey	40.3037	29.6085	1240K	1	1.56	663312	M	H2	798	T2b	[0.997,1.000]	0.203	0.429	2011	0.007422	3.222817303	[0.003,0.012]	half	S1101.E1.L1	PASS (Xcontam=0.011)
I1102	I1102	M11-354	petrous	2015	MathiesonNature2015	Pinhasi, Ron	8300	6500-6200 BCE	Anatolia_N	Anatolia_N	Northwest Anatolia, Marmara, BarcÄ±n	Turkey	40.3037	29.6085	1240K	1	0.55	414820	M	C1a2	152	K1a3a	[0.997,1.000]	0.244	0.431	448	0.018832	2.33749814	[0.003,0.035]	half	S1102.E1.L1	PASS (Xcontam=0.015)
I1103	I1103	M11-S-350	petrous	2015	MathiesonNature2015	Pinhasi, Ron	8300	6500-6200 BCE	Anatolia_N	Anatolia_N	Northwest Anatolia, Marmara, BarcÄ±n	Turkey	40.3037	29.6085	1240K	1	1.135	607546	M	G2a2a1a2a	237	K1b1b1	[0.996,1.000]	0.213	0.425	1303	0.005283	1.852653875	[0,0.011]	half	S1103.E1.L1	PASS (Xcontam=0.009)
I3025	I3025	SB 428B	tooth	2019	BraceDiekmannNatureEcologyEvolution2019	Brace, Selina	9130	7280-7080 calBCE (8270Â±45 BP, OxA-23812)	England_Mesolithic	UK_Mesolithic	England, Devon, Torquay, Kent's Cavern	Great Britain	50.468169	-3.503071	1240K	1	0.077	85566	F	..	..	..	..	0.023	0.02	85	..	..	..	plus	S3025.L1	PASS
I6754	I6754	SB 460A3	..	2019	BraceDiekmannNatureEcologyEvolution2019	Brace, Selina	9588	7735-7541 calBCE (8597Â±54 BP, UBA-32282)	Wales_Mesolithic	UK_Mesolithic	Wales, Pembrokeshire, Caldey Island, Ogof-Yr-Ychen	Great Britain	51.63253	-4.692903	1240K	1	0.394204	353903	M	I2a2	59.6	U5b1+16189	[0.952,0.970]	0.091	0.445	283	0.024277	2.300420059	[0.004,0.045]	half	S6754.L1	PASS
I6767	I6767	SB 524A8	..	2019	BraceDiekmannNatureEcologyEvolution2019	Brace, Selina	10300	8470-8230 calBCE (9100Â±100 BP, OxA-814)	England_Mesolithic	UK_Mesolithic	England, Somerset, Cheddar, Gough's Cave	Great Britain	51.281679	-2.765746	1240K	2	2.25141	777238	M	I2a2a2a	..	U5b1	..	..	..	..	0.009503	3.175357382	[0.004,0.015]	half,half	S6767.L1,S6768.L1	PASS (Xcontam=0.01, mtcontam=0.941-0.972)
I6745	I6745	SB 343C3	..	2019	BraceDiekmannNatureEcologyEvolution2019	Brace, Selina	10555	8750-8459 calBCE (9340Â±50 BP, OxA-34338)	England_Mesolithic	UK_Mesolithic	England, Somerset, Burrington Combe, Aveline's Hole	Great Britain	51.324706	-2.753248	1240K	1	0.080039	89618	F	..	22.3	U5a2+16294	[0.979,0.990]	0.061	0.011	72	..	..	..	half	S6745.L1	PASS
I0370	I0370	SVP HB 10, K. 3, gr. 1	bone (long bone)	2015	MathiesonNature2015 (1240k of same same sample with 390k in HaakLazaridis2015)	Anthony, David	4850	3300-2500 BCE	Russia_EBA_Yamnaya_Samara	Yamnaya	Samara Oblast, Volga River Valley, Eastern Orenburg, Pre-Ural steppe, Ishkinovka I	Russia	51.27	58.18	1240K	1	1.043	695086	M	R1b1a1a2a2	305	H13a1a1	[0.969,0.980]	0.055	0.589	..	..	..	..	half	S0370.E1.L1	PASS
I0441	I0441	SVP HB 54, K. 3, gr. 1	bone (long bone)	2015	MathiesonNature2015 (1240k of same same sample with 390k in HaakLazaridis2015)	Anthony, David	4766	3010-2622 calBCE (4234Â±60 BP, AA-47805)	Russia_EBA_Yamnaya_Samara	Yamnaya	Samara Oblast, Volga River Valley, Buzuluk, Kurmanaevka III	Russia	52.3	52.05	1240K	1	0.091	101678	F	..	98.8	H2b	[0.996,1.000]	..	..	..	..	..	..	half	S0441.E1.L1	PASS
I0439	I0439	Kurgan 1, Grave 1, SVP 52	bone (long bone)	2015	MathiesonNature2015 (1240k of same same sample with 390k in HaakLazaridis2015)	Anthony, David	5071	3321-2921 calBCE (4420Â±30 BP, Beta-392491)	Russia_EBA_Yamnaya_Samara	Yamnaya	Samara Oblast, Volga River Valley, Sok River, Lopatino I	Russia	53.64	50.655	1240K	1	0.26	268426	M	R1b1a1a2	183	U5a1a1	[0.997,1.000]	..	..	..	..	..	..	half	S0439.E1.L1	PASS
I0357	I0357	Kurgan 35, Grave 1, SVP 5	bone (long bone)	2015	MathiesonNature2015 (1240k of same same sample with 390k in HaakLazaridis2015)	Anthony, David	4952	3090-2913 calBCE (4380Â±30 BP, Beta-392489)	Russia_EBA_Yamnaya_Samara	Yamnaya	Samara Oblast, Volga River Valley, Sok River, Lopatino I	Russia	53.64	50.655	1240K	2	0.625	523435	F	..	..	W6c	..	..	..	..	..	..	..	half,half	S0357.E1.L1,S0428.E1.L1	PASS
I0429	I0429	Kurgan 31 (or 30??), Grave 1, SVP 38	bone (long bone)	2015	MathiesonNature2015 (1240k of same same sample with 390k in HaakLazaridis2015)	Anthony, David	5079	3339-2918 calBCE (4432Â±66 BP, AA-47804)	Russia_EBA_Yamnaya_Samara	Yamnaya	Samara Oblast, Volga River Valley, Sok River, Lopatino I	Russia	53.64	50.655	1240K	1	0.843	603212	M	R1b1a1a2a2	303	T2c1a2	[0.995,0.999]	..	..	..	..	..	..	half	S0429.E1.L1	PASS
I0438	I0438	SVP HB 50, flat grave 5 (prisoner)	bone (long bone)	2015	MathiesonNature2015 (1240k of same same sample with 390k in HaakLazaridis2015)	Anthony, David	4778	3021-2635 calBCE (4254Â±61 BP, AA-47807)	Russia_EBA_Yamnaya_Samara	Yamnaya	Samara Oblast, Volga River Valley, Samara River, Luzkhi I	Russia	53.38	50.38	1240K	1	0.736	567478	M	R1b1a1a2a2	271	U5a1a1	[0.996,1.000]	..	..	..	..	..	..	half	S0438.E1.L1	PASS
I0061	I0061	UzOO74	tooth	2015	MathiesonNature2015 (1240k of same same sample with 390k in HaakLazaridis2015)	Haak, Wolfgang	8280	6773-5886 BCE [other dates in the layer used in the Bayesian modeling analysis we used to obtain this range are (7280Â±80 BP, OxA-1665), 6410-6050 calBCE (7350Â±90 BP, OxA-2266), 6390-6030 calBCE (7330Â±90 BP, OxA-1667), 6590-6240 calBCE (7560Â±90 BP, OxA-1668), 6590-6240 calBCE (7560Â±90 BP, OxA-1669), 6360-6000 calBCE (7280Â±90 BP, OxA-2124), 6530-6210 calBCE (7510Â±90 BP, OxA-2125), 6850-6410 …	Russia_HG_Karelia	EHG	Karelia, Yuzhnyy Oleni Ostrov	Russia	61.65	35.65	1240K	3	5.272	1025148	M	R1a1	..	C1	..	..	..	..	..	..	..	plus,plus,half	S0230.L1,S0393.L1,S0670.L1	PASS (Xcontam=0.005)
I1290	I1290	GD13A	petrous	2016	LazaridisNature2016	Pinhasi, Ron	9846	8179-7613 calBCE (8780Â±50 BP, Poz-81100)	Iran_GanjDareh_N	Iran_N	Ganj Dareh	Iran	34.45	48.116	1240K	6	2.098	838740	F	..	..	X2	..	..	..	..	..	..	..	half,half,half,half,half,half	S1628.E1.L1,S1628.E1.L3,S1628.E1.L2,S1290.E1.L1,S1290.E1.L2,S1290.E1.L3	PASS
I1507	I1507	HUNG345a, KO1	petrous	2014	MathiesonNature2015 (capture of same sample shotgunned in Gamba2014)	Pinhasi, Ron	7660	5780-5640 calBCE (6835Â±34 BP, OxA-23757)	Hungary_EN_HG_Koros	WHG	Tiszaszolos-DomahÃ¡za	Hungary	47.559165	20.721246	1240K	1	5.103	800965	M	I2a1	480	R1b1	[0.981,0.991]	0.108	0.424	4944	0.004023	4.610254705	[0.002,0.006]	half	S1507.E1.L1	PASS (Xcontam=0.007)
Vestonice16	Vestonice16	Vestonice16	bone (long bone)	2016	FuNature2016	Paabo, Svante	30010	28760-27360 BCE [28634-27458 calBCE (GrN-15277: 25740Â±210 BP), 28586-27086 calBCE (25570Â±280, GrN-15276), layer date]	Czech_Vestonice16	Vestonice16	Dolni Vestonice	Czech Republic	48.53	16.39	1240K	1	0.999	745560	M	C1a2	..	U5	..	..	..	..	..	..	..	half	A5306	PASS
Kostenki14	Kostenki14	Kostenki14	bone (long bone)	2014	FuNature2016	Paabo, Svante	37470	36730-34310 calBCE (33250Â±500 BP, OxA-X-2395-15)	Russia_Kostenki14	Kostenki14	Kostenki	Russia	51.23	39.3	1240K	6	16.136	1095867	M	C1b	..	..	..	..	..	..	..	..	..	half	A5187,A5195,A5196,A5197,A5198,A5305	PASS
ElMiron_d	ElMiron	ElMiron	bone (phalanx)	2016	FuNature2016	Paabo, Svante	18720	16880-16660 calBCE (15460Â±40 BP, MAMS-14585)	Iberia_ElMiron	ElMiron	El Miron	Spain	43.26	-3.45	1240K	3	1.012	627275	F	..	..	U5b	..	..	..	..	..	..	..	half	A5268,A5279,A5301	PASS
I1960	I1960	Tyumen50, Kurgan 6, Mergen 6 (no inventory number)	petrous	2019	NarasimhanPattersonScience2019	Pinhasi, Ron; Slepchenko, Sergey Mikhailovich; Bagashev, Anatoly Nikolaevich	8166	6361-6071 calBCE [6335-6071 calBCE (7330Â±40 BP, Poz-82198), 6361-6086 calBCE (7355Â±40 BP, OxA-33489, d15N=+15.3 permil possible marine influence)]	Russia_HG_Tyumen	EHG	Siberia, western, Tyumen Oblast	Russia	56.03622222	69.33886111	1240K	1	5.346	805830	F	..	1160	U2e3	[0.993,0.999]	0.053	0.01	8860	..	..	..	half	S1960.E1.L1	PASS
Tianyuan	Tianyuan	Tianyuan	bone	2018	YangCurrentBiology2017	..	39475	38170-36880 calBCE (34430Â±510 BP, BA-03222)	China_Tianyuan	Tianyuan	Tianyuan	China	39.39	115.52	1240K	..	4.754	901237	M	K2b	..	..	..	..	..	..	..	..	..	..	..	PASS
I4971	I4971	TIDO2a	tooth (molar)	2017	LipsonNature2017	SzÃ©csÃ©nyi-Nagy, Anna	7592	5736-5547 calBCE (6740Â±60 BP, deb-11804)	Hungary_EN_HG_Koros	WHG	Tiszaszolos-DomahÃ¡za	Hungary	47.559165	20.721246	1240K	1	0.446	393703	M	I2a2	133	K1	[0.997,1.000]	0.171	0.428	252	0.003871	0.576930242	[0,0.017]	half	S4971.L1	PASS
I5766	I5766	Tomsk10, inventory number 3079	petrous	2019	NarasimhanPattersonScience2019	Pinhasi, Ron; Slepchenko, Sergey Mikhailovich; Bagashev, Anatoly Nikolaevich	6057	4230-3983 calBCE (5261Â±33 BP, OxA-33486)	Russia_HG_Sosnoviy	EHG	Siberia, Sosnoviy Ostrov	Russia	57.35888889	65.365	1240K	1	1.761	625559	F	..	158	U5a2b1	[0.993,1.000]	0.084	0.01	5048	..	..	..	half	S5766.E1.L1	PASS
GoyetQ116-1_udg_published	GoyetQ116-1	GoyetQ116-1	bone (long bone)	2016	FuNature2016	Krause, Johannes	34795	33210-32480 calBCE (30880+170-160 BP, GrA-46175)	Belgium_UP_GoyetQ116_1_published	GoyetQ116-1	Troisieme caverne of Goyet cave	Belgium	50.446	5.008	1240K	1	0.809227	548310	M	DE	..	M	..	..	..	..	..	..	..	half	MA167snp	PASS (manual.QC)
I1945	I1945	GD16	petrous	2016	NarasimhanPattersonScience2019 (supplement of Lazaridis Nature 2016)	Pinhasi, Ron; Meiklejohn, Christopher; Merrett, Deborah	9800	8000-7700 BCE	Iran_GanjDareh_N	Iran_N	Ganj Dareh	Iran	34.45	48.116	1240K	2	0.242441	247405	M	R	..	J1c10	..	..	..	..	-0.008154	-1.881971708	[0,0]	half,half	S1945.E1.L2,S1945.E1.L3	PASS (Xcontam=[-0.017,0.000], mtcontam=[0.887,0.933],[0.845,0.926])
I1947	I1947	GD22	petrous	2019	NarasimhanPattersonScience2019	Pinhasi, Ron; Meiklejohn, Christopher; Merrett, Deborah	9973	8210-7836 calBCE (8860Â±30 BP, Beta-432800)	Iran_GanjDareh_N	Iran_N	Ganj Dareh	Iran	34.45	48.116	1240K	3	3.31251	934570	M	R2a	..	R2	..	..	..	..	0.003924	2.192097945	[0,0.007]	half,half,half	S1947.E1.L1,S1947.E1.L2,S1947.E1.L3	PASS (Xcontam=[0.000,0.007])
I1954	I1954	GD41	petrous	2019	NarasimhanPattersonScience2019	Pinhasi, Ron; Meiklejohn, Christopher; Merrett, Deborah	10093	8294-7992 calBCE (9000Â±40 BP, Beta-436170)	Iran_GanjDareh_N	Iran_N	Ganj Dareh	Iran	34.45	48.116	1240K	3	5.0034	938523	M	R2a	..	R2	..	..	..	..	0.001172	0.846043232	[0,0.004]	half,half,half	S1954.E1.L1,S1954.E1.L2,S1954.E1.L3	PASS (Xcontam=[-0.002,0.004])
I7527	I7527	GANJ_25_M	petrous	2019	NarasimhanPattersonScience2019	Pinhasi, Ron; Meiklejohn, Christopher; Merrett, Deborah	9900	8200-7700 BCE	Iran_GanjDareh_N	Iran_N	Ganj Dareh	Iran	34.45	48.116	1240K	1	0.089027	99468	F	..	13.5	U7a	[0.968,0.991]	0.084	0.013	50	..	..	..	half	S7527.E1.L1	PASS
I10719	I10719	NJ.02.01	petrous	2019	PrendergastLipsonSawchukScience2019	Prendergast, Mary	2053	163-43 calBCE (2070Â±15 BP, PSUAMS-4758)	Kenya_PastoralN_Elmenteitan	Kenya_Pastoralist	Nakuru, Central Rift Valley, Njoro River Cave II	Kenya	-0.389	35.917	1240K	1	1.10736	550261	F	..	248	L3h1a2a	[0.997,1]	0.089	0.013	3591	..	..	..	half	S10719.E1.L1	PASS
I8758	I8758	NS2017.01.01	tooth (molar)	2019	PrendergastLipsonSawchukScience2019	Prendergast, Mary	2586	756-515 calBCE (2470Â±15 BP, PSUAMS-4624)	Kenya_PastoralN	Kenya_Pastoralist	Nakuru, Naishi Cave	Kenya	-0.458	36.081	1240K	1	0.29156	292750	M	A1b	64.1	L0a2d	[0.991,0.996]	0.038	0.424	160	n/a (<200 SNPs)	n/a (<200 SNPs)	n/a (<200 SNPs)	half	S8758.E1.L1	PASS
I8805	I8805	EC1.01	petrous	2019	PrendergastLipsonSawchukScience2019	Prendergast, Mary	1808	74-210 calCE (1880Â±15 BP, PSUAMS-4741)	Kenya_PastoralN_Elmenteitan	Kenya_Pastoralist	Nakuru, Egerton Cave, GrJh10	Kenya	-0.375	35.933	1240K	1	3.78936	878855	F	..	146	L0a1d	[0.998,1]	0.075	0.015	9708	..	..	..	half	S8805.E1.L1	PASS
I8809	I8809	KFRA5.1.01	petrous	2019	PrendergastLipsonSawchukScience2019	Prendergast, Mary	2973	1110-935 calBCE (2855Â±20 BP, PSUAMS-4510)	Kenya_PastoralN	Kenya_Pastoralist	Laikipia, Kisima Farm, KFR-A5/Porcupine Cave	Kenya	0.458	36.709	1240K	1	3.47828	882415	M	E1b1b1b2b	86.9	M1a1	[0.99,0.998]	0.137	0.417	5404	0.004026	4.056188998	[0.002,0.006]	half	S8809.E1.L1	PASS (Xcontam=0.004)
I8814	I8814	NV4A.01	petrous	2019	PrendergastLipsonSawchukScience2019	Prendergast, Mary	2420	538-402 calBCE (2400Â±20 BP, PSUAMS-4784)	Kenya_PastoralN	Kenya_Pastoralist	Nakuru, Naivasha Burial Groud	Kenya	-0.663	36.41	1240K	1	2.52561	832408	F	..	48.5	L4b2a2	[0.985,0.997]	0.105	0.016	8112	..	..	..	half	S8814.E1.L1	PASS
I8830_published	I8830	NV5.01	petrous	2019	PrendergastLipsonSawchukScience2019	Prendergast, Mary	2340	406-374 calBCE (2320Â±20 BP, PSUAMS-4720)	Kenya_PastoralN_published	Kenya_Pastoralist	Nakuru, Naivasha Burial Groud	Kenya	-0.663	36.41	1240K	1	0.100603	111218	M	..	8.29	M1a1b	[0.96,0.999]	0.116	0.455	22	n/a (<200 SNPs)	n/a (<200 SNPs)	n/a (<200 SNPs)	half	S8830.E1.L1	PASS (literature)
I8918	I8918	NV4.01	petrous	2019	PrendergastLipsonSawchukScience2019	Prendergast, Mary	2245	381-208 calBCE (2235Â±20 BP, PSUAMS-4744)	Kenya_PastoralN	Kenya_Pastoralist	Nakuru, Naivasha Burial Groud	Kenya	-0.663	36.41	1240K	1	2.45386	833096	M	E1b1b1b2b	56.6	L3x1a	[0.993,1]	0.121	0.417	4109	0.005389	4.451158672	[0.003,0.008]	half	S8918.E1.L1	PASS (Xcontam=0.005)
I8919	I8919	NV6.01	petrous	2019	PrendergastLipsonSawchukScience2019	Prendergast, Mary	2252	393-211 calBCE (2255Â±20 BP, PSUAMS-4789)	Kenya_PastoralN	Kenya_Pastoralist	Nakuru, Naivasha Burial Groud	Kenya	-0.663	36.41	1240K	1	1.84046	809030	M	A1b1b2b	77.2	L4a1	[0.99,0.997]	0.088	0.416	3072	0.004666	3.090405965	[0.002,0.008]	half	S8919.E1.L1	PASS (Xcontam=0.005)
I8920_published	I8920	NV7.01	petrous	2019	PrendergastLipsonSawchukScience2019	Prendergast, Mary	2340	404-376 calBCE (2310Â±15 BP, PSUAMS-4724)	Kenya_PastoralN_published	Kenya_Pastoralist	Nakuru, Naivasha Burial Groud	Kenya	-0.663	36.41	1240K	1	1.67953	769837	M	E1b1b1b2b	36.5	R	[0.937,0.967]	0.093	0.42	2690	0.004405	2.722421193	[0.001,0.008]	half	S8920.E1.L1	PASS (Xcontam=0.004, mtcontam=0.954)
I8922	I8922	RC44.01	petrous (CBD)	2019	PrendergastLipsonSawchukScience2019	Prendergast, Mary	2050	800 BCE - 600 CE	Kenya_PastoralN_Elmenteitan	Kenya_Pastoralist	Rigo Cave, GrJh3	Kenya	-0.464	35.971	1240K	1	2.79221	802575	M	E1b1b1b2b	66.7	L4b2a2c	[0.992,1]	0.087	0.424	4336	0.002725	3.131663764	[0.001,0.004]	half	S8922.E1.L1	PASS (Xcontam=0.003)
I12398	I12398	RC266.01	tooth (molar)	2019	PrendergastLipsonSawchukScience2019	Prendergast, Mary	2612	800-524 calBCE [767-524 calBCE (2480Â±20 BP, PSUAMS-4945), 800-771 calBCE (2570Â±15 BP, PSUAMS-4946)]	Kenya_PastoralN_Elmenteitan	Kenya_Pastoralist	Nakuru, Rigo Cave, GrJh3	Kenya	-0.464	35.971	1240K	1	0.463505	414136	M	E1b1b1b2b	235.5	L3f	[0.993,1.000]	0.066	0.387	464	0.00631	1.372	[0,0.015]	half	S12398.Y1.E1.L1	PASS
I12394	I12394	KC.01.01	tooth (molar)	2019	PrendergastLipsonSawchukScience2019	Prendergast, Mary	1471	421-537 calCE (1585Â±15 BP, PSUAMS-4943)	Kenya_PastoralN_Elmenteitan	Kenya_Pastoralist	Nakuru, Keringet Cave, GrJg4	Kenya	-0.358	35.699	1240K	1	0.412819	371840	F	..	116.2	K1a	[0.957,0.979]	0.046	0.027	1139	..	..	..	half	S12394.Y1.E1.L1	PASS (mtcontam=0.97)
I12533	I12533	PJ.01.01	tooth (molar)	2019	PrendergastLipsonSawchukScience2019	Prendergast, Mary	4007	2136-1977 calBCE (3670Â±20 BP, PSUAMS-4982)	Kenya_EarlyPastoralN	Kenya_Pastoralist	Prette John's Gully, GsJi 11	Kenya	-0.545	36.106	1240K	4	0.825962	601945	M	E2b	..	K1a	..	..	..	..	0.0126	3.5	[0.006,0.02]	half,ss.half,ss.half,ss.half	S12533.E1.L1,S12533.E1.L2,S12533.E1.L3,S12533.E1.L4	PASS (mtcontam=0.957-0.971, Xcontam=0.013))
I12534	I12534	PJ.02.01	tooth (canine)	2019	PrendergastLipsonSawchukScience2019	Prendergast, Mary	3982	2121-1942 calBCE (3640Â±20 BP, PSUAMS-4983)	Kenya_EarlyPastoralN	Kenya_Pastoralist	Prette John's Gully, GsJi 12	Kenya	-0.545	36.106	1240K	4	0.687178	502004	F	..	..	L3f1b	..	..	..	..	..	..	..	half,ss.half,ss.half,ss.half	S12534.E1.L1,S12534.E1.L2,S12534.E1.L3,S12534.E1.L4	PASS (mtcontam=0.979-0.997)
																	1.61994

## Sheet: AADR ancient shotgun
Instance ID ("_all" means includes a mix of UDG-treated and non-UDG-treated; "_published" distinguishes a published sample for a still-unpublished higher quality version)	Master ID	Skeletal code	Skeletal element	Year this sample was first published	Publication	Representative contact	Average of 95.4% date range in calBP (defined as 1950 CE)	Date: One of two formats. (Format 1) 95.4% CI calibrated radiocarbon age (Conventional Radiocarbon Age BP, Lab number). (Format 2) Archaeological context date	Group_ID (AADR)	Group_ID (This study)	Locality	Country	Lat.	Long.	Data type	No. Libraries	Coverage on autosomal targets	SNPs hit on autosomal targets	Sex	Y chrom. (automatically called only if >50000 autosomal SNPs hit)	mtDNA coverage (merged data)	mtDNA haplogroup	mtDNA match to consensus	Damage rate in first nucleotide on sequences overlapping 1240k targets (merged data)	Sex ratio [Y/(Y+X) counts] (merged data)	Xcontam ANGSD SNPs	Xcontam ANGSD MOM point estimate	Xcontam ANGSD MOM Z-score	Xcontam ANGSD MOM 95% CI truncated at 0	Library type (minus=no.damage.correction, half=damage.retained.at.last.position, plus=damage.fully.corrected, ss=single.stranded.library.preparation)	LibraryID(s)	ASSESSMENT (Xcontam listed if |Z|>2 standard errors from zero: 0.02-0.05="QUESTIONABLE", >0.05="QUESTIONABLE_CRITICAL" or "FAIL") (mtcontam 97.5th percentile estimates listed if coverage >2: <0.8 is "QUESTIONABLE_CRITICAL", 0.8-0.95 is "QUESTIONABLE", and 0.95-0.98 is recorded but "PASS", gets overriden by ANGSD)
MA1.SG	MA1	Malta1	bone (long bone)	2013	RaghavanNature2013	..	24305	22570-22140 calBCE (20240Â±60 BP, UCIAMS-79666)	Russia_MA1_HG.SG	Russia_MA1_HG.SG	Mal'ta	Russia	52.9	103.5	Shotgun	..	1.206	820035	M	R	..	..	..	..	..	..	..	..	..	minus	..	PASS (literature)
AfontovaGora2.SG	AfontovaGora2	AfontovaGora2	bone (long bone)	2013	RaghavanNature2013	..	16710	14980-14540 calBCE (13810Â±35 BP, UCIAMS-79661)	Russia_AfontovaGora2.SG	Russia_AfontovaGora2.SG	Afontova Gora	Russia	56.016	92.866	Shotgun	..	0.075	86317	M	R1	..	..	..	..	..	..	..	..	..	minus	..	PASS (literature)
SATP.SG	SATP	Satsurblia	petrous	2015	JonesNatureCommunications2015	..	13255	11430-11180 calBCE (11415Â±50 BP, OxA-34632)	Georgia_Satsurblia.SG	CHG.SG	Satsurblia	Georgia	42.38	42.59	Shotgun	..	1.191	816136	M	J1	..	..	..	..	..	..	..	..	..	minus	..	PASS (literature)
KK1.SG	KK1	Kotias	tooth	2015	JonesNatureCommunications2015	..	9720	7940-7600 calBCE [7938-7580 calBCE (8665Â±65 BP, RTT-5246), 7946-7612 calBCE (8745Â±40, OxA-28256)]	Georgia_Kotias.SG	CHG.SG	Kotias Klde	Georgia	42.28	43.28	Shotgun	..	12.482	1180629	M	J2a	..	H13c	..	..	..	..	..	..	..	minus	..	PASS (literature)
StoraForvar11.SG	StoraForvar11	StoraForvar11	bone (long bone)	2014	SkoglundScience2014	..	7325	5500-5250 calBCE (6459Â±70 BP, Ua-45742)	Sweden_HG.SG	Sweden_HG.SG	Gotland, Stora Karlso	Sweden	57.5	18.55	Shotgun	..	0.09	103086	M	I	..	..	..	..	..	..	..	..	..	minus	..	PASS (literature)
mid002.SG	mid002	Midhowe1	bone (cranial)	2019	SanchezQuintoPNAS2019	SanchezQuintoPNAS2019	5450	3630-3370 calBCE (4700Â±30 BP, SUERC-46400)	Scotland_Megalithic.SG	UK_Neolithic.SG	Knowe of Lairo	Great Britain	59.13429	-3.052081	Shotgun	1	0.184923	202766	M	I2a1b	..	H5+16311	..	..	..	..	..	..	..	minus	..	PASS (literature)
ans005.SG	ans005	Ansarve5	tooth	2019	SanchezQuintoPNAS2019	SanchezQuintoPNAS2019	5265	3500-3130 calBCE (4640Â±70 BP, Ua-3785; 4580Â±30 BP, Beta-432257)	Sweden_Megalithic.SG	Sweden_Megalithic.SG	Ansarve	Sweden	57.338491	18.256295	Shotgun	5	0.082221	91661	F	..	..	K1a2b	..	..	..	..	..	..	..	minus	..	PASS (literature)
ans003.SG	ans003	Ansarve3	tooth	2019	SanchezQuintoPNAS2019	SanchezQuintoPNAS2019	5250	3490-3110 calBCE (4595Â±65 BP, Ua-3783; 4560Â±30 BP, Beta-432256)	Sweden_Megalithic.SG	Sweden_Megalithic.SG	Ansarve	Sweden	57.338491	18.256295	Shotgun	11	0.100903	111450	F	..	..	T2b8	..	..	..	..	..	..	..	minus	..	PASS (literature)
RISE487.SG	RISE487	T56	tooth	2015	AllentoftNature2015	..	5245	3483-3107 calBCE (4557Â±28 BP, OxA-X-2621)	Italy_North_Remedello_C.SG	Italy_Remedello_BA.SG	Lombardy, Remedello di Sotto	Italy	45.26	10.379	Shotgun	1	0.223	233950	M	I	..	H2a	..	..	..	..	..	..	..	minus	RISE487	PASS (literature)
bal004.SG	bal004	Balintore4	tooth	2019	SanchezQuintoPNAS2019	SanchezQuintoPNAS2019	5190	3370-3110 calBCE (4543Â±24 BP, MAMS-21254)	Sweden_Megalithic.SG	UK_Neolithic.SG	Ansarve	Sweden	57.338491	18.256295	Shotgun	1	1.10339	769163	F	..	..	H1	..	..	..	..	..	..	..	minus	..	PASS (literature)
lai001.SG	lai001	Lairo1	bone (cranial)	2019	SanchezQuintoPNAS2019	SanchezQuintoPNAS2019	5180	3360-3100 calBCE (4537Â±34 BP, SUERC-45833)	Sweden_Megalithic.SG	Sweden_Megalithic.SG	Ansarve	Sweden	57.338491	18.256295	Shotgun	1	0.108781	124044	M	I2a1b	..	U5b2	..	..	..	..	..	..	..	minus	..	PASS (literature)
mid001.SG	mid001	Mideowe2	bone (cranial)	2019	SanchezQuintoPNAS2019	SanchezQuintoPNAS2019	5180	3360-3100 calBCE (4531Â±28 BP, SUERC-46401)	Scotland_Megalithic.SG	UK_Neolithic.SG	Balintore	Great Britain	57.753806	-3.915586	Shotgun	1	0.192354	210400	M	I	..	K1a+195	..	..	..	..	..	..	..	minus	..	PASS (literature)
ans008.SG	ans008	Ansarve8	tooth	2019	SanchezQuintoPNAS2019	SanchezQuintoPNAS2019	5135	3340-3030 calBCE (4480Â±31 BP, Ua-45398)	Sweden_Megalithic.SG	Sweden_Megalithic.SG	Ansarve	Sweden	57.338491	18.256295	Shotgun	12	1.64717	878569	M	I2a1b1a1	..	J1c5	..	..	..	..	..	..	..	minus	..	PASS (literature)
bally.SG	bally	bally	petrous	2016	CassidyPNAS2016	..	5132	3343-3020 calBCE (4465Â±38 BP, UBA-7059)	Ireland_MN.SG	UK_Neolithic.SG	Ballynahatty, County Down	Ireland	54.54222222	-5.956666667	Shotgun	..	11.285	1150887	F	..	..	HV0+195	..	..	..	..	..	..	..	minus	..	PASS (literature)
ans014.SG	ans014	Ansarve14	teeth	2019	SanchezQuintoPNAS2019	SanchezQuintoPNAS2019	5090	3330-2950 calBCE (4450Â±30 BP, Beta-402962)	Sweden_Megalithic.SG	Sweden_Megalithic.SG	Ansarve	Sweden	57.338491	18.256295	Shotgun	14	1.78106	930508	M	I2a1b1a1	..	J1c5	..	..	..	..	..	..	..	minus	..	PASS (literature)
ans017.SG	ans017	Ansarve17	teeth	2019	SanchezQuintoPNAS2019	SanchezQuintoPNAS2019	5080	3330-2930 calBCE (4430Â±30 BP, Beta-402965)	Sweden_Megalithic.SG	Sweden_Megalithic.SG	Ansarve	Sweden	57.338491	18.256295	Shotgun	13	2.96167	1109883	M	I2a1b1a1	..	HV0a	..	..	..	..	..	..	..	minus	..	PASS (literature)
ajv54	ajv54	ajv54	tooth	2019	MalmstromProcBiolSci2019	..	5080	3330-2930 calBCE (4440Â±30 BP, Beta-423311)	Sweden_PWC	Sweden_PWC.SG	Ajvide	Sweden	..	..	Shotgun	..	0.47621	419024	M	..	510	U5b1d2	..	..	..	..	..	..	..	minus	..	PASS (literature)
Gokhem5.SG	Gokhem5	Gokhem5	bone (cranial)	2014	SkoglundScience2014	..	5035	3280-2890 calBCE (4440Â±30 BP, Beta-368294)	Sweden_TRB_MN.SG	Sweden_TRB_MN.SG	GÃ¶khem, Vastergotland	Sweden	58.175322	13.40677	Shotgun	..	0.02	22806	F	..	..	..	..	..	..	..	..	..	..	minus	..	PASS (literature)
ros3	ros3	ros3	tooth	2019	MalmstromProcBiolSci2019	..	4955	3090-2920 calBCE (4390Â±30 BP, Beta-423313)	Sweden_FBC	Sweden_FBC.SG	Rossberga	Sweden	..	..	Shotgun	..	0.3085	308663	F	..	30	K1b1a1	..	..	..	..	..	..	..	minus	..	PASS (literature)
RISE550.SG	RISE550	Kurgan 1, grave 3	tooth	2015	AllentoftNature2015	..	4935	3334-2635 calBCE (4312Â±94 BP, IGAN-2880)	Russia_Kalmykia_EBA_Yamnaya.SG	Russia_EBA_Yamnaya_Kalmykia.SG	Peshany V	Russia	46.556	43.676	Shotgun	1	0.521	467373	M	R1b1a1a2	..	U5a1i	..	..	..	..	..	..	..	minus	RISE550	PASS (literature)
RISE546.SG	RISE546	Kurgan 1, grave 13	tooth	2015	AllentoftNature2015	..	4850	3300-2500 BCE	Russia_EBA_Yamnaya_Kalmykia.SG	Russia_EBA_Yamnaya_Kalmykia.SG	Temrta IV	Russia	46.539	43.699	Shotgun	1	0.151	164552	M	R1b1a1a2	..	U5a1d2b	..	..	..	..	..	..	..	minus	RISE546	PASS (literature)
RISE548.SG	RISE548	Kurgan 1, grave 6	tooth	2015	AllentoftNature2015	..	4850	3300-2500 BCE	Russia_EBA_Yamnaya_Kalmykia.SG	Russia_EBA_Yamnaya_Kalmykia.SG	Temrta IV	Russia	46.539	43.699	Shotgun	1	1.089	717431	M	R1b1a1a2a2	..	U4	..	..	..	..	..	..	..	minus	RISE548	PASS (literature)
Gokhem2.SG	Gokhem2	Gokhem2	bone (long bone)	2014	SkoglundScience2014	..	4850	3050-2750 calBCE (4368Â±27 BP, UBA-14087)	Sweden_TRB_MN.SG	Sweden_TRB_MN.SG	GÃ¶khem, Vastergotland	Sweden	58.175322	13.40677	Shotgun	..	1.549	739545	F	..	..	..	..	..	..	..	..	..	..	minus	..	PASS (literature)
Gokhem4.SG	Gokhem4	Gokhem4	bone	2012	SkoglundScience2014	..	4850	3050-2750 calBCE (4341Â±44 BP, AA-R-10235)	Sweden_TRB_MN.SG	Sweden_TRB_MN.SG	GÃ¶khem, Vastergotland	Sweden	58.175322	13.40677	Shotgun	..	0.036	38838	M	I2	..	..	..	..	..	..	..	..	..	minus	..	PASS (literature)
kol6-ALL_DATA.SG	kol006	Kolin6	tooth	2019	SanchezQuintoPNAS2019	SanchezQuintoPNAS2019	6775	4910-4740 calBCE (5950Â±25 BP, UGAMS-9615)	Czech_Megalithic.SG	Czech_Megalithic.SG	KolÃ­n	Czech Republic	50.028889	15.201157	Shotgun	10	1.43748	777676	F	..	..	W1+119	..	..	..	..	..	..	..	minus,plus	..	PASS (literature)
DA343.SG	DA343	Grave 19	tooth	2018	DamgaardNature2018	..	4827	3084-2669 calBCE (4270Â±60 BP)	Russia_UstIda_EBA.SG	Russia_UstIda_EBA.SG	Ust'-Ida	Russia	53.188889	103.368056	Shotgun	..	0.6	445487	U	Q1a2a1	..	D4j4	..	..	..	..	..	..	..	minus	..	PASS (literature)
ros005_renamed	ros005	ros005	tooth	2019	MalmstromProcBiolSci2019	..	4740	2900-2680 calBCE (4280Â±30 BP, Beta-423308)	Sweden_FBC	Sweden_FBC.SG	Rossberga	Sweden	..	..	Shotgun	..	0.4056	395202	M	IJ-M429*	106	J1c5	..	..	..	..	..	..	..	minus	..	PASS (literature)
RISE240.SG	RISE240	kurgan 1, grave 11	tooth	2015	AllentoftNature2015	..	4706	2880-2632 calBCE (4160Â±30 BP, GrA-45038)	Russia_EBA_Yamnaya_Kalmykia.SG	Russia_EBA_Yamnaya_Kalmykia.SG	Sukhaya Termista I	Russia	46.58	43.678	Shotgun	1	0.201	206474	F	..	..	U5a1d1	..	..	..	..	..	..	..	minus	RISE240	PASS (literature)
vik_stg026.SG	vik_stg026	vik_stg026	..	2018	KrzewinskaCurrentBiology2018	..	1054	778-1015 calCE (1115Â±35, Ua-22722)	Sweden_Viking.SG	Sweden_VikingAge.local.SG	Sigtuna, church 1 (St. Gertrud)	Sweden	59.61731	17.72361	Shotgun	..	0.599119	510566	F	..	..	J1c2k	..	..	..	..	..	..	..	minus	..	PASS (literature)
poz81	poz81	poz81	tooth	2019	MalmstromProcBiolSci2019	..	4705	2880-2630 calBCE (4160Â±35 BP, Poz-36250)	Poland_CWC	Poland_CWC.SG	Oblaczkowo	Poland	..	..	Shotgun	..	1.14765	773809	M	R1a-M417	172	U4b1b2	..	..	..	..	..	..	..	minus	..	PASS (literature)
MA2210_final.SG	MA2210	G-137, the well of layer V, individual no. 12.	..	2018	DamgaardScience2018	..	4700	3000-2500 BCE	Anatolia_EBA.SG	Anatolia_EBA.SG	OvaÃ¶ren	Turkey	38.629306	34.297718	Shotgun	..	0.673879	569877	F	..	..	H	..	..	..	..	..	..	..	minus	..	PASS (literature)
MA2212_final.SG	MA2212	G-137, the well of layer V, individual no. 2.	..	2018	DamgaardScience2018	..	4700	3000-2500 BCE	Anatolia_EBA.SG	Anatolia_EBA.SG	OvaÃ¶ren	Turkey	38.629306	34.297718	Shotgun	..	0.656747	567586	M	J2a	..	W5	..	..	..	..	..	..	..	minus	..	PASS (literature)
MA2213_final.SG	MA2213	G-137, the well of layer V, individual no. 10	..	2018	DamgaardScience2018	..	4700	3000-2500 BCE	Anatolia_EBA.SG	Anatolia_EBA.SG	OvaÃ¶ren	Turkey	38.629306	34.297718	Shotgun	..	0.889662	679582	F	..	..	J1c10a	..	..	..	..	..	..	..	minus	..	PASS (literature)
I0061.SG	I0061	UzOO74	tooth	2015	FuNature2016	Haak, Wolfgang	8280	6773-5886 BCE [other dates in the layer used in the Bayesian modeling analysis we used to obtain this range are (7280Â±80 BP, OxA-1665), 6410-6050 calBCE (7350Â±90 BP, OxA-2266), 6390-6030 calBCE (7330Â±90 BP, OxA-1667), 6590-6240 calBCE (7560Â±90 BP, OxA-1668), 6590-6240 calBCE (7560Â±90 BP, OxA-1669), 6360-6000 calBCE (7280Â±90 BP, OxA-2124), 6530-6210 calBCE (7510Â±90 BP, OxA-2125), 6850-6410 …	Russia_HG_Karelia.SG	EHG.SG	Karelia, Yuzhnyy Oleni Ostrov	Russia	61.65	35.65	Shotgun	1	2.033	999485	M	R1a1	..	C1	..	..	..	..	..	..	..	plus	..	PASS (shotgun)
I0789.SG	I0789	Linton15579, Skeleton270, L	tooth	2016	SchiffelsNatureCommunications2016	Haak, Wolfgang	2155	360-50 calBCE (2155Â±35 BP, SUERC-14246)	England_IA.SG	England_IA.SG	England, Linton	Great Britain	52.0991	0.277	Shotgun	1	0.752	590336	F	..	..	H1e	..	..	..	..	..	..	..	half	..	PASS (literature)
Ajvide52.SG	Ajvide52	Ajvide52	..	2012	SkoglundScience2014	..	4700	2900-2600 BCE	Sweden_PWC_NHG.SG	Sweden_PWC.SG	Gotland, Stora Karlso	Sweden	57.5	18.55	Shotgun	..	0.099	108357	M	I	..	..	..	..	..	..	..	..	..	minus	..	PASS (literature)
I0156.SG	I0156	Hinxton12880, skeleton1964, HI1	tooth	2016	SchiffelsNatureCommunications2016	Haak, Wolfgang	2017	160 calBCE - 26 calCE (2039Â±27 BP, OxA-29573)	England_LIA_ERoman.SG	England_IA.SG	England, East Anglia, Hinxton	Great Britain	52.08	0.18	Shotgun	1	0.818	658217	M	R1b1a1a2a1a2c	..	K1a1b1b	..	..	..	..	..	..	..	plus	..	PASS (literature)
I0160.SG	I0160	Hinxton12884, skeleton1231, HI2	tooth	2016	SchiffelsNatureCommunications2016	Haak, Wolfgang	1995	170 calBCE - 80 calCE (2029Â±49 BP, Wk - 12599)	England_LIA.SG	England_IA.SG	England, East Anglia, Hinxton	Great Britain	52.08	0.18	Shotgun	1	8.439	1172478	M	R1b1a1a2a1a2c1g2a1a	..	H1ag1	..	..	..	..	..	..	..	plus	..	PASS (literature)
Ajvide53.SG	Ajvide53	Ajvide53	..	2014	SkoglundScience2014	..	4700	2900-2600 BCE	Sweden_PWC_NHG.SG	Sweden_PWC.SG	Gotland, Stora Karlso	Sweden	57.5	18.55	Shotgun	..	0.026	29365	F	..	..	..	..	..	..	..	..	..	..	minus	..	PASS (literature)
Ajvide58.SG	Ajvide58	Ajvide58	..	2014	SkoglundScience2014	..	4700	2900-2600 BCE	Sweden_PWC_NHG.SG	Sweden_PWC.SG	Gotland, Stora Karlso	Sweden	57.5	18.55	Shotgun	..	2.312	1043030	M	I2a1b2	..	..	..	..	..	..	..	..	..	minus	..	PASS (literature)
Ajvide70.SG	Ajvide70	Ajvide70	..	2012	SkoglundScience2014	..	4700	2900-2600 BCE	Sweden_PWC_NHG.SG	Sweden_PWC.SG	Gotland, Stora Karlso	Sweden	57.5	18.55	Shotgun	..	0.171	181989	M	I	..	..	..	..	..	..	..	..	..	minus	..	PASS (literature)
poz44	poz44	poz44	tooth	2019	MalmstromProcBiolSci2019	..	4675	2870-2580 calBCE (4117Â±28 BP, UBA-16633)	Poland_CWC	Poland_CWC.SG	Oblaczkowo	Poland	..	..	Shotgun	..	0.063068	67336	F	..	253	U3aâ€™c	..	..	..	..	..	..	..	minus	..	PASS (literature)
vik_84005.SG	vik_84005	vik_84005	..	2018	KrzewinskaCurrentBiology2018	..	900	900-1200 CE	Sweden_Viking.SG	Sweden_VikingAge.local.SG	Sigtuna, cemetery 1 (Nunnnan)	Sweden	59.61731	17.72361	Shotgun	..	1.08189	753180	M	I1a1b3	..	H1ap1	..	..	..	..	0.00328	3.247524752	[0.001,0.005]	minus	..	PASS (literature)
vik_97029.SG	vik_97029	vik_97029	..	2018	KrzewinskaCurrentBiology2018	..	900	900-1200 CE	Sweden_Viking.SG	Sweden_VikingAge.local.SG	Sigtuna, mass grave (St. Lars)	Sweden	59.61731	17.72361	Shotgun	..	0.07802	90177	M	Nd	..	J1c2	..	..	..	..	0.00681	2.292929293	[0.001,0.013]	minus	..	PASS (literature)
I0773.SG	I0773	Oakington15569, Grave95(1870), O2	tooth	2016	SchiffelsNatureCommunications2016	Haak, Wolfgang	1490	385-535 calCE (1620Â±30 BP, Beta-397732)	England_Saxon.SG	England_Emedieval.SG	England, South Cambridgeshire, Oakington	Great Britain	52.26136	0.06869	Shotgun	1	1.575	830230	F	..	..	H1g1	..	..	..	..	..	..	..	half	..	PASS (literature)
I0774.SG	I0774	Oakington15570, Grave96(1882), O3	tooth	2016	SchiffelsNatureCommunications2016	Haak, Wolfgang	1483	395-540 calCE (1600Â±30 BP, Beta-397733)	England_Saxon.SG	England_Emedieval.SG	England, South Cambridgeshire, Oakington	Great Britain	52.26136	0.06869	Shotgun	1	5.418	1129556	F	..	..	T2a1a	..	..	..	..	..	..	..	half	..	PASS (literature)
I0777.SG	I0777	Oakington15577, Burial7(1663), O4	tooth	2016	SchiffelsNatureCommunications2016	Haak, Wolfgang	1478	400-545 calCE (1590Â±30 BP, Beta-397734)	England_Saxon.SG	England_Emedieval.SG	England, South Cambridgeshire, Oakington	Great Britain	52.26136	0.06869	Shotgun	1	4.815	1123743	F	..	..	H1at1	..	..	..	..	..	..	..	half	..	PASS (literature)
I0769.SG	I0769	Oakington15558, Grave82(1779), O1	tooth	2016	SchiffelsNatureCommunications2016	Haak, Wolfgang	1455	420-570 calCE (1560Â±30 BP, Beta-397731)	England_Saxon.SG	England_Emedieval.SG	England, South Cambridgeshire, Oakington	Great Britain	52.26136	0.06869	Shotgun	1	1.998	934424	F	..	..	U5a2a1	..	..	..	..	..	..	..	half	..	PASS (literature)
I0159.SG	I0159	Hinxton12883, skeleton5518, HS2	tooth	2016	SchiffelsNatureCommunications2016	Haak, Wolfgang	1247	631-776 calCE (1320Â±45 BP, OxA-X-2565-12)	England_Saxon.SG	England_Emedieval.SG	England, East Anglia, Hinxton	Great Britain	52.08	0.18	Shotgun	1	2.893	1053950	F	..	..	K1a4a1a2b	..	..	..	..	..	..	..	plus	..	PASS (literature)
I0157.SG	I0157	Hinxton12881, skeleton241, HS1	tooth	2016	SchiffelsNatureCommunications2016	Haak, Wolfgang	1232	666-770 calCE (1288Â±25 BP, OxA-29574)	England_Saxon.SG	England_Emedieval.SG	England, East Anglia, Hinxton	Great Britain	52.08	0.18	Shotgun	1	3.919	1075331	F	..	..	H2a2b1	..	..	..	..	..	..	..	plus	..	PASS (literature)
ans016.SG	ans016	Ansarve16	tooth	2019	SanchezQuintoPNAS2019	SanchezQuintoPNAS2019	4646	2810-2582 calBCE (4160Â±30 BP, Beta-402963)	Sweden_Megalithic.SG	Sweden_Megalithic.SG	Ansarve	Sweden	57.338491	18.256295	Shotgun	4	0.136175	148525	M	I2a1b	..	H7d	..	..	..	..	..	..	..	minus	..	PASS (literature)
I0161.SG	I0161	Hinxton12885, skeleton355, HS3	tooth	2016	SchiffelsNatureCommunications2016	Haak, Wolfgang	1165	690-881 calCE (1230Â±25 BP, OxA-29572)	England_Saxon.SG	England_Emedieval.SG	England, East Anglia, Hinxton	Great Britain	52.08	0.18	Shotgun	1	0.712	585980	F	..	..	H2a2a1	..	..	..	..	..	..	..	plus	..	PASS (literature)
vik_gtm021.SG	vik_gtm021	vik_gtm021	..	2018	KrzewinskaCurrentBiology2018	..	900	900-1200 CE	Sweden_Viking.SG	Sweden_VikingAge.local.SG	Sigtuna, church 1 (Urmakaren)	Sweden	59.61731	17.72361	Shotgun	..	0.431699	397648	F	..	..	H5	..	..	..	..	..	..	..	minus	..	PASS (literature)
oll007	oll007	oll007	tooth	2019	MalmstromProcBiolSci2019	..	4630	2860-2500 calBCE (4090Â±30 BP, Beta-417630)	Sweden_Megalithic	Sweden_Megalithic.SG	Olljso	Sweden	..	..	Shotgun	..	0.861027	669883	F	..	86	H1c	..	..	..	..	..	..	..	minus	..	PASS (literature)
vik_urm160.SG	vik_urm160	vik_urm160	..	2018	KrzewinskaCurrentBiology2018	..	821	1039-1220 calCE (885Â±35, Ua-22740)	Sweden_Viking.SG	Sweden_VikingAge.local.SG	Sigtuna, church 1 (Urmakaren)	Sweden	59.61731	17.72361	Shotgun	..	1.35831	852376	M	R1b1a1a2a1	..	H1q	..	..	..	..	0.00757	9.265605875	[0.006,0.009]	minus	..	PASS (literature)
RISE174.SG	RISE174	grave 73	tooth	2015	AllentoftNature2015	..	1431	427-611 calCE (1521Â±38 BP, UBA-28275)	Sweden_IA.SG	Sweden_IA.SG	Oxie 7	Sweden	55.545	13.098	Shotgun	1	2.776	640474	F	..	..	..	..	..	..	..	..	..	..	minus	RISE174	PASS (literature)
Ire8.SG	Ire8	Ire8	..	2012	SkoglundScience2014	..	4575	3100-2150 BCE	Sweden_PWC_NHG.SG	Sweden_PWC.SG	Gotland, Stora Karlso	Sweden	57.5	18.55	Shotgun	..	0.042	48100	M	..	..	..	..	..	..	..	..	..	..	minus	..	PASS (literature)
ber2F	ber2	ber2	tooth	2019	MalmstromProcBiolSci2019	..	4510	2640-2480 calBCE (4030Â±30 BP, Beta-423306)	Sweden_BAC	Sweden_BAC.SG	Bergsgraven	Sweden	..	..	Shotgun	..	0.221895	233422	F	..	443	N1a1a1a1	..	..	..	..	..	..	..	minus	..	PASS (literature)
ber1M	ber1	ber1	tooth	2019	MalmstromProcBiolSci2019	..	4495	2620-2470 calBCE (4020Â±30 BP, Beta-423305)	Sweden_BAC	Sweden_BAC.SG	Bergsgraven	Sweden	..	..	Shotgun	..	1.85863	987701	M	R1a-Z283	1344	U4c1a	..	..	..	..	..	..	..	minus	..	PASS (literature)
RISE552.SG	RISE552	Kurgan 4, grave 8	tooth	2015	AllentoftNature2015	..	4446	2849-2143 calBCE (3940Â±90 BP, IGAN-4079)	Russia_EBA_Yamnaya_Kalmykia.SG	Russia_EBA_Yamnaya_Kalmykia.SG	Ulan	Russia	46.615	43.334	Shotgun	1	2.839	945230	M	I2a2a1b1b	..	T2a1a	..	..	..	..	..	..	..	minus	RISE552	PASS (literature)
DA353.SG	DA353	Grave 29	tooth	2018	DamgaardNature2018	..	4301	2561-2141 calBCE (3870Â±70 BP)	Russia_UstIda_EBA.SG	Russia_UstIda_EBA.SG	Ust'-Ida	Russia	53.188889	103.368056	Shotgun	..	0.2	137036	U	Q1a2a	..	A+152+16362+16189	..	..	..	..	..	..	..	minus	..	PASS (literature)
DA356.SG	DA356	Grave 48	tooth	2018	DamgaardNature2018	..	4284	2460-2208 calBCE (3854Â±30 BP)	Russia_UstIda_EBA.SG	Russia_UstIda_EBA.SG	Ust'-Ida	Russia	53.188889	103.368056	Shotgun	..	0.4	325683	U	Q1a2a	..	C4a1a3	..	..	..	..	..	..	..	minus	..	PASS (literature)
RISE1.SG	RISE1	E8-A	tooth	2015	AllentoftNature2015	..	4672	2865-2578 calBCE (4117Â±28 BP, UBA-16633)	Poland_CordedWare.SG	Poland_Corded_Ware.SG	Oblaczkowo	Poland	52.29	17.54	Shotgun	1	0.014	17097	M	..	..	..	..	..	..	..	..	..	..	minus	RISE1	PASS (literature)
RISE598.SG	RISE598	1755, bog find	bone	2015	AllentoftNature2015	..	2647	908-485 calBCE (2590Â±75 BP, Ua-16681)	Lithuania_LBA.SG	Lithuania_LBA.SG	Turlojiske	Lithuania	54.358	23.302	Shotgun	1	0.015	18404	M	..	..	..	..	..	..	..	..	..	..	minus	RISE598	PASS (literature)
DA361.SG	DA361	Grave 45	tooth	2018	DamgaardNature2018	..	4158	2436-1979 calBCE (3760Â±60 BP)	Russia_UstIda_EBA.SG	Russia_UstIda_EBA.SG	Ust'-Ida	Russia	53.188889	103.368056	Shotgun	..	0.6	426456	U	Q1a2	..	C4a1a3	..	..	..	..	..	..	..	minus	..	PASS (literature)
RISE431.SG	RISE431	Barrow 4, skeleton 2	tooth	2015	AllentoftNature2015	..	4117	2286-2048 calBCE (3762Â±27 BP, OxA-27967)	Poland_CordedWare_ProtoUnetice.SG	Poland_Corded_Ware_Proto_Unetice.SG	Leki Male	Poland	52.143	16.538	Shotgun	1	0.111	122135	M	R1b1a	..	T2e	..	..	..	..	..	..	..	minus	RISE431	PASS (literature)
DA171.SG	DA171	CGG_2_017690, Berciunai2, BerÄiÅ«nai	..	2018	DamgaardNature2018	..	1600	50-650 CE	Lithuania_Late_Antiquity.SG	Lithuania_Late_Antiquity.SG	..	Lithuania	55.743786	24.228036	Shotgun	..	0.136	111071	M	N1c1	..	H2a1	..	..	..	..	..	..	..	minus	..	PASS (literature)
RISE98.SG	RISE98	grave 49, S skeleton	tooth	2015	AllentoftNature2015	..	4104	2275-2032 calBCE (3736Â±32 BP, OxA-28987)	Sweden_LN.SG	Sweden_LN.SG	L Beddinge 56	Sweden	55.381	13.445	Shotgun	1	6.125	1089349	M	R1b1a1a2a1a1	..	K1b1a1	..	..	..	..	..	..	..	minus	RISE98	PASS (literature)
rath1.SG	rath1	rath1	petrous	2016	CassidyPNAS2016	..	3906	2026-1885 calBCE (3591Â±29 BP, UBA-8707)	Ireland_BA.SG	Ireland_BA.SG	Rathlin Island, County Antrim	Ireland	55.292132	-6.191685	Shotgun	..	11.63	1181857	M	R1b1a1a2a1a2c1g	..	U5a1b1e	..	..	..	..	..	..	..	minus	..	PASS (literature)
rath2.SG	rath2	rath2	petrous	2016	CassidyPNAS2016	..	3833	2024-1741 calBCE (3539Â±54 BP, UBA-8705)	Ireland_BA.SG	Ireland_BA.SG	Rathlin Island, County Antrim	Ireland	55.292132	-6.191685	Shotgun	..	1.63	946668	M	R1b1a1a2a1a2c1	..	U5b2a2	..	..	..	..	..	..	..	minus	..	PASS (literature)
RISE145.SG	RISE145	grave 1603	tooth	2015	AllentoftNature2015	..	4023	2188-1958 calBCE (3677Â±31 BP, UB-16564)	Poland_Unetice_EBA.SG	Poland_Unetice_EBA.SG	Polwica	Poland	50.913	17.177	Shotgun	1	0.024	27376	M	..	..	..	..	..	..	..	..	..	..	minus	RISE145	PASS (literature)
rath3.SG	rath3	rath3	petrous	2016	CassidyPNAS2016	..	3585	1736-1534 calBCE (3354Â±28 BP, UBA-8706)	Ireland_BA.SG	Ireland_BA.SG	Rathlin Island, County Antrim	Ireland	55.292132	-6.191685	Shotgun	..	0.838	673050	M	R1b1a1a2a1a2c	..	J2b1a	..	..	..	..	..	..	..	minus	..	PASS (literature)
RISE254.SG	RISE254	ID 4091	bone	2015	AllentoftNature2015	AllentoftNature2015	3969	2128-1909 calBCE (3631Â±29 BP, OxA-29842)	Hungary_MBA_Vatya.SG	Hungary_Vatya.SG	SzÃ¡zhalombatta-FÃ¶ldvÃ¡r	Hungary	47.327	18.962	Shotgun	1	0.038	42379	M	I	..	J1c9	..	..	..	..	..	..	..	minus	RISE254	PASS (literature)
RISE479.SG	RISE479	ID 1129/1706 Q3 (P23)	bone	2015	AllentoftNature2015	AllentoftNature2015	3700	2000-1500 BCE	Hungary_MBA_Vatya.SG	Hungary_Vatya.SG	Erd 4	Hungary	47.341	18.896	Shotgun	1	1.4	861756	M	I2a2a1a2a2	..	T2b	..	..	..	..	..	..	..	minus	RISE479	PASS (literature)
RISE139.SG	RISE139	grave 20/2011	tooth	2015	AllentoftNature2015	..	3979	2135-1923 calBCE (3645Â±33 BP, Ua-44034)	Poland_Unetice_EBA.SG	Poland_Unetice_EBA.SG	Chociwel	Poland	50.796	17.094	Shotgun	1	0.023	26821	F	..	..	..	..	..	..	..	..	..	..	minus	RISE139	PASS (literature)
RISE483.SG	RISE483	ID 106/159 Q2 (P27)	bone	2015	AllentoftNature2015	AllentoftNature2015	3700	2000-1500 BCE	Hungary_MBA_Vatya.SG	Hungary_Vatya.SG	Erd 4	Hungary	47.341	18.896	Shotgun	1	0.121	130881	F	..	..	H2a1	..	..	..	..	..	..	..	minus	RISE483	PASS (literature)
RISE484.SG	RISE484	ID 772/1170 Q3 (P28)	bone	2015	AllentoftNature2015	AllentoftNature2015	3700	2000-1500 BCE	Hungary_MBA_Vatya.SG	Hungary_Vatya.SG	Erd 4	Hungary	47.341	18.896	Shotgun	1	0.152	163477	F	..	..	T1a1	..	..	..	..	..	..	..	minus	RISE484	PASS (literature)
RISE97.SG	RISE97	grave 72(II)	tooth	2015	AllentoftNature2015	..	3905	2025-1885 calBCE (3590Â±29 BP, OxA-28986)	Sweden_LN.SG	Sweden_LN.SG	Fredriksberg	Sweden	55.557	13.059	Shotgun	1	0.746	561162	F	..	..	K2a5	..	..	..	..	..	..	..	minus	RISE97	PASS (literature)
RISE486.SG	RISE486	T78	tooth	2015	AllentoftNature2015	..	3904	2134-1773 calBCE (3595Â±55 BP, ETH-12913)	Italy_North_Remedello_EBA.SG	Italy_Remedello_BA.SG	Lombardy, Remedello di Sotto	Italy	45.26	10.379	Shotgun	1	0.289	199113	M	I2a1a1a	..	J1c1b	..	..	..	..	..	..	..	minus	RISE486	PASS (literature)
RISE179.SG	RISE179	barrow I grave 5:1, gallery grave	tooth	2015	AllentoftNature2015	..	3843	2010-1776 calBCE (3556Â±28 BP, OxA-29193)	Sweden_LN.SG	Sweden_LN.SG	AbekÃ¥s 1	Sweden	55.397	13.6	Shotgun	1	0.045	50109	M	I	..	K1a3	..	..	..	..	..	..	..	minus	RISE179	PASS (literature)
RISE247.SG	RISE247	ID 3437	bone	2015	AllentoftNature2015	AllentoftNature2015	3629	1746-1611 calBCE (3372Â±29 BP, OxA-29769)	Hungary_MBA_Vatya.SG	Hungary_Vatya.SG	SzÃ¡zhalombatta-FÃ¶ldvÃ¡r	Hungary	47.327	18.962	Shotgun	1	0.273	233887	M	I2a2a2a	..	H11a	..	..	..	..	..	..	..	minus	RISE247	PASS (literature)
RISE109.SG	RISE109	grave 1044	tooth	2015	AllentoftNature2015	..	3813	1954-1772 calBCE (3544Â±26 BP, UB-16557)	Poland_Unetice_EBA.SG	Poland_Unetice_EBA.SG	Wojkowice	Poland	50.98	17.068	Shotgun	1	0.215	205999	F	..	..	U4	..	..	..	..	..	..	..	minus	RISE109	PASS (literature)
MA2200_final.SG	MA2200	HS 89-01, 89 08 17, Sector III, Grid XLI-54 (C), Provisional Layer 48 â€“ IIIb	..	2018	DamgaardScience2018	..	3800	2500-1200 BCE	Anatolia_MLBA.SG	Anatolia_MLBA.SG	KalehÃ¶yÃ¼k	Turkey	39.345805	33.78813	Shotgun	..	1.63352	941301	M	J2a1	..	K1a+150	..	..	..	..	..	..	..	minus	..	PASS (literature)
MA2203_final.SG	MA2203	535 950810, North, Sector VI, Grid XXXIV-54 (M), Provisional Layer 61	..	2018	DamgaardScience2018	..	3800	2500-1200 BCE	Anatolia_MLBA.SG	Anatolia_MLBA.SG	KalehÃ¶yÃ¼k	Turkey	39.345805	33.78813	Shotgun	..	0.681552	572622	F	..	..	J1c	..	..	..	..	..	..	..	minus	..	PASS (literature)
[truncated: 496 more rows]

## Sheet: AADR Modern HO
Instance ID	Master ID	Publication	Representative contact for sample	Average of 95.4% date range in calBP (defined as 1950 CE)	Date: 95.4% CI calibrated radiocarbon age (Conventional Radiocarbon Age, Lab number)	Group Label	Locality	Country	Lat.	Long.	Data source	Coverage on autosomal targets		SNPs hit on autosomal targets	Sex	UDG	Assessment
[truncated: 3,037 more rows]

[truncated: 2 more sheets: AADR Modern 1240K, Margaryan et al. 2020]
