# Supplementary material for: Imputed genomes and haplotype-based analyses of the Picts of early medieval Scotland reveal fine-scale relatedness between Iron Age, early medieval and the modern people of the UK
Source: PLoS Genet. 2023 Apr 27;19(4):e1010360. doi: 10.1371/journal.pgen.1010360 (PMC10138790; doi:10.1371/journal.pgen.1010360)
Supplement: S8 Table — (XLSX) [file pgen.1010360.s008.xlsx]

## Sheet: BAL003
A	B	C	f3	stderr	Zscore	nsnps
BAL003	Norwegian	Mbuti	0.261403	0.002915	89.668	90788
BAL003	English	Mbuti	0.260474	0.0029	89.816	90565
BAL003	Icelandic	Mbuti	0.26043	0.002981	87.369	90874
BAL003	Spanish_North	Mbuti	0.259574	0.003005	86.395	88558
BAL003	Lithuanian	Mbuti	0.259568	0.002969	87.428	90400
BAL003	Orcadian	Mbuti	0.259409	0.002922	88.775	90989
BAL003	Basque	Mbuti	0.259146	0.002951	87.804	92131
BAL003	Czech	Mbuti	0.259126	0.002992	86.62	90630
BAL003	Estonian	Mbuti	0.258946	0.002939	88.107	90451
BAL003	Ukrainian	Mbuti	0.25848	0.002929	88.258	91311
BAL003	Scottish	Mbuti	0.258422	0.0031	83.366	88143
BAL003	French	Mbuti	0.257942	0.002842	90.774	93690
BAL003	Russian	Mbuti	0.257349	0.002872	89.605	94064
BAL003	Hungarian	Mbuti	0.257175	0.002925	87.915	92123
BAL003	Belarusian	Mbuti	0.257082	0.002906	88.472	90566
BAL003	Croatian	Mbuti	0.256878	0.002909	88.312	90628
BAL003	Ukrainian_North	Mbuti	0.256783	0.00303	84.738	89601
BAL003	Italian_North	Mbuti	0.256412	0.002867	89.451	91976
BAL003	Veps	Mbuti	0.256321	0.002968	86.354	89990
BAL003	Finnish	Mbuti	0.256308	0.002954	86.758	90049
BAL003	Russian_Archangelsk_Krasnoborsky	Mbuti	0.256289	0.002998	85.491	88842
BAL003	Karelian	Mbuti	0.256275	0.002921	87.727	90921
BAL003	Mordovian	Mbuti	0.255859	0.002896	88.344	92940
BAL003	Gagauz	Mbuti	0.255807	0.002909	87.942	90081
BAL003	Spanish	Mbuti	0.255616	0.002832	90.257	95709
BAL003	Sardinian	Mbuti	0.255472	0.002882	88.651	92107
BAL003	Moldavian	Mbuti	0.255261	0.002926	87.249	90175
BAL003	Romanian	Mbuti	0.255254	0.002882	88.574	89875
BAL003	Russian_Archangelsk_Pinezhsky	Mbuti	0.255162	0.003047	83.75	88451
BAL003	Albanian	Mbuti	0.254972	0.002904	87.798	89320
BAL003	Bulgarian	Mbuti	0.254758	0.002881	88.42	90670
BAL003	Russian_Archangelsk_Leshukonsky	Mbuti	0.254246	0.003099	82.039	88217
BAL003	Greek	Mbuti	0.253909	0.002871	88.435	92039
BAL003	Kaitag	Mbuti	0.25252	0.002971	84.997	89393
BAL003	Tatar_Mishar	Mbuti	0.252243	0.002895	87.127	90424
BAL003	Saami.DG	Mbuti	0.251477	0.003391	74.155	84606
BAL003	Lak	Mbuti	0.251079	0.002989	83.994	89868
BAL003	Avar	Mbuti	0.250832	0.002981	84.138	89334
BAL003	Kubachinian	Mbuti	0.250722	0.002977	84.231	88258
BAL003	Italian_South	Mbuti	0.250634	0.002941	85.214	88124
BAL003	Darginian	Mbuti	0.250496	0.00293	85.491	89234
BAL003	Chechen	Mbuti	0.250112	0.002957	84.576	90425
BAL003	Tabasaran	Mbuti	0.250056	0.002888	86.588	90137
BAL003	Circassian	Mbuti	0.249863	0.0029	86.171	90039
BAL003	Besermyan	Mbuti	0.249723	0.003056	81.709	88856
BAL003	Adygei	Mbuti	0.249714	0.002835	88.083	92774
BAL003	Sicilian	Mbuti	0.249653	0.002924	85.376	90946
BAL003	Chuvash	Mbuti	0.249216	0.002891	86.208	91965
BAL003	Lezgin	Mbuti	0.24905	0.002909	85.625	90490
BAL003	Ossetian	Mbuti	0.249036	0.00279	89.253	91682
BAL003	Kumyk	Mbuti	0.248942	0.00289	86.139	90326
BAL003	Tatar_Kazan	Mbuti	0.248915	0.002841	87.616	91164
BAL003	Karachai	Mbuti	0.248875	0.002892	86.069	90526
BAL003	Abkhasian	Mbuti	0.248795	0.002925	85.063	90389
BAL003	Ingushian	Mbuti	0.248743	0.002879	86.404	90142
BAL003	Georgian	Mbuti	0.248655	0.002811	88.463	92137
BAL003	Jew_Ashkenazi	Mbuti	0.248502	0.002949	84.255	89750
BAL003	Jew_Georgian	Mbuti	0.248373	0.002953	84.097	89502
BAL003	Cypriot	Mbuti	0.248287	0.002963	83.798	89990
BAL003	Udmurt	Mbuti	0.248126	0.00293	84.68	90122
BAL003	Abazin	Mbuti	0.247993	0.002885	85.959	89793
BAL003	Balkar	Mbuti	0.24793	0.002843	87.194	90772
BAL003	Kabardinian	Mbuti	0.247858	0.002897	85.559	90198
BAL003	Armenian	Mbuti	0.247666	0.002862	86.547	90662
BAL003	Turkish_Balikesir	Mbuti	0.247633	0.002911	85.081	88590
BAL003	Jew_Turkish	Mbuti	0.247391	0.00293	84.439	90235
BAL003	Turkish	Mbuti	0.246597	0.002786	88.524	93916
BAL003	Maltese	Mbuti	0.24657	0.002864	86.097	90122
BAL003	Aleut	Mbuti	0.246428	0.002981	82.674	89637
BAL003	Azeri	Mbuti	0.246341	0.002834	86.909	91432
BAL003	Jew_Iraqi	Mbuti	0.245968	0.002988	82.331	89172
BAL003	Lebanese_Christian	Mbuti	0.245528	0.002825	86.922	89788
BAL003	Assyrian	Mbuti	0.245191	0.002846	86.142	90095
BAL003	Druze	Mbuti	0.245135	0.002815	87.073	93020
BAL003	Jew_Iranian	Mbuti	0.244857	0.002873	85.217	90127
BAL003	Tajik	Mbuti	0.244743	0.00276	88.671	93333
BAL003	Bashkir	Mbuti	0.244731	0.002842	86.104	93857
BAL003	Kurd	Mbuti	0.244728	0.002856	85.69	89456
BAL003	Nogai_Karachay_Cherkessia	Mbuti	0.244597	0.002844	86.002	91096
BAL003	Ezid	Mbuti	0.244325	0.002894	84.429	89840
BAL003	Iranian	Mbuti	0.243297	0.002743	88.687	93571
BAL003	Tlingit	Mbuti	0.242113	0.003099	78.124	88168
BAL003	Lebanese_Muslim	Mbuti	0.242076	0.002865	84.498	90500
BAL003	Kalash	Mbuti	0.241026	0.002858	84.322	90747
BAL003	Pathan	Mbuti	0.240584	0.002791	86.207	92122
BAL003	GujaratiA	Mbuti	0.239886	0.00292	82.154	88343
BAL003	Turkmen	Mbuti	0.238768	0.002871	83.151	89905
BAL003	Balochi	Mbuti	0.238513	0.002784	85.679	92318
BAL003	Lebanese	Mbuti	0.2384	0.002846	83.767	90276
BAL003	Tatar_Siberian	Mbuti	0.238392	0.002802	85.081	92011
BAL003	Mansi	Mbuti	0.238383	0.00297	80.252	89894
BAL003	Uzbek	Mbuti	0.237682	0.002758	86.183	93612
BAL003	Jew_Yemenite	Mbuti	0.237535	0.002829	83.953	89721
BAL003	Saudi	Mbuti	0.237459	0.002904	81.78	89993
BAL003	Brahui	Mbuti	0.237405	0.002767	85.804	92200
BAL003	Nogai_Stavropol	Mbuti	0.237094	0.002849	83.223	90846
BAL003	Burusho	Mbuti	0.237006	0.002731	86.769	92618
BAL003	Tatar_Siberian_Zabolotniye	Mbuti	0.236908	0.002976	79.604	88182
BAL003	Sindhi_Pakistan	Mbuti	0.236824	0.002795	84.74	91705
BAL003	GujaratiB	Mbuti	0.235919	0.002923	80.706	89029
BAL003	Shor_Khakassia	Mbuti	0.235848	0.003109	75.863	88307
BAL003	Palestinian	Mbuti	0.235505	0.002697	87.326	93989
BAL003	Nogai_Astrakhan	Mbuti	0.235196	0.00294	79.987	89288
BAL003	Shor_Mountain	Mbuti	0.234865	0.002957	79.416	89087
BAL003	BedouinB	Mbuti	0.234656	0.002771	84.678	91372
BAL003	Tubalar	Mbuti	0.234549	0.002847	82.399	92168
BAL003	Jew_Cochin	Mbuti	0.234373	0.002897	80.893	88958
BAL003	Karakalpak	Mbuti	0.234279	0.002822	83.033	91916
BAL003	Makrani	Mbuti	0.234182	0.002761	84.818	92560
BAL003	Jordanian	Mbuti	0.233537	0.0028	83.393	90735
BAL003	Even	Mbuti	0.233487	0.002907	80.307	90488
BAL003	Selkup	Mbuti	0.232847	0.002972	78.348	91695
BAL003	Uyghur	Mbuti	0.232764	0.002803	83.043	91315
BAL003	Quechua	Mbuti	0.232454	0.003196	72.733	87569
BAL003	Hazara	Mbuti	0.232374	0.002813	82.608	91964
BAL003	Kyrgyz_Tajikistan	Mbuti	0.232322	0.003008	77.223	87956
BAL003	Kazakh	Mbuti	0.232195	0.002804	82.823	92128
BAL003	Ket	Mbuti	0.232142	0.003005	77.262	90094
BAL003	Khakass	Mbuti	0.232115	0.002863	81.084	91394
BAL003	GujaratiC	Mbuti	0.231754	0.00279	83.074	89025
BAL003	Punjabi	Mbuti	0.231651	0.00281	82.447	90218
BAL003	GujaratiD	Mbuti	0.23147	0.002868	80.722	88871
BAL003	Iranian_Bandari	Mbuti	0.231029	0.002841	81.311	89778
BAL003	Kyrgyz_Kyrgyzstan	Mbuti	0.230909	0.00292	79.072	90759
BAL003	Khakass_Kachin	Mbuti	0.230867	0.002997	77.041	89622
BAL003	Mixe	Mbuti	0.230291	0.003123	73.737	87770
BAL003	Bolivian	Mbuti	0.23007	0.003163	72.73	88163
BAL003	Mayan	Mbuti	0.229646	0.00305	75.297	89847
BAL003	Enets	Mbuti	0.229557	0.003068	74.827	86301
BAL003	Zapotec	Mbuti	0.229503	0.003121	73.524	88566
BAL003	Pima	Mbuti	0.229419	0.003179	72.163	87918
BAL003	BedouinA	Mbuti	0.229165	0.002685	85.363	93453
BAL003	Altaian	Mbuti	0.228897	0.002868	79.811	92800
BAL003	Karitiana	Mbuti	0.228784	0.003365	67.995	86783
BAL003	Surui	Mbuti	0.228762	0.003442	66.464	86207
BAL003	Bengali	Mbuti	0.228431	0.002779	82.194	90131
BAL003	Yukagir	Mbuti	0.228287	0.002936	77.753	91516
BAL003	Mixtec	Mbuti	0.22753	0.003123	72.855	88356
BAL003	Eskimo_Naukan	Mbuti	0.227478	0.003102	73.323	88680
BAL003	Piapoco	Mbuti	0.227185	0.003413	66.561	86329
BAL003	Kalmyk	Mbuti	0.226328	0.002941	76.948	90769
BAL003	Tuvinian	Mbuti	0.225951	0.002937	76.934	91804
BAL003	Chukchi	Mbuti	0.225786	0.003052	73.981	89687
BAL003	Eskimo_ChaplinSireniki	Mbuti	0.22577	0.003084	73.201	88391
BAL003	Yakut	Mbuti	0.225251	0.00298	75.576	91211
BAL003	Evenk_FarEast	Mbuti	0.22518	0.003113	72.33	88282
BAL003	Tofalar	Mbuti	0.22516	0.003041	74.045	89254
BAL003	Itelmen	Mbuti	0.22508	0.003094	72.741	87813
BAL003	Koryak	Mbuti	0.224708	0.003104	72.384	88562
BAL003	Dolgan	Mbuti	0.224649	0.003053	73.592	87936
BAL003	Buryat	Mbuti	0.224001	0.002895	77.373	92581
BAL003	Khamnegan	Mbuti	0.223833	0.002955	75.735	89865
BAL003	Todzin	Mbuti	0.223003	0.003197	69.761	86417
BAL003	Evenk_Transbaikal	Mbuti	0.222784	0.003109	71.661	88631
BAL003	Dungan	Mbuti	0.221707	0.002887	76.804	90564
BAL003	Nganasan	Mbuti	0.221567	0.003077	72.01	90352
BAL003	Oroqen	Mbuti	0.221372	0.003027	73.143	89767
BAL003	Negidal	Mbuti	0.220753	0.003252	67.88	86403
BAL003	Daur	Mbuti	0.220461	0.002928	75.304	89914
BAL003	Mongola	Mbuti	0.220225	0.00299	73.66	89044
BAL003	Kusunda	Mbuti	0.220218	0.002904	75.832	89976
BAL003	Tu	Mbuti	0.220213	0.002963	74.326	90319
BAL003	Nivh	Mbuti	0.219976	0.003109	70.76	88562
BAL003	Hezhen	Mbuti	0.219788	0.003008	73.064	89439
BAL003	Yemeni	Mbuti	0.219662	0.002752	79.823	89801
BAL003	Tagalog	Mbuti	0.219638	0.002944	74.617	87923
BAL003	Thai	Mbuti	0.219526	0.00284	77.289	90196
BAL003	Ulchi	Mbuti	0.219445	0.003022	72.614	90979
BAL003	Burmese	Mbuti	0.219299	0.002871	76.373	89948
BAL003	Kinh	Mbuti	0.218867	0.002936	74.555	89628
BAL003	Vietnamese	Mbuti	0.218461	0.002954	73.967	89256
BAL003	Han	Mbuti	0.218426	0.002914	74.967	91938
BAL003	Xibo	Mbuti	0.218288	0.002953	73.92	89381
BAL003	Japanese	Mbuti	0.218249	0.002937	74.318	91261
BAL003	Nanai	Mbuti	0.218126	0.003025	72.108	89059
BAL003	She	Mbuti	0.217888	0.002964	73.502	89644
BAL003	Dai	Mbuti	0.217874	0.002917	74.686	89805
BAL003	Malay	Mbuti	0.217791	0.002849	76.443	89540
BAL003	Naxi	Mbuti	0.217745	0.00297	73.303	89643
BAL003	Miao	Mbuti	0.217599	0.002948	73.815	89816
BAL003	Tujia	Mbuti	0.21759	0.00295	73.756	89948
BAL003	Ami	Mbuti	0.21759	0.002958	73.568	89135
BAL003	Korean	Mbuti	0.217484	0.003001	72.47	88855
BAL003	Cambodian	Mbuti	0.217458	0.002925	74.346	89873
BAL003	Murut	Mbuti	0.217304	0.002979	72.946	88642
BAL003	Kankanaey	Mbuti	0.217001	0.003026	71.701	88204
BAL003	Yi	Mbuti	0.21686	0.003014	71.954	89957
BAL003	China_Lahu	Mbuti	0.216859	0.002984	72.665	89111
BAL003	Atayal	Mbuti	0.21645	0.003054	70.864	88269
BAL003	Dusun	Mbuti	0.215931	0.002977	72.531	88918
BAL003	Ilocano	Mbuti	0.215107	0.003149	68.313	85334
BAL003	Visayan	Mbuti	0.213739	0.003045	70.19	87287

## Sheet: LUN004
A	B	C	f3	stderr	Zscore	nsnps
LUN004	Brahui	Mbuti	0.237491	0.002789	85.155	74861
LUN004	Balochi	Mbuti	0.238135	0.002808	84.814	74931
LUN004	Hazara	Mbuti	0.23151	0.002848	81.284	74639
LUN004	Makrani	Mbuti	0.234645	0.002771	84.676	75150
LUN004	Sindhi_Pakistan	Mbuti	0.237076	0.002779	85.3	74439
LUN004	Pathan	Mbuti	0.240987	0.002814	85.627	74758
LUN004	Kalash	Mbuti	0.24071	0.002977	80.844	73676
LUN004	Burusho	Mbuti	0.237009	0.002791	84.934	75169
LUN004	French	Mbuti	0.257564	0.002935	87.749	76062
LUN004	Druze	Mbuti	0.244354	0.0029	84.25	75487
LUN004	BedouinB	Mbuti	0.233977	0.002841	82.347	74128
LUN004	BedouinA	Mbuti	0.228882	0.002751	83.208	75861
LUN004	Sardinian	Mbuti	0.255737	0.002983	85.74	74774
LUN004	Palestinian	Mbuti	0.234693	0.002782	84.37	76314
LUN004	Piapoco	Mbuti	0.22296	0.003367	66.21	69984
LUN004	Cambodian	Mbuti	0.216014	0.003016	71.613	72891
LUN004	Japanese	Mbuti	0.21647	0.003024	71.587	74072
LUN004	Han	Mbuti	0.215714	0.003011	71.63	74589
LUN004	Orcadian	Mbuti	0.258833	0.003021	85.677	73846
LUN004	Surui	Mbuti	0.22639	0.003429	66.018	69930
LUN004	Mayan	Mbuti	0.227231	0.003096	73.397	72911
LUN004	Russian	Mbuti	0.25595	0.002922	87.581	76349
LUN004	Yakut	Mbuti	0.222326	0.003005	73.974	74026
LUN004	Karitiana	Mbuti	0.230124	0.003405	67.578	70374
LUN004	Pima	Mbuti	0.226305	0.003188	70.988	71313
LUN004	Tujia	Mbuti	0.21562	0.003027	71.239	73005
LUN004	Italian_North	Mbuti	0.25619	0.002944	87.021	74640
LUN004	Yi	Mbuti	0.214753	0.003016	71.196	72993
LUN004	Miao	Mbuti	0.214338	0.003055	70.165	72863
LUN004	Oroqen	Mbuti	0.218293	0.003105	70.315	72858
LUN004	Daur	Mbuti	0.21746	0.003067	70.905	72950
LUN004	Mongola	Mbuti	0.217868	0.003135	69.501	72223
LUN004	Hezhen	Mbuti	0.215898	0.003111	69.406	72536
LUN004	Xibo	Mbuti	0.216871	0.003036	71.435	72516
LUN004	Uyghur	Mbuti	0.232492	0.002875	80.868	74115
LUN004	Dai	Mbuti	0.214312	0.003046	70.364	72902
LUN004	China_Lahu	Mbuti	0.21617	0.003131	69.032	72321
LUN004	She	Mbuti	0.216017	0.003063	70.517	72731
LUN004	Naxi	Mbuti	0.214913	0.00302	71.154	72764
LUN004	Tu	Mbuti	0.2173	0.002987	72.743	73294
LUN004	Basque	Mbuti	0.258908	0.002995	86.437	74811
LUN004	Adygei	Mbuti	0.248375	0.002873	86.438	75311
LUN004	Eskimo_Naukan	Mbuti	0.225142	0.003163	71.191	71923
LUN004	Chukchi	Mbuti	0.223073	0.003007	74.193	72765
LUN004	Nganasan	Mbuti	0.220486	0.003114	70.803	73291
LUN004	Mixe	Mbuti	0.228067	0.003195	71.377	71182
LUN004	Yukagir	Mbuti	0.2258	0.002955	76.419	74279
LUN004	Ulchi	Mbuti	0.216821	0.003051	71.059	73851
LUN004	Tubalar	Mbuti	0.233232	0.002908	80.193	74813
LUN004	Even	Mbuti	0.231245	0.002932	78.876	73436
LUN004	Eskimo_ChaplinSireniki	Mbuti	0.223857	0.0031	72.221	71704
LUN004	Koryak	Mbuti	0.223311	0.003103	71.958	71877
LUN004	Itelmen	Mbuti	0.22323	0.003196	69.847	71263
LUN004	Tlingit	Mbuti	0.240317	0.003077	78.103	71528
LUN004	Bulgarian	Mbuti	0.253962	0.002957	85.89	73584
LUN004	Hungarian	Mbuti	0.256188	0.002921	87.718	74772
LUN004	Lithuanian	Mbuti	0.258001	0.003041	84.827	73391
LUN004	Iranian	Mbuti	0.243069	0.00284	85.573	75969
LUN004	Lebanese	Mbuti	0.236073	0.002899	81.441	73257
LUN004	Jordanian	Mbuti	0.23473	0.002836	82.756	73674
LUN004	Saudi	Mbuti	0.236979	0.002914	81.333	73045
LUN004	Yemeni	Mbuti	0.216493	0.002742	78.959	72904
LUN004	Balkar	Mbuti	0.247014	0.00295	83.736	73694
LUN004	Georgian	Mbuti	0.249904	0.00289	86.475	74811
LUN004	Ossetian	Mbuti	0.248084	0.00294	84.382	74427
LUN004	Chechen	Mbuti	0.251538	0.002963	84.893	73390
LUN004	Abkhasian	Mbuti	0.24897	0.002998	83.045	73404
LUN004	Armenian	Mbuti	0.249186	0.002936	84.859	73604
LUN004	Lezgin	Mbuti	0.249589	0.002973	83.941	73482
LUN004	Nogai_Karachay_Cherkessia	Mbuti	0.243046	0.002946	82.487	73946
LUN004	Kumyk	Mbuti	0.247674	0.002982	83.049	73339
LUN004	Kalmyk	Mbuti	0.223624	0.002976	75.136	73670
LUN004	Altaian	Mbuti	0.227924	0.002917	78.146	75316
LUN004	Tuvinian	Mbuti	0.223482	0.00299	74.739	74507
LUN004	Dolgan	Mbuti	0.222328	0.003114	71.39	71363
LUN004	Selkup	Mbuti	0.234453	0.003012	77.843	74415
LUN004	Belarusian	Mbuti	0.25648	0.002996	85.618	73541
LUN004	Ukrainian	Mbuti	0.256313	0.00298	86.015	74108
LUN004	Estonian	Mbuti	0.258847	0.003041	85.126	73400
LUN004	Mordovian	Mbuti	0.254063	0.002909	87.343	75451
LUN004	Chuvash	Mbuti	0.24813	0.00295	84.123	74664
LUN004	Uzbek	Mbuti	0.23717	0.002794	84.881	75976
LUN004	Tajik	Mbuti	0.244845	0.00283	86.52	75774
LUN004	Turkmen	Mbuti	0.238164	0.002919	81.589	72940
LUN004	Atayal	Mbuti	0.215254	0.003186	67.56	71621
LUN004	Ami	Mbuti	0.215428	0.00311	69.272	72364
LUN004	Czech	Mbuti	0.258191	0.003016	85.617	73577
LUN004	Icelandic	Mbuti	0.260245	0.003072	84.705	73785
LUN004	Greek	Mbuti	0.252589	0.002925	86.358	74730
LUN004	Quechua	Mbuti	0.22935	0.003191	71.866	71059
LUN004	Korean	Mbuti	0.215183	0.003128	68.787	72098
LUN004	Scottish	Mbuti	0.262566	0.003188	82.367	71541
LUN004	English	Mbuti	0.259436	0.003001	86.438	73534
LUN004	Spanish	Mbuti	0.255372	0.002904	87.945	77682
LUN004	Spanish_North	Mbuti	0.259045	0.003128	82.828	71839
LUN004	Finnish	Mbuti	0.255465	0.003058	83.538	73116
LUN004	Kinh	Mbuti	0.215831	0.003039	71.03	72738
LUN004	Punjabi	Mbuti	0.230712	0.002871	80.354	73212
LUN004	GujaratiD	Mbuti	0.230813	0.002914	79.211	72079
LUN004	GujaratiB	Mbuti	0.234453	0.002899	80.885	72234
LUN004	GujaratiA	Mbuti	0.236761	0.002977	79.531	71704
LUN004	GujaratiC	Mbuti	0.232809	0.002936	79.301	72236
LUN004	Bengali	Mbuti	0.228	0.002885	79.028	73120
LUN004	Thai	Mbuti	0.216391	0.00302	71.659	73232
LUN004	Zapotec	Mbuti	0.227057	0.003094	73.379	71847
LUN004	Mixtec	Mbuti	0.225058	0.003111	72.344	71691
LUN004	Maltese	Mbuti	0.24726	0.002914	84.85	73111
LUN004	Bolivian	Mbuti	0.228247	0.003219	70.896	71526
LUN004	Kusunda	Mbuti	0.217452	0.002901	74.955	72996
LUN004	Croatian	Mbuti	0.256253	0.003012	85.067	73581
LUN004	Jew_Ashkenazi	Mbuti	0.249554	0.003019	82.673	72818
LUN004	Jew_Turkish	Mbuti	0.246849	0.002952	83.607	73237
LUN004	Norwegian	Mbuti	0.259141	0.003049	84.978	73707
LUN004	Sicilian	Mbuti	0.250113	0.002937	85.168	73824
LUN004	Italian_South	Mbuti	0.250712	0.003061	81.902	71482
LUN004	Jew_Yemenite	Mbuti	0.235944	0.002996	78.761	72779
LUN004	Turkish	Mbuti	0.24691	0.002866	86.157	76227
LUN004	Jew_Iranian	Mbuti	0.244195	0.002952	82.718	73159
LUN004	Albanian	Mbuti	0.253904	0.002974	85.363	72483
LUN004	Mansi	Mbuti	0.238533	0.003069	77.727	72936
LUN004	Jew_Cochin	Mbuti	0.233816	0.003007	77.757	72142
LUN004	Turkish_Balikesir	Mbuti	0.244651	0.003046	80.329	71905
LUN004	Jew_Iraqi	Mbuti	0.243814	0.002973	81.999	72343
LUN004	Cypriot	Mbuti	0.248713	0.002991	83.153	73030
LUN004	Jew_Georgian	Mbuti	0.247404	0.003026	81.768	72626
LUN004	Kyrgyz_Kyrgyzstan	Mbuti	0.229833	0.002963	77.562	73646
LUN004	Aleut	Mbuti	0.244161	0.002944	82.938	72795
LUN004	Karachai	Mbuti	0.247222	0.002908	85.021	73485
LUN004	Nivh	Mbuti	0.21691	0.003186	68.076	71853
LUN004	Evenk_FarEast	Mbuti	0.224208	0.003113	72.023	71641
LUN004	Negidal	Mbuti	0.217704	0.003328	65.413	70085
LUN004	Nanai	Mbuti	0.216499	0.003123	69.317	72208
LUN004	Azeri	Mbuti	0.245311	0.002897	84.678	74219
LUN004	Bashkir	Mbuti	0.244025	0.002865	85.172	76192
LUN004	Buryat	Mbuti	0.222163	0.002933	75.738	75085
LUN004	Khamnegan	Mbuti	0.222169	0.003066	72.454	72904
LUN004	Circassian	Mbuti	0.247342	0.002949	83.861	73034
LUN004	Tabasaran	Mbuti	0.250919	0.002966	84.599	73131
LUN004	Darginian	Mbuti	0.24917	0.002985	83.477	72460
LUN004	Kubachinian	Mbuti	0.251417	0.003058	82.217	71665
LUN004	Lak	Mbuti	0.251065	0.002996	83.803	72886
LUN004	Avar	Mbuti	0.250802	0.002985	84.01	72499
LUN004	Kaitag	Mbuti	0.250909	0.002993	83.821	72574
LUN004	Evenk_Transbaikal	Mbuti	0.221924	0.003187	69.642	71898
LUN004	Ezid	Mbuti	0.242929	0.002962	82.015	72902
LUN004	Gagauz	Mbuti	0.253673	0.003008	84.328	73116
LUN004	Ingushian	Mbuti	0.24971	0.00298	83.796	73182
LUN004	Kabardinian	Mbuti	0.245912	0.002936	83.749	73217
LUN004	Karelian	Mbuti	0.255644	0.003002	85.16	73815
LUN004	Veps	Mbuti	0.255419	0.002949	86.611	73060
LUN004	Abazin	Mbuti	0.248157	0.002964	83.731	72875
LUN004	Shor_Khakassia	Mbuti	0.232087	0.003127	74.225	71724
LUN004	Khakass	Mbuti	0.231151	0.002896	79.819	74163
LUN004	Khakass_Kachin	Mbuti	0.228331	0.003084	74.045	72709
LUN004	Karakalpak	Mbuti	0.232824	0.002864	81.301	74557
LUN004	Kurd	Mbuti	0.244652	0.002921	83.769	72568
LUN004	Kazakh	Mbuti	0.231155	0.002858	80.877	74754
LUN004	Moldavian	Mbuti	0.255019	0.002983	85.482	73202
LUN004	Nogai_Astrakhan	Mbuti	0.235328	0.002979	79.006	72476
LUN004	Nogai_Stavropol	Mbuti	0.236596	0.00287	82.426	73701
LUN004	Russian_Archangelsk_Krasnoborsky	Mbuti	0.255726	0.003111	82.208	72104
LUN004	Russian_Archangelsk_Leshukonsky	Mbuti	0.252357	0.00317	79.618	71569
LUN004	Russian_Archangelsk_Pinezhsky	Mbuti	0.254631	0.003077	82.74	71722
LUN004	Shor_Mountain	Mbuti	0.233301	0.002961	78.803	72341
LUN004	Tatar_Siberian	Mbuti	0.238095	0.002872	82.897	74684
LUN004	Tatar_Siberian_Zabolotniye	Mbuti	0.237133	0.002989	79.326	71529
LUN004	Kyrgyz_Tajikistan	Mbuti	0.230963	0.003065	75.35	71347
LUN004	Tatar_Kazan	Mbuti	0.248443	0.002943	84.424	73972
LUN004	Tatar_Mishar	Mbuti	0.251304	0.002974	84.506	73377
LUN004	Todzin	Mbuti	0.222158	0.003241	68.549	70075
LUN004	Udmurt	Mbuti	0.247011	0.002997	82.43	73197
LUN004	Besermyan	Mbuti	0.248034	0.003034	81.739	72089
LUN004	Ukrainian_North	Mbuti	0.255791	0.003052	83.815	72715
LUN004	Dungan	Mbuti	0.219939	0.003018	72.875	73432
LUN004	Lebanese_Christian	Mbuti	0.243371	0.002919	83.388	72875
LUN004	Lebanese_Muslim	Mbuti	0.241411	0.002944	81.995	73455
LUN004	Iranian_Bandari	Mbuti	0.231385	0.002874	80.497	72811
LUN004	Burmese	Mbuti	0.218241	0.002912	74.957	72993
LUN004	Dusun	Mbuti	0.215611	0.003114	69.235	72212
LUN004	Kankanaey	Mbuti	0.214883	0.003171	67.76	71569
LUN004	Ilocano	Mbuti	0.217258	0.003173	68.476	69197
LUN004	Tagalog	Mbuti	0.216513	0.003102	69.802	71348
LUN004	Malay	Mbuti	0.216361	0.002971	72.823	72677
LUN004	Murut	Mbuti	0.215197	0.003126	68.846	71929
LUN004	Enets	Mbuti	0.227497	0.003211	70.847	70009
LUN004	Ket	Mbuti	0.231043	0.00302	76.504	73126
LUN004	Tofalar	Mbuti	0.223916	0.003127	71.604	72420
LUN004	Vietnamese	Mbuti	0.215871	0.003038	71.056	72459
LUN004	Visayan	Mbuti	0.212878	0.00313	68.021	70805
LUN004	Romanian	Mbuti	0.255632	0.002982	85.72	72928
LUN004	Assyrian	Mbuti	0.244209	0.00292	83.637	73122
LUN004	Saami.DG	Mbuti	0.252185	0.003459	72.916	68637
