# Supplementary material for: Imputed genomes and haplotype-based analyses of the Picts of early medieval Scotland reveal fine-scale relatedness between Iron Age, early medieval and the modern people of the UK
Source: PLoS Genet. 2023 Apr 27;19(4):e1010360. doi: 10.1371/journal.pgen.1010360 (PMC10138790; doi:10.1371/journal.pgen.1010360)
Supplement: S9 Table — (XLSX) [file pgen.1010360.s009.xlsx]

## Sheet: D(BAL003,EnglandIA;modern,O)
W	X	Y	Z	D	stderr	Zscore	BABA	ABBA	nsnps
BAL003	England_IA.SG	Oroqen	Mbuti	0.0061	0.005164	1.187	5255	5191	110255
BAL003	England_IA.SG	Mayan	Mbuti	0.0062	0.005306	1.17	5294	5229	110255
BAL003	England_IA.SG	Tagalog	Mbuti	0.006	0.005328	1.133	5211	5148	109026
BAL003	England_IA.SG	Yakut	Mbuti	0.0055	0.004897	1.117	5267	5209	110255
BAL003	England_IA.SG	Kinh	Mbuti	0.0053	0.005152	1.031	5239	5183	110255
BAL003	England_IA.SG	Daur	Mbuti	0.0051	0.005001	1.025	5244	5191	110255
BAL003	England_IA.SG	Australian	Mbuti	0.0064	0.006237	1.023	5190	5124	110251
BAL003	England_IA.SG	Quechua	Mbuti	0.0055	0.005537	0.995	5297	5239	110255
BAL003	England_IA.SG	Namibia_Bantu_Herero	Mbuti	0.0048	0.004917	0.978	4337	4295	110241
BAL003	England_IA.SG	Turkish_Balikesir	Mbuti	0.0048	0.004954	0.963	5350	5300	110255
BAL003	England_IA.SG	Malawi_Tumbuka	Mbuti	0.0033	0.003556	0.94	4308	4280	109057
BAL003	England_IA.SG	Eskimo_Naukan	Mbuti	0.0051	0.005423	0.933	5282	5229	110255
BAL003	England_IA.SG	Yemeni	Mbuti	0.0042	0.004556	0.915	5176	5133	110255
BAL003	England_IA.SG	Shor_Mountain	Mbuti	0.0046	0.005021	0.912	5297	5249	108770
BAL003	England_IA.SG	Hezhen	Mbuti	0.0045	0.005075	0.881	5238	5191	110255
BAL003	England_IA.SG	Bolivian	Mbuti	0.0046	0.005434	0.838	5281	5233	110255
BAL003	England_IA.SG	Norwegian	Mbuti	0.0038	0.004698	0.816	5409	5368	110255
BAL003	England_IA.SG	Pima	Mbuti	0.0045	0.005572	0.815	5279	5231	110255
BAL003	England_IA.SG	Hadza1	Mbuti	0.0038	0.004846	0.793	4442	4408	110247
BAL003	England_IA.SG	Jew_Ethiopian	Mbuti	0.0034	0.004273	0.793	4884	4851	110255
BAL003	England_IA.SG	Vietnamese	Mbuti	0.004	0.005084	0.789	5202	5161	109026
BAL003	England_IA.SG	Thai	Mbuti	0.0039	0.004978	0.781	5241	5200	110255
BAL003	England_IA.SG	Kyrgyz_Tajikistan	Mbuti	0.004	0.005141	0.781	5272	5230	108770
BAL003	England_IA.SG	Nivh	Mbuti	0.0042	0.005453	0.772	5229	5185	108770
BAL003	England_IA.SG	Mixtec	Mbuti	0.0042	0.005534	0.766	5272	5228	110255
BAL003	England_IA.SG	Gambian	Mbuti	0.0028	0.003749	0.744	4375	4351	110255
BAL003	England_IA.SG	Burmese	Mbuti	0.0036	0.004824	0.743	5195	5158	109026
BAL003	England_IA.SG	Dolgan	Mbuti	0.0039	0.005465	0.715	5259	5218	110255
BAL003	England_IA.SG	Ulchi	Mbuti	0.0036	0.005137	0.7	5234	5196	110255
BAL003	England_IA.SG	Miao	Mbuti	0.0035	0.005051	0.695	5228	5192	110255
BAL003	England_IA.SG	Tu	Mbuti	0.0034	0.004934	0.682	5236	5201	110255
BAL003	England_IA.SG	Kalmyk	Mbuti	0.0033	0.004883	0.678	5264	5229	110255
BAL003	England_IA.SG	Yukagir	Mbuti	0.0032	0.004872	0.667	5274	5239	110255
BAL003	England_IA.SG	Masai	Mbuti	0.0024	0.003678	0.659	4588	4566	110255
BAL003	England_IA.SG	Shor_Khakassia	Mbuti	0.0033	0.005112	0.65	5289	5254	108770
BAL003	England_IA.SG	Naxi	Mbuti	0.0032	0.005036	0.642	5226	5193	110255
BAL003	England_IA.SG	Han	Mbuti	0.0032	0.00498	0.641	5229	5196	110255
BAL003	England_IA.SG	Malawi_Chewa	Mbuti	0.0022	0.00352	0.635	4298	4278	109057
BAL003	England_IA.SG	Japanese	Mbuti	0.0031	0.004977	0.63	5231	5199	110255
BAL003	England_IA.SG	Biaka	Mbuti	0.0021	0.003313	0.623	4138	4121	110255
BAL003	England_IA.SG	Even	Mbuti	0.0029	0.004852	0.605	5288	5257	110255
BAL003	England_IA.SG	Koryak	Mbuti	0.0033	0.005576	0.588	5261	5227	110255
BAL003	England_IA.SG	Dai	Mbuti	0.003	0.005113	0.587	5219	5187	110255
BAL003	England_IA.SG	Piapoco	Mbuti	0.0035	0.006136	0.565	5265	5228	110255
BAL003	England_IA.SG	Khakass_Kachin	Mbuti	0.0027	0.004863	0.556	5264	5236	108770
BAL003	England_IA.SG	Eritrea	Mbuti	0.0028	0.005005	0.556	4734	4707	99567
BAL003	England_IA.SG	Negidal	Mbuti	0.0031	0.005776	0.531	5224	5192	108770
BAL003	England_IA.SG	Korean	Mbuti	0.0027	0.005288	0.512	5230	5202	110255
BAL003	England_IA.SG	BantuSA	Mbuti	0.0019	0.003745	0.506	4271	4255	110255
BAL003	England_IA.SG	Papuan	Mbuti	0.0028	0.005535	0.503	5187	5158	110255
BAL003	England_IA.SG	Zapotec	Mbuti	0.0028	0.005579	0.499	5279	5250	110255
BAL003	England_IA.SG	She	Mbuti	0.0026	0.005248	0.493	5232	5205	110255
BAL003	England_IA.SG	BantuSA_Ovambo	Mbuti	0.003	0.006374	0.472	4260	4235	108853
BAL003	England_IA.SG	Jew_Iraqi	Mbuti	0.0023	0.004921	0.469	5320	5295	110255
BAL003	England_IA.SG	Malawi_Yao	Mbuti	0.0016	0.003514	0.459	4295	4282	109057
BAL003	England_IA.SG	Syrian	Mbuti	0.0021	0.004596	0.457	5263	5241	110255
BAL003	England_IA.SG	Khamnegan	Mbuti	0.0023	0.00498	0.453	5226	5202	108770
BAL003	England_IA.SG	Kusunda	Mbuti	0.002	0.004914	0.415	5235	5214	110255
BAL003	England_IA.SG	English	Mbuti	0.0019	0.004611	0.413	5401	5380	110255
BAL003	England_IA.SG	Mixe	Mbuti	0.0023	0.005642	0.402	5282	5258	110255
BAL003	England_IA.SG	Buryat	Mbuti	0.0019	0.00475	0.397	5238	5218	108770
BAL003	England_IA.SG	Enets	Mbuti	0.0021	0.005506	0.388	5239	5217	109026
BAL003	England_IA.SG	Saharawi	Mbuti	0.0017	0.004592	0.371	5091	5073	110255
BAL003	England_IA.SG	Tujia	Mbuti	0.0018	0.005088	0.362	5220	5201	110255
BAL003	England_IA.SG	Circassian	Mbuti	0.0016	0.004731	0.333	5326	5309	108770
BAL003	England_IA.SG	Moroccan	Mbuti	0.0014	0.004331	0.328	5056	5041	109026
BAL003	England_IA.SG	Surui	Mbuti	0.002	0.006396	0.312	5266	5245	110255
BAL003	England_IA.SG	Evenk_Transbaikal	Mbuti	0.0016	0.005318	0.307	5229	5212	108770
BAL003	England_IA.SG	Chukchi	Mbuti	0.0016	0.00525	0.298	5250	5233	110255
BAL003	England_IA.SG	Russian_Archangelsk_Krasnoborsky	Mbuti	0.0014	0.004814	0.295	5366	5351	108770
BAL003	England_IA.SG	Ukrainian	Mbuti	0.0012	0.004562	0.272	5388	5374	110255
BAL003	England_IA.SG	Yi	Mbuti	0.0014	0.005179	0.263	5218	5203	110255
BAL003	England_IA.SG	Gagauz	Mbuti	0.0012	0.00467	0.258	5355	5343	108770
BAL003	England_IA.SG	Nogai_Stavropol	Mbuti	0.0012	0.004533	0.256	5272	5260	108770
BAL003	England_IA.SG	Dungan	Mbuti	0.0012	0.004869	0.245	5225	5212	108770
BAL003	England_IA.SG	Kyrgyz_Kyrgyzstan	Mbuti	0.0011	0.004752	0.233	5274	5262	110255
BAL003	England_IA.SG	Tuvinian	Mbuti	0.0011	0.004791	0.23	5252	5241	110255
BAL003	England_IA.SG	Kazakh	Mbuti	0.001	0.004421	0.217	5256	5246	108770
BAL003	England_IA.SG	Malawi_Ngoni	Mbuti	0.0008	0.003984	0.205	4292	4285	109057
BAL003	England_IA.SG	Karakalpak	Mbuti	0.0009	0.004487	0.203	5278	5268	108770
BAL003	England_IA.SG	Nanai	Mbuti	0.001	0.005207	0.194	5202	5192	108770
BAL003	England_IA.SG	Mongola	Mbuti	0.0009	0.005205	0.17	5231	5222	110255
BAL003	England_IA.SG	Ami	Mbuti	0.0009	0.005381	0.167	5223	5213	110255
BAL003	England_IA.SG	Nogai_Karachay_Cherkessia	Mbuti	0.0007	0.004594	0.163	5325	5317	110255
BAL003	England_IA.SG	Khakass	Mbuti	0.0007	0.004611	0.162	5268	5260	108770
BAL003	England_IA.SG	Jew_Georgian	Mbuti	0.0007	0.004828	0.151	5338	5331	110255
BAL003	England_IA.SG	Itelmen	Mbuti	0.0008	0.005576	0.135	5251	5243	110255
BAL003	England_IA.SG	China_Lahu	Mbuti	0.0007	0.005186	0.129	5217	5210	110255
BAL003	England_IA.SG	Cambodian	Mbuti	0.0005	0.005092	0.102	5217	5212	110255
BAL003	England_IA.SG	Jew_Tunisian	Mbuti	0.0005	0.004793	0.101	5293	5288	110255
BAL003	England_IA.SG	Karitiana	Mbuti	0.0005	0.00599	0.09	5266	5260	110255
BAL003	England_IA.SG	Tubalar	Mbuti	0.0004	0.00467	0.079	5290	5286	110255
BAL003	England_IA.SG	Spanish_North	Mbuti	0.0004	0.004942	0.076	5382	5378	110255
BAL003	England_IA.SG	GujaratiA	Mbuti	0.0003	0.00484	0.059	5295	5292	110255
BAL003	England_IA.SG	Turkmen	Mbuti	0.0002	0.004623	0.053	5299	5296	110255
BAL003	England_IA.SG	Albanian	Mbuti	0.0002	0.004666	0.051	5363	5361	110255
BAL003	England_IA.SG	GujaratiB	Mbuti	0.0002	0.004704	0.047	5281	5279	110255
BAL003	England_IA.SG	Ossetian	Mbuti	0.0002	0.004488	0.045	5329	5326	110255
BAL003	England_IA.SG	Karachai	Mbuti	0.0002	0.004702	0.041	5314	5312	108770
BAL003	England_IA.SG	Druze	Mbuti	0.0002	0.004428	0.038	5300	5299	110255
BAL003	England_IA.SG	Mandenka	Mbuti	0.0001	0.003469	0.033	4364	4363	110255
BAL003	England_IA.SG	Ju_hoan_North	Mbuti	0.0001	0.00444	0.02	4118	4118	110255
BAL003	England_IA.SG	Veps	Mbuti	0	0.004766	0.002	5359	5359	108770
BAL003	England_IA.SG	Adygei	Mbuti	-0.0001	0.004448	-0.013	5330	5331	110255
BAL003	England_IA.SG	Croatian	Mbuti	-0.0001	0.004687	-0.02	5368	5369	110255
BAL003	England_IA.SG	Nganasan	Mbuti	-0.0001	0.005278	-0.021	5227	5228	110255
BAL003	England_IA.SG	Kaitag	Mbuti	-0.0001	0.004707	-0.022	5343	5344	108770
BAL003	England_IA.SG	Tunisian	Mbuti	-0.0001	0.004446	-0.026	5130	5131	110255
BAL003	England_IA.SG	BantuKenya	Mbuti	-0.0002	0.003789	-0.043	4345	4347	110255
BAL003	England_IA.SG	Nasioi	Mbuti	-0.0002	0.005491	-0.044	5176	5178	110255
BAL003	England_IA.SG	Egyptian	Mbuti	-0.0002	0.004419	-0.044	5168	5170	110255
BAL003	England_IA.SG	Hazara	Mbuti	-0.0002	0.004445	-0.049	5272	5275	110255
BAL003	England_IA.SG	Ezid	Mbuti	-0.0002	0.00456	-0.051	5304	5306	108770
BAL003	England_IA.SG	Punjabi	Mbuti	-0.0003	0.004581	-0.056	5245	5248	110255
BAL003	England_IA.SG	Besermyan	Mbuti	-0.0004	0.004926	-0.072	5322	5326	108770
BAL003	England_IA.SG	Estonian	Mbuti	-0.0004	0.004714	-0.081	5388	5392	110255
BAL003	England_IA.SG	Khomani	Mbuti	-0.0003	0.003456	-0.086	4260	4263	110255
BAL003	England_IA.SG	Bashkir	Mbuti	-0.0004	0.004353	-0.089	5309	5313	108770
BAL003	England_IA.SG	Murut	Mbuti	-0.0005	0.005303	-0.096	5180	5185	109026
BAL003	England_IA.SG	Altaian	Mbuti	-0.0005	0.00454	-0.111	5258	5263	110255
BAL003	England_IA.SG	Cypriot	Mbuti	-0.0006	0.004854	-0.119	5328	5334	110255
BAL003	England_IA.SG	Malay	Mbuti	-0.0006	0.004859	-0.119	5174	5180	109026
BAL003	England_IA.SG	Greek	Mbuti	-0.0006	0.004536	-0.124	5350	5356	110255
BAL003	England_IA.SG	Evenk_FarEast	Mbuti	-0.0007	0.005077	-0.128	5221	5228	108770
BAL003	England_IA.SG	Jew_Moroccan	Mbuti	-0.0006	0.00486	-0.13	5300	5307	110255
BAL003	England_IA.SG	Tatar_Mishar	Mbuti	-0.0006	0.004653	-0.139	5336	5342	108770
BAL003	England_IA.SG	Azeri	Mbuti	-0.0006	0.0044	-0.147	5304	5311	108770
BAL003	England_IA.SG	BedouinB	Mbuti	-0.0007	0.004617	-0.151	5242	5249	110255
BAL003	England_IA.SG	Russian_Archangelsk_Leshukonsky	Mbuti	-0.0008	0.004997	-0.155	5345	5353	108770
BAL003	England_IA.SG	Palestinian	Mbuti	-0.0007	0.004355	-0.157	5242	5249	110255
BAL003	England_IA.SG	Sardinian	Mbuti	-0.0007	0.004655	-0.159	5357	5365	110255
BAL003	England_IA.SG	Eskimo_ChaplinSireniki	Mbuti	-0.0008	0.005307	-0.16	5245	5254	110255
BAL003	England_IA.SG	Kumyk	Mbuti	-0.0007	0.004647	-0.16	5333	5340	110255
BAL003	England_IA.SG	Udmurt	Mbuti	-0.0008	0.004626	-0.164	5319	5327	108770
BAL003	England_IA.SG	Uzbek	Mbuti	-0.0008	0.004285	-0.181	5289	5297	110255
BAL003	England_IA.SG	Bulgarian	Mbuti	-0.0009	0.004623	-0.188	5359	5368	110255
BAL003	England_IA.SG	Aleut	Mbuti	-0.001	0.004878	-0.199	5320	5330	110255
BAL003	England_IA.SG	Jew_Turkish	Mbuti	-0.001	0.004767	-0.206	5321	5331	110255
BAL003	England_IA.SG	Luo	Mbuti	-0.0008	0.003591	-0.222	4344	4351	110255
BAL003	England_IA.SG	Ilocano	Mbuti	-0.0013	0.00583	-0.224	5157	5170	109025
BAL003	England_IA.SG	Todzin	Mbuti	-0.0013	0.005568	-0.232	5210	5224	108770
BAL003	England_IA.SG	Abazin	Mbuti	-0.0011	0.004581	-0.233	5310	5321	108770
BAL003	England_IA.SG	Russian	Mbuti	-0.0011	0.004451	-0.25	5371	5383	110255
BAL003	England_IA.SG	Chuvash	Mbuti	-0.0012	0.004451	-0.26	5343	5355	110255
BAL003	England_IA.SG	Moldavian	Mbuti	-0.0012	0.004692	-0.261	5342	5355	108770
BAL003	England_IA.SG	Canary_Islander	Mbuti	-0.0016	0.005713	-0.277	5319	5336	110254
BAL003	England_IA.SG	Jew_Yemenite	Mbuti	-0.0013	0.004742	-0.284	5253	5268	110255
BAL003	England_IA.SG	Kankanaey	Mbuti	-0.0015	0.005364	-0.284	5171	5187	109026
BAL003	England_IA.SG	Libyan	Mbuti	-0.0013	0.004642	-0.286	5116	5129	109026
BAL003	England_IA.SG	Czech	Mbuti	-0.0014	0.004752	-0.297	5375	5390	110255
BAL003	England_IA.SG	Ket	Mbuti	-0.0014	0.004866	-0.297	5229	5244	109026
BAL003	England_IA.SG	BedouinA	Mbuti	-0.0013	0.00432	-0.302	5204	5218	110255
BAL003	England_IA.SG	Avar	Mbuti	-0.0015	0.004768	-0.309	5329	5344	108770
BAL003	England_IA.SG	Xibo	Mbuti	-0.0016	0.005109	-0.311	5212	5228	110255
BAL003	England_IA.SG	Belarusian	Mbuti	-0.0015	0.004652	-0.312	5361	5376	110255
BAL003	England_IA.SG	Spanish	Mbuti	-0.0014	0.004355	-0.329	5356	5371	110255
BAL003	England_IA.SG	Mordovian	Mbuti	-0.0015	0.004437	-0.332	5359	5375	110255
BAL003	England_IA.SG	French	Mbuti	-0.0015	0.004397	-0.34	5372	5388	110255
BAL003	England_IA.SG	Kikuyu	Mbuti	-0.0015	0.004139	-0.353	4489	4502	110255
BAL003	England_IA.SG	Russian_Archangelsk_Pinezhsky	Mbuti	-0.0018	0.004962	-0.367	5340	5359	108770
BAL003	England_IA.SG	Algerian	Mbuti	-0.0017	0.004674	-0.373	5107	5125	110255
BAL003	England_IA.SG	Burusho	Mbuti	-0.0016	0.004314	-0.375	5276	5293	110255
BAL003	England_IA.SG	Uyghur	Mbuti	-0.0018	0.004653	-0.381	5261	5279	110255
BAL003	England_IA.SG	Icelandic	Mbuti	-0.0018	0.004671	-0.384	5384	5404	110255
BAL003	England_IA.SG	Atayal	Mbuti	-0.0021	0.005585	-0.385	5206	5229	110255
BAL003	England_IA.SG	Kabardinian	Mbuti	-0.0018	0.004618	-0.388	5309	5328	108770
BAL003	England_IA.SG	Dusun	Mbuti	-0.002	0.005129	-0.389	5165	5185	109026
BAL003	England_IA.SG	Visayan	Mbuti	-0.0023	0.005529	-0.408	5152	5175	109026
BAL003	England_IA.SG	Mende	Mbuti	-0.0015	0.003638	-0.411	4327	4340	110255
BAL003	England_IA.SG	Mansi	Mbuti	-0.0021	0.00495	-0.414	5294	5315	110255
BAL003	England_IA.SG	Hungarian	Mbuti	-0.0019	0.004544	-0.415	5363	5383	110255
BAL003	England_IA.SG	Mozabite	Mbuti	-0.0018	0.004404	-0.417	5104	5122	110255
BAL003	England_IA.SG	Tofalar	Mbuti	-0.0022	0.005128	-0.42	5185	5207	109026
BAL003	England_IA.SG	Basque	Mbuti	-0.002	0.004571	-0.446	5373	5395	110255
BAL003	England_IA.SG	Jew_Ashkenazi	Mbuti	-0.0022	0.004823	-0.446	5319	5342	110255
BAL003	England_IA.SG	Saudi	Mbuti	-0.0023	0.004884	-0.467	5261	5285	110255
BAL003	England_IA.SG	GujaratiD	Mbuti	-0.0023	0.004859	-0.469	5242	5266	110255
BAL003	England_IA.SG	Lebanese_Muslim	Mbuti	-0.0022	0.004577	-0.485	5248	5271	109026
BAL003	England_IA.SG	Orcadian	Mbuti	-0.0022	0.004558	-0.493	5364	5388	110255
BAL003	England_IA.SG	Italian_North	Mbuti	-0.0022	0.00452	-0.497	5356	5381	110255
BAL003	England_IA.SG	Abkhasian	Mbuti	-0.0024	0.004739	-0.498	5317	5342	110255
BAL003	England_IA.SG	Tajik	Mbuti	-0.0022	0.004263	-0.512	5312	5336	110255
BAL003	England_IA.SG	Italian_South	Mbuti	-0.0026	0.005008	-0.514	5313	5340	110224
BAL003	England_IA.SG	Iranian	Mbuti	-0.0023	0.00431	-0.522	5291	5315	110255
BAL003	England_IA.SG	Kurd	Mbuti	-0.0026	0.004547	-0.563	5275	5302	108770
BAL003	England_IA.SG	Jew_Cochin	Mbuti	-0.0028	0.004924	-0.565	5238	5267	110255
BAL003	England_IA.SG	Darginian	Mbuti	-0.0027	0.004737	-0.569	5311	5340	108770
BAL003	England_IA.SG	Lak	Mbuti	-0.0027	0.004656	-0.573	5309	5337	108770
BAL003	England_IA.SG	Balochi	Mbuti	-0.0025	0.004366	-0.579	5266	5293	110255
BAL003	England_IA.SG	Tatar_Siberian	Mbuti	-0.0026	0.004428	-0.579	5269	5296	108770
BAL003	England_IA.SG	Brahui	Mbuti	-0.0025	0.004285	-0.584	5261	5287	110255
BAL003	England_IA.SG	Jew_Libyan	Mbuti	-0.0028	0.004734	-0.586	5272	5302	110255
BAL003	England_IA.SG	Kubachinian	Mbuti	-0.003	0.004975	-0.597	5306	5338	108770
BAL003	England_IA.SG	Sicilian	Mbuti	-0.0028	0.004578	-0.614	5321	5351	110255
BAL003	England_IA.SG	Tatar_Kazan	Mbuti	-0.0027	0.004398	-0.616	5310	5339	108770
BAL003	England_IA.SG	Yoruba	Mbuti	-0.002	0.003228	-0.619	4337	4355	110255
BAL003	England_IA.SG	Selkup	Mbuti	-0.0031	0.004883	-0.63	5265	5297	110255
BAL003	England_IA.SG	Lithuanian	Mbuti	-0.003	0.004682	-0.638	5369	5402	110255
BAL003	England_IA.SG	Lebanese	Mbuti	-0.0031	0.004758	-0.642	5254	5286	110255
BAL003	England_IA.SG	Assyrian	Mbuti	-0.003	0.004615	-0.644	5260	5291	109026
BAL003	England_IA.SG	Tlingit	Mbuti	-0.0034	0.005216	-0.66	5293	5329	110255
BAL003	England_IA.SG	Jew_Iranian	Mbuti	-0.0032	0.004748	-0.67	5293	5327	110255
BAL003	England_IA.SG	Turkish	Mbuti	-0.003	0.004354	-0.679	5306	5337	110255
BAL003	England_IA.SG	Nogai_Astrakhan	Mbuti	-0.0034	0.004839	-0.694	5261	5296	108770
BAL003	England_IA.SG	Somali	Mbuti	-0.0027	0.003883	-0.7	4736	4762	110255
BAL003	England_IA.SG	Balkar	Mbuti	-0.0032	0.004632	-0.701	5307	5342	110255
BAL003	England_IA.SG	Ukrainian_North	Mbuti	-0.0034	0.004733	-0.711	5341	5377	108770
BAL003	England_IA.SG	Chechen	Mbuti	-0.0034	0.004729	-0.718	5333	5369	110255
BAL003	England_IA.SG	Pathan	Mbuti	-0.0031	0.004344	-0.723	5280	5313	110255
BAL003	England_IA.SG	Scottish	Mbuti	-0.0038	0.005136	-0.733	5358	5399	110255
BAL003	England_IA.SG	Karelian	Mbuti	-0.0034	0.004564	-0.737	5343	5379	108770
BAL003	England_IA.SG	Lebanese_Christian	Mbuti	-0.0035	0.004663	-0.743	5259	5295	109026
BAL003	England_IA.SG	Iranian_Bandari	Mbuti	-0.0034	0.00453	-0.756	5175	5211	109026
BAL003	England_IA.SG	Bengali	Mbuti	-0.0037	0.004645	-0.803	5225	5264	110255
BAL003	England_IA.SG	Tabasaran	Mbuti	-0.0038	0.004571	-0.838	5313	5353	108770
BAL003	England_IA.SG	Maltese	Mbuti	-0.004	0.004634	-0.856	5294	5336	110255
BAL003	England_IA.SG	Armenian	Mbuti	-0.0039	0.004532	-0.858	5309	5351	110255
BAL003	England_IA.SG	Makrani	Mbuti	-0.0037	0.004346	-0.861	5238	5277	110255
BAL003	England_IA.SG	Sindhi_Pakistan	Mbuti	-0.0038	0.004365	-0.875	5261	5301	110255
BAL003	England_IA.SG	Saami.DG	Mbuti	-0.0054	0.006053	-0.895	5260	5317	108657
BAL003	England_IA.SG	Georgian	Mbuti	-0.0043	0.004591	-0.942	5315	5361	110255
BAL003	England_IA.SG	Ingushian	Mbuti	-0.0045	0.004567	-0.982	5304	5352	108770
BAL003	England_IA.SG	Finnish	Mbuti	-0.0048	0.004829	-0.985	5353	5404	110255
BAL003	England_IA.SG	Romanian	Mbuti	-0.0047	0.004579	-1.016	5309	5359	109026
BAL003	England_IA.SG	Jordanian	Mbuti	-0.0047	0.004598	-1.028	5217	5267	110255
BAL003	England_IA.SG	Luhya	Mbuti	-0.0036	0.003497	-1.034	4338	4369	110255
BAL003	England_IA.SG	GujaratiC	Mbuti	-0.0051	0.004758	-1.076	5246	5300	110255
BAL003	England_IA.SG	Esan	Mbuti	-0.0047	0.003598	-1.297	4316	4356	110255
BAL003	England_IA.SG	Datog	Mbuti	-0.0063	0.004753	-1.322	4624	4682	110250
BAL003	England_IA.SG	Kalash	Mbuti	-0.0063	0.004684	-1.341	5276	5343	110255
BAL003	England_IA.SG	Tatar_Siberian_Zabolotniye	Mbuti	-0.0071	0.004991	-1.415	5252	5327	108770
BAL003	England_IA.SG	Lezgin	Mbuti	-0.0076	0.004736	-1.612	5310	5392	110255

## Sheet: D(LUN004,EnglandIA;modern,O)
W	X	Y	Z	D	stderr	Zscore	BABA	ABBA	nsnps
LUN004	England_IA.SG	Luhya	Mbuti	-0.0116	0.003911	-2.957	3468	3549	89517
LUN004	England_IA.SG	Esan	Mbuti	-0.011	0.003919	-2.817	3453	3530	89517
LUN004	England_IA.SG	Ju_hoan_North	Mbuti	-0.013	0.004671	-2.783	3274	3361	89517
LUN004	England_IA.SG	Biaka	Mbuti	-0.0085	0.003397	-2.501	3301	3358	89517
LUN004	England_IA.SG	Yoruba	Mbuti	-0.0087	0.003526	-2.464	3470	3531	89517
LUN004	England_IA.SG	Mandenka	Mbuti	-0.009	0.003887	-2.319	3481	3545	89517
LUN004	England_IA.SG	Datog	Mbuti	-0.0111	0.004973	-2.232	3715	3798	89513
LUN004	England_IA.SG	Lebanese_Christian	Mbuti	-0.0112	0.00504	-2.222	4206	4302	88491
LUN004	England_IA.SG	BantuSA	Mbuti	-0.0087	0.004076	-2.124	3403	3462	89517
LUN004	England_IA.SG	Lebanese	Mbuti	-0.0102	0.005069	-2.011	4204	4290	89517
LUN004	England_IA.SG	Malawi_Chewa	Mbuti	-0.0077	0.003851	-1.997	3423	3476	88539
LUN004	England_IA.SG	Khomani	Mbuti	-0.0076	0.003813	-1.996	3403	3455	89517
LUN004	England_IA.SG	Luo	Mbuti	-0.0078	0.003965	-1.977	3476	3531	89517
LUN004	England_IA.SG	BantuKenya	Mbuti	-0.0078	0.003957	-1.975	3469	3523	89517
LUN004	England_IA.SG	Malawi_Ngoni	Mbuti	-0.0083	0.004369	-1.902	3426	3484	88539
LUN004	England_IA.SG	Masai	Mbuti	-0.0074	0.003915	-1.896	3659	3713	89517
LUN004	England_IA.SG	Somali	Mbuti	-0.0077	0.004057	-1.892	3796	3855	89517
LUN004	England_IA.SG	Kikuyu	Mbuti	-0.0076	0.004153	-1.818	3600	3655	89517
LUN004	England_IA.SG	Hadza1	Mbuti	-0.0094	0.005222	-1.8	3528	3595	89512
LUN004	England_IA.SG	GujaratiA	Mbuti	-0.0092	0.0054	-1.699	4232	4311	89517
LUN004	England_IA.SG	Kalash	Mbuti	-0.0086	0.005197	-1.663	4247	4321	89517
LUN004	England_IA.SG	Tlingit	Mbuti	-0.0091	0.005544	-1.636	4246	4324	89517
LUN004	England_IA.SG	Mende	Mbuti	-0.0066	0.004049	-1.628	3468	3514	89517
LUN004	England_IA.SG	Finnish	Mbuti	-0.0079	0.004883	-1.612	4295	4363	89517
LUN004	England_IA.SG	Lezgin	Mbuti	-0.0083	0.005147	-1.605	4265	4336	89517
LUN004	England_IA.SG	Kabardinian	Mbuti	-0.008	0.005075	-1.583	4254	4323	88294
LUN004	England_IA.SG	Lithuanian	Mbuti	-0.008	0.005111	-1.563	4298	4367	89517
LUN004	England_IA.SG	Darginian	Mbuti	-0.008	0.0052	-1.537	4256	4325	88294
LUN004	England_IA.SG	Aleut	Mbuti	-0.0077	0.005172	-1.482	4258	4324	89517
LUN004	England_IA.SG	Eritrea	Mbuti	-0.0078	0.005302	-1.469	3768	3827	80819
LUN004	England_IA.SG	Assyrian	Mbuti	-0.0073	0.005124	-1.429	4221	4283	88491
LUN004	England_IA.SG	Tatar_Siberian_Zabolotniye	Mbuti	-0.0075	0.00527	-1.418	4222	4286	88294
LUN004	England_IA.SG	Ukrainian_North	Mbuti	-0.0073	0.005218	-1.4	4286	4349	88294
LUN004	England_IA.SG	Balkar	Mbuti	-0.0069	0.005032	-1.376	4263	4322	89517
LUN004	England_IA.SG	Malawi_Tumbuka	Mbuti	-0.0053	0.004014	-1.326	3438	3475	88539
LUN004	England_IA.SG	Russian_Archangelsk_Leshukonsky	Mbuti	-0.007	0.005394	-1.291	4278	4338	88294
LUN004	England_IA.SG	Mordovian	Mbuti	-0.0061	0.004788	-1.282	4295	4348	89517
LUN004	England_IA.SG	Jew_Iranian	Mbuti	-0.0065	0.005116	-1.275	4250	4305	89517
LUN004	England_IA.SG	Algerian	Mbuti	-0.0063	0.004999	-1.259	4105	4157	89517
LUN004	England_IA.SG	Karelian	Mbuti	-0.0061	0.004895	-1.253	4289	4342	88294
LUN004	England_IA.SG	Lebanese_Muslim	Mbuti	-0.0061	0.004931	-1.242	4213	4265	88491
LUN004	England_IA.SG	Russian	Mbuti	-0.006	0.004825	-1.241	4302	4354	89517
LUN004	England_IA.SG	Hungarian	Mbuti	-0.0059	0.004798	-1.237	4302	4354	89517
LUN004	England_IA.SG	Jew_Yemenite	Mbuti	-0.0063	0.005127	-1.237	4207	4261	89517
LUN004	England_IA.SG	Gambian	Mbuti	-0.0051	0.004162	-1.226	3499	3535	89517
LUN004	England_IA.SG	Kankanaey	Mbuti	-0.0071	0.005807	-1.226	4138	4197	88491
LUN004	England_IA.SG	Murut	Mbuti	-0.007	0.005722	-1.217	4145	4203	88491
LUN004	England_IA.SG	Saudi	Mbuti	-0.0061	0.005062	-1.201	4219	4270	89517
LUN004	England_IA.SG	Ezid	Mbuti	-0.0061	0.005063	-1.198	4246	4298	88294
LUN004	England_IA.SG	Greek	Mbuti	-0.0058	0.004839	-1.196	4286	4336	89517
LUN004	England_IA.SG	Namibia_Bantu_Herero	Mbuti	-0.006	0.005174	-1.158	3455	3497	89507
LUN004	England_IA.SG	Tunisian	Mbuti	-0.0054	0.004781	-1.135	4115	4160	89517
LUN004	England_IA.SG	Tatar_Kazan	Mbuti	-0.0054	0.004865	-1.108	4272	4318	88294
LUN004	England_IA.SG	Ukrainian	Mbuti	-0.0055	0.005028	-1.102	4304	4352	89517
LUN004	England_IA.SG	Dai	Mbuti	-0.0058	0.005501	-1.049	4166	4215	89517
LUN004	England_IA.SG	Czech	Mbuti	-0.0053	0.005113	-1.046	4319	4366	89517
LUN004	England_IA.SG	Kaitag	Mbuti	-0.0054	0.005184	-1.039	4277	4323	88294
LUN004	England_IA.SG	Piapoco	Mbuti	-0.0064	0.00626	-1.029	4188	4243	89517
LUN004	England_IA.SG	Tuvinian	Mbuti	-0.0052	0.005098	-1.022	4204	4248	89517
LUN004	England_IA.SG	Moroccan	Mbuti	-0.0047	0.004612	-1.015	4051	4089	88491
LUN004	England_IA.SG	Saami.DG	Mbuti	-0.0064	0.006341	-1.015	4219	4274	88236
LUN004	England_IA.SG	Balochi	Mbuti	-0.0047	0.004694	-1.006	4235	4276	89517
LUN004	England_IA.SG	Jew_Iraqi	Mbuti	-0.0053	0.005259	-1.006	4250	4295	89517
LUN004	England_IA.SG	Azeri	Mbuti	-0.0049	0.004917	-1.005	4258	4301	88294
LUN004	England_IA.SG	Yemeni	Mbuti	-0.0048	0.004837	-0.999	4134	4174	89517
LUN004	England_IA.SG	Karachai	Mbuti	-0.005	0.005019	-0.997	4259	4301	88294
LUN004	England_IA.SG	Palestinian	Mbuti	-0.0047	0.004671	-0.996	4212	4251	89517
LUN004	England_IA.SG	Tofalar	Mbuti	-0.0054	0.005526	-0.977	4166	4211	88491
LUN004	England_IA.SG	Egyptian	Mbuti	-0.0045	0.004593	-0.974	4153	4190	89517
LUN004	England_IA.SG	Chuvash	Mbuti	-0.0047	0.004893	-0.96	4284	4325	89517
LUN004	England_IA.SG	Makrani	Mbuti	-0.0045	0.004719	-0.957	4221	4259	89517
LUN004	England_IA.SG	Besermyan	Mbuti	-0.005	0.005249	-0.951	4262	4305	88294
LUN004	England_IA.SG	Visayan	Mbuti	-0.0053	0.005626	-0.95	4145	4190	88491
LUN004	England_IA.SG	Syrian	Mbuti	-0.0047	0.004934	-0.945	4221	4261	89517
LUN004	England_IA.SG	Kurd	Mbuti	-0.0048	0.005102	-0.944	4244	4285	88294
LUN004	England_IA.SG	Romanian	Mbuti	-0.0048	0.005098	-0.944	4276	4317	88491
LUN004	England_IA.SG	Adygei	Mbuti	-0.0045	0.004826	-0.936	4277	4316	89517
LUN004	England_IA.SG	Bulgarian	Mbuti	-0.0046	0.004937	-0.935	4305	4345	89517
LUN004	England_IA.SG	Eskimo_ChaplinSireniki	Mbuti	-0.0053	0.005695	-0.933	4208	4253	89517
LUN004	England_IA.SG	Kumyk	Mbuti	-0.0048	0.005156	-0.931	4283	4324	89517
LUN004	England_IA.SG	Italian_North	Mbuti	-0.0045	0.004817	-0.93	4310	4349	89517
LUN004	England_IA.SG	Iranian	Mbuti	-0.0044	0.004802	-0.923	4256	4294	89517
LUN004	England_IA.SG	Jew_Cochin	Mbuti	-0.0049	0.005284	-0.919	4216	4257	89517
LUN004	England_IA.SG	Atayal	Mbuti	-0.0057	0.00621	-0.912	4183	4230	89517
LUN004	England_IA.SG	Lak	Mbuti	-0.0047	0.005124	-0.912	4268	4308	88294
LUN004	England_IA.SG	Jew_Libyan	Mbuti	-0.0046	0.00509	-0.906	4241	4281	89517
LUN004	England_IA.SG	Orcadian	Mbuti	-0.0045	0.005052	-0.896	4315	4354	89517
LUN004	England_IA.SG	Evenk_FarEast	Mbuti	-0.0049	0.005451	-0.895	4197	4239	88294
LUN004	England_IA.SG	Shor_Khakassia	Mbuti	-0.0049	0.005553	-0.89	4213	4255	88294
LUN004	England_IA.SG	Tatar_Siberian	Mbuti	-0.0043	0.004798	-0.89	4236	4273	88294
LUN004	England_IA.SG	Belarusian	Mbuti	-0.0046	0.005126	-0.889	4310	4349	89517
LUN004	England_IA.SG	Russian_Archangelsk_Pinezhsky	Mbuti	-0.0048	0.005396	-0.888	4296	4337	88294
LUN004	England_IA.SG	Sindhi_Pakistan	Mbuti	-0.0043	0.004856	-0.883	4241	4278	89517
LUN004	England_IA.SG	Malay	Mbuti	-0.0047	0.005332	-0.876	4152	4191	88491
LUN004	England_IA.SG	Udmurt	Mbuti	-0.0044	0.005062	-0.873	4268	4306	88294
LUN004	England_IA.SG	Italian_South	Mbuti	-0.0046	0.005299	-0.87	4276	4316	89491
LUN004	England_IA.SG	GujaratiD	Mbuti	-0.0045	0.005218	-0.863	4207	4245	89517
LUN004	England_IA.SG	French	Mbuti	-0.0041	0.004788	-0.86	4316	4351	89517
LUN004	England_IA.SG	Miao	Mbuti	-0.0047	0.005479	-0.859	4176	4215	89517
LUN004	England_IA.SG	Ami	Mbuti	-0.005	0.005799	-0.858	4183	4224	89517
LUN004	England_IA.SG	Ket	Mbuti	-0.0044	0.005216	-0.844	4202	4240	88491
LUN004	England_IA.SG	Hezhen	Mbuti	-0.0046	0.005413	-0.843	4176	4214	89517
LUN004	England_IA.SG	Circassian	Mbuti	-0.0043	0.005135	-0.835	4264	4301	88294
LUN004	England_IA.SG	Veps	Mbuti	-0.0042	0.005045	-0.834	4295	4331	88294
LUN004	England_IA.SG	Bengali	Mbuti	-0.0042	0.00511	-0.825	4204	4240	89517
LUN004	England_IA.SG	BedouinA	Mbuti	-0.0038	0.004682	-0.822	4186	4219	89517
LUN004	England_IA.SG	Gagauz	Mbuti	-0.0042	0.005125	-0.821	4288	4324	88294
LUN004	England_IA.SG	Enets	Mbuti	-0.0049	0.006016	-0.821	4194	4236	88491
LUN004	England_IA.SG	Icelandic	Mbuti	-0.0042	0.005091	-0.816	4329	4365	89517
LUN004	England_IA.SG	Xibo	Mbuti	-0.0045	0.005535	-0.815	4180	4218	89517
LUN004	England_IA.SG	BedouinB	Mbuti	-0.004	0.004893	-0.813	4208	4242	89517
LUN004	England_IA.SG	Canary_Islander	Mbuti	-0.005	0.006228	-0.807	4256	4299	89516
LUN004	England_IA.SG	Maltese	Mbuti	-0.0041	0.005109	-0.799	4273	4308	89517
LUN004	England_IA.SG	Libyan	Mbuti	-0.0041	0.00519	-0.794	4103	4137	88491
LUN004	England_IA.SG	Pathan	Mbuti	-0.0038	0.004813	-0.791	4254	4286	89517
LUN004	England_IA.SG	Tubalar	Mbuti	-0.0039	0.0049	-0.791	4239	4272	89517
LUN004	England_IA.SG	Turkish	Mbuti	-0.0037	0.004681	-0.789	4275	4307	89517
LUN004	England_IA.SG	GujaratiB	Mbuti	-0.0041	0.005248	-0.788	4227	4262	89517
LUN004	England_IA.SG	Albanian	Mbuti	-0.004	0.005119	-0.783	4304	4339	89517
LUN004	England_IA.SG	Saharawi	Mbuti	-0.0039	0.005019	-0.772	4083	4114	89517
LUN004	England_IA.SG	Mongola	Mbuti	-0.0043	0.00554	-0.77	4184	4220	89517
LUN004	England_IA.SG	Kalmyk	Mbuti	-0.0041	0.005358	-0.763	4206	4240	89517
LUN004	England_IA.SG	Spanish	Mbuti	-0.0036	0.004725	-0.758	4307	4338	89517
LUN004	England_IA.SG	Tu	Mbuti	-0.004	0.00527	-0.755	4187	4221	89517
LUN004	England_IA.SG	Nogai_Karachay_Cherkessia	Mbuti	-0.0038	0.00502	-0.755	4267	4300	89517
LUN004	England_IA.SG	Basque	Mbuti	-0.0037	0.004963	-0.753	4322	4354	89517
LUN004	England_IA.SG	Jew_Turkish	Mbuti	-0.0039	0.005164	-0.748	4277	4310	89517
LUN004	England_IA.SG	Brahui	Mbuti	-0.0036	0.004825	-0.742	4237	4267	89517
LUN004	England_IA.SG	Naxi	Mbuti	-0.004	0.00544	-0.739	4180	4214	89517
LUN004	England_IA.SG	Yi	Mbuti	-0.0039	0.005268	-0.736	4179	4211	89517
LUN004	England_IA.SG	Chukchi	Mbuti	-0.004	0.005445	-0.727	4205	4238	89517
LUN004	England_IA.SG	Jordanian	Mbuti	-0.0035	0.004825	-0.727	4216	4246	89517
LUN004	England_IA.SG	Khakass_Kachin	Mbuti	-0.0038	0.005255	-0.725	4209	4241	88294
LUN004	England_IA.SG	Sicilian	Mbuti	-0.0035	0.004895	-0.722	4287	4317	89517
LUN004	England_IA.SG	Jew_Georgian	Mbuti	-0.0038	0.005351	-0.718	4272	4305	89517
LUN004	England_IA.SG	Tatar_Mishar	Mbuti	-0.0036	0.005032	-0.718	4286	4317	88294
LUN004	England_IA.SG	Negidal	Mbuti	-0.0042	0.005897	-0.711	4173	4208	88294
LUN004	England_IA.SG	Even	Mbuti	-0.0036	0.005125	-0.708	4230	4261	89517
LUN004	England_IA.SG	Druze	Mbuti	-0.0034	0.004776	-0.706	4258	4287	89517
LUN004	England_IA.SG	Uyghur	Mbuti	-0.0034	0.004927	-0.699	4229	4258	89517
LUN004	England_IA.SG	Korean	Mbuti	-0.0039	0.005636	-0.686	4183	4215	89517
LUN004	England_IA.SG	Cambodian	Mbuti	-0.0036	0.005261	-0.68	4188	4218	89517
LUN004	England_IA.SG	Yukagir	Mbuti	-0.0034	0.005102	-0.674	4217	4246	89517
LUN004	England_IA.SG	Tajik	Mbuti	-0.0032	0.004734	-0.671	4272	4299	89517
LUN004	England_IA.SG	Ulchi	Mbuti	-0.0036	0.005349	-0.669	4182	4212	89517
LUN004	England_IA.SG	Altaian	Mbuti	-0.0033	0.004917	-0.667	4222	4249	89517
LUN004	England_IA.SG	Nivh	Mbuti	-0.0037	0.005509	-0.667	4174	4205	88294
LUN004	England_IA.SG	Ossetian	Mbuti	-0.0033	0.005044	-0.662	4276	4305	89517
LUN004	England_IA.SG	Turkmen	Mbuti	-0.0033	0.005013	-0.655	4261	4289	89517
LUN004	England_IA.SG	Jew_Ethiopian	Mbuti	-0.003	0.004518	-0.654	3906	3929	89517
LUN004	England_IA.SG	Hazara	Mbuti	-0.0031	0.004876	-0.64	4239	4265	89517
LUN004	England_IA.SG	Uzbek	Mbuti	-0.0029	0.00461	-0.632	4250	4275	89517
LUN004	England_IA.SG	Thai	Mbuti	-0.0034	0.005362	-0.63	4188	4216	89517
LUN004	England_IA.SG	Norwegian	Mbuti	-0.0032	0.005114	-0.629	4325	4353	89517
LUN004	England_IA.SG	Kusunda	Mbuti	-0.0033	0.005282	-0.626	4185	4213	89517
LUN004	England_IA.SG	Croatian	Mbuti	-0.0031	0.004993	-0.625	4314	4341	89517
LUN004	England_IA.SG	Karakalpak	Mbuti	-0.003	0.004739	-0.623	4231	4256	88294
LUN004	England_IA.SG	Han	Mbuti	-0.0033	0.005367	-0.617	4184	4212	89517
LUN004	England_IA.SG	Georgian	Mbuti	-0.003	0.004862	-0.609	4291	4317	89517
LUN004	England_IA.SG	Estonian	Mbuti	-0.0031	0.00507	-0.608	4321	4348	89517
LUN004	England_IA.SG	Tabasaran	Mbuti	-0.0031	0.005083	-0.601	4288	4314	88294
LUN004	England_IA.SG	Abkhasian	Mbuti	-0.0031	0.005175	-0.594	4285	4312	89517
LUN004	England_IA.SG	Bashkir	Mbuti	-0.0027	0.004621	-0.594	4267	4291	88294
LUN004	England_IA.SG	Nogai_Astrakhan	Mbuti	-0.0031	0.005298	-0.594	4239	4266	88294
LUN004	England_IA.SG	Surui	Mbuti	-0.0039	0.006609	-0.584	4214	4246	89517
LUN004	England_IA.SG	Punjabi	Mbuti	-0.0029	0.005099	-0.577	4219	4244	89517
LUN004	England_IA.SG	Iranian_Bandari	Mbuti	-0.0029	0.005012	-0.572	4182	4206	88491
LUN004	England_IA.SG	Ingushian	Mbuti	-0.0028	0.004937	-0.561	4282	4306	88294
LUN004	England_IA.SG	Moldavian	Mbuti	-0.0028	0.00507	-0.552	4296	4320	88294
LUN004	England_IA.SG	Tagalog	Mbuti	-0.003	0.00563	-0.54	4161	4186	88491
LUN004	England_IA.SG	Nganasan	Mbuti	-0.003	0.005547	-0.536	4203	4228	89517
LUN004	England_IA.SG	Burusho	Mbuti	-0.0025	0.004799	-0.518	4250	4271	89517
LUN004	England_IA.SG	Nanai	Mbuti	-0.003	0.00571	-0.518	4177	4201	88294
LUN004	England_IA.SG	Dungan	Mbuti	-0.0027	0.005305	-0.503	4189	4211	88294
LUN004	England_IA.SG	Chechen	Mbuti	-0.0026	0.005168	-0.495	4306	4328	89517
LUN004	England_IA.SG	Todzin	Mbuti	-0.0029	0.005892	-0.492	4182	4206	88294
LUN004	England_IA.SG	Itelmen	Mbuti	-0.0029	0.005858	-0.491	4209	4234	89517
LUN004	England_IA.SG	Dusun	Mbuti	-0.0027	0.005565	-0.481	4156	4178	88491
LUN004	England_IA.SG	English	Mbuti	-0.0024	0.005026	-0.476	4327	4348	89517
LUN004	England_IA.SG	Papuan	Mbuti	-0.0029	0.006168	-0.474	4155	4179	89517
LUN004	England_IA.SG	Jew_Moroccan	Mbuti	-0.0025	0.005256	-0.474	4263	4284	89517
LUN004	England_IA.SG	Buryat	Mbuti	-0.0024	0.005037	-0.473	4204	4224	88294
LUN004	England_IA.SG	Cypriot	Mbuti	-0.0024	0.005192	-0.461	4288	4309	89517
LUN004	England_IA.SG	Pima	Mbuti	-0.0028	0.006002	-0.46	4220	4243	89517
LUN004	England_IA.SG	Spanish_North	Mbuti	-0.0025	0.005476	-0.45	4328	4349	89517
LUN004	England_IA.SG	Kubachinian	Mbuti	-0.0023	0.005337	-0.44	4292	4312	88294
LUN004	England_IA.SG	Armenian	Mbuti	-0.0022	0.004983	-0.438	4291	4309	89517
LUN004	England_IA.SG	Kyrgyz_Kyrgyzstan	Mbuti	-0.0022	0.005097	-0.438	4236	4255	89517
LUN004	England_IA.SG	Daur	Mbuti	-0.0024	0.005442	-0.435	4190	4210	89517
LUN004	England_IA.SG	Zapotec	Mbuti	-0.0024	0.005751	-0.421	4228	4249	89517
LUN004	England_IA.SG	Tujia	Mbuti	-0.0023	0.005447	-0.42	4186	4205	89517
LUN004	England_IA.SG	Avar	Mbuti	-0.0022	0.005274	-0.418	4290	4309	88294
LUN004	England_IA.SG	Quechua	Mbuti	-0.0025	0.005968	-0.416	4228	4249	89517
LUN004	England_IA.SG	GujaratiC	Mbuti	-0.0022	0.005256	-0.416	4238	4256	89517
LUN004	England_IA.SG	Khamnegan	Mbuti	-0.0022	0.005253	-0.411	4201	4220	88294
LUN004	England_IA.SG	Mansi	Mbuti	-0.0022	0.005347	-0.403	4262	4280	89517
LUN004	England_IA.SG	Mozabite	Mbuti	-0.0019	0.00472	-0.398	4115	4131	89517
LUN004	England_IA.SG	Kazakh	Mbuti	-0.0019	0.004855	-0.388	4229	4244	88294
LUN004	England_IA.SG	Yakut	Mbuti	-0.0019	0.00521	-0.371	4212	4229	89517
LUN004	England_IA.SG	Turkish_Balikesir	Mbuti	-0.0019	0.005293	-0.363	4278	4295	89517
LUN004	England_IA.SG	Dolgan	Mbuti	-0.0018	0.005654	-0.321	4213	4228	89517
LUN004	England_IA.SG	Abazin	Mbuti	-0.0016	0.005166	-0.315	4276	4289	88294
LUN004	England_IA.SG	Mixe	Mbuti	-0.0019	0.006022	-0.309	4227	4243	89517
LUN004	England_IA.SG	Sardinian	Mbuti	-0.0015	0.004991	-0.308	4314	4327	89517
LUN004	England_IA.SG	Mixtec	Mbuti	-0.0018	0.0058	-0.308	4224	4239	89517
LUN004	England_IA.SG	Vietnamese	Mbuti	-0.0017	0.005435	-0.307	4165	4179	88491
LUN004	England_IA.SG	Russian_Archangelsk_Krasnoborsky	Mbuti	-0.0016	0.005355	-0.29	4306	4319	88294
LUN004	England_IA.SG	Khakass	Mbuti	-0.0014	0.004984	-0.281	4236	4248	88294
LUN004	England_IA.SG	Nasioi	Mbuti	-0.0016	0.006043	-0.257	4156	4169	89517
LUN004	England_IA.SG	Oroqen	Mbuti	-0.0013	0.00525	-0.251	4194	4205	89517
LUN004	England_IA.SG	Kinh	Mbuti	-0.0014	0.005564	-0.247	4196	4207	89517
LUN004	England_IA.SG	Malawi_Yao	Mbuti	-0.001	0.003894	-0.244	3451	3458	88539
LUN004	England_IA.SG	She	Mbuti	-0.0011	0.005542	-0.206	4200	4210	89517
LUN004	England_IA.SG	China_Lahu	Mbuti	-0.001	0.005642	-0.185	4187	4196	89517
LUN004	England_IA.SG	Bolivian	Mbuti	-0.001	0.005992	-0.162	4228	4236	89517
LUN004	England_IA.SG	Australian	Mbuti	-0.0009	0.006925	-0.132	4146	4154	89514
LUN004	England_IA.SG	Jew_Ashkenazi	Mbuti	-0.0007	0.005296	-0.125	4292	4298	89517
LUN004	England_IA.SG	Japanese	Mbuti	-0.0006	0.005294	-0.119	4193	4198	89517
LUN004	England_IA.SG	Eskimo_Naukan	Mbuti	-0.0006	0.00577	-0.098	4236	4240	89517
LUN004	England_IA.SG	Nogai_Stavropol	Mbuti	-0.0004	0.004873	-0.085	4244	4247	88294
LUN004	England_IA.SG	Koryak	Mbuti	-0.0004	0.005718	-0.069	4213	4216	89517
LUN004	England_IA.SG	Selkup	Mbuti	-0.0003	0.005162	-0.052	4261	4264	89517
LUN004	England_IA.SG	Jew_Tunisian	Mbuti	0	0.00524	0.001	4271	4271	89517
LUN004	England_IA.SG	Kyrgyz_Tajikistan	Mbuti	0	0.005506	0.003	4234	4234	88294
LUN004	England_IA.SG	Evenk_Transbaikal	Mbuti	0.0002	0.005625	0.028	4199	4197	88294
LUN004	England_IA.SG	Shor_Mountain	Mbuti	0.0005	0.005304	0.09	4248	4244	88294
LUN004	England_IA.SG	Mayan	Mbuti	0.0006	0.005608	0.106	4232	4227	89517
LUN004	England_IA.SG	Burmese	Mbuti	0.001	0.005117	0.2	4176	4168	88491
LUN004	England_IA.SG	BantuSA_Ovambo	Mbuti	0.0014	0.006485	0.213	3413	3403	88368
LUN004	England_IA.SG	Ilocano	Mbuti	0.0038	0.006211	0.612	4193	4162	88490
LUN004	England_IA.SG	Karitiana	Mbuti	0.0055	0.0063	0.874	4257	4210	89517
LUN004	England_IA.SG	Scottish	Mbuti	0.0055	0.005458	0.999	4364	4317	89517

## Sheet: D(BAL003,EnglandRoman;modern,O)
W	X	Y	Z	D	stderr	Zscore	BABA	ABBA	nsnps
BAL003	England_Roman.SG	Tagalog	Mbuti	0.0148	0.004956	2.994	5246	5092	108834
BAL003	England_Roman.SG	Oroqen	Mbuti	0.0131	0.004911	2.67	5286	5149	110062
BAL003	England_Roman.SG	Eskimo_Naukan	Mbuti	0.0136	0.005143	2.641	5315	5173	110062
BAL003	England_Roman.SG	Vietnamese	Mbuti	0.0131	0.004983	2.623	5248	5112	108834
BAL003	England_Roman.SG	Naxi	Mbuti	0.0125	0.004785	2.615	5266	5136	110062
BAL003	England_Roman.SG	Dai	Mbuti	0.0128	0.004913	2.599	5267	5134	110062
BAL003	England_Roman.SG	Yakut	Mbuti	0.0122	0.00476	2.566	5300	5172	110062
BAL003	England_Roman.SG	Enets	Mbuti	0.0133	0.005176	2.564	5286	5147	108834
BAL003	England_Roman.SG	Hezhen	Mbuti	0.0122	0.004954	2.466	5274	5147	110062
BAL003	England_Roman.SG	Yukagir	Mbuti	0.0117	0.004764	2.449	5314	5192	110062
BAL003	England_Roman.SG	Kinh	Mbuti	0.012	0.004935	2.435	5272	5147	110062
BAL003	England_Roman.SG	Daur	Mbuti	0.012	0.004926	2.431	5282	5157	110062
BAL003	England_Roman.SG	GujaratiA	Mbuti	0.0113	0.004668	2.43	5341	5221	110062
BAL003	England_Roman.SG	Quechua	Mbuti	0.0132	0.005449	2.414	5345	5206	110062
BAL003	England_Roman.SG	Negidal	Mbuti	0.0134	0.005585	2.407	5270	5130	108580
BAL003	England_Roman.SG	Korean	Mbuti	0.0121	0.005042	2.4	5276	5150	110062
BAL003	England_Roman.SG	Han	Mbuti	0.0114	0.004761	2.39	5272	5153	110062
BAL003	England_Roman.SG	Yemeni	Mbuti	0.0103	0.004355	2.377	5190	5083	110062
BAL003	England_Roman.SG	Kalmyk	Mbuti	0.0113	0.004742	2.373	5298	5180	110062
BAL003	England_Roman.SG	Burmese	Mbuti	0.0112	0.004709	2.371	5228	5112	108834
BAL003	England_Roman.SG	Evenk_Transbaikal	Mbuti	0.0122	0.005164	2.363	5275	5148	108580
BAL003	England_Roman.SG	Thai	Mbuti	0.0113	0.004782	2.359	5274	5156	110062
BAL003	England_Roman.SG	Mayan	Mbuti	0.012	0.005099	2.357	5324	5197	110062
BAL003	England_Roman.SG	Even	Mbuti	0.011	0.004664	2.349	5324	5208	110062
BAL003	England_Roman.SG	Ulchi	Mbuti	0.0115	0.004932	2.335	5270	5150	110062
BAL003	England_Roman.SG	Koryak	Mbuti	0.0123	0.005281	2.332	5295	5166	110062
BAL003	England_Roman.SG	Dolgan	Mbuti	0.0119	0.005137	2.326	5298	5172	110062
BAL003	England_Roman.SG	Kyrgyz_Tajikistan	Mbuti	0.0113	0.004855	2.322	5315	5197	108580
BAL003	England_Roman.SG	Miao	Mbuti	0.0113	0.0049	2.312	5267	5149	110062
BAL003	England_Roman.SG	Chukchi	Mbuti	0.0118	0.005083	2.312	5294	5171	110062
BAL003	England_Roman.SG	Japanese	Mbuti	0.011	0.004766	2.298	5268	5154	110062
BAL003	England_Roman.SG	Norwegian	Mbuti	0.0104	0.004528	2.298	5439	5327	110062
BAL003	England_Roman.SG	Nivh	Mbuti	0.0119	0.005254	2.268	5259	5135	108580
BAL003	England_Roman.SG	Khakass_Kachin	Mbuti	0.0104	0.00465	2.247	5303	5193	108580
BAL003	England_Roman.SG	Khamnegan	Mbuti	0.0107	0.004806	2.228	5274	5162	108580
BAL003	England_Roman.SG	Tu	Mbuti	0.0106	0.004791	2.222	5277	5166	110062
BAL003	England_Roman.SG	Tuvinian	Mbuti	0.0104	0.004707	2.215	5294	5185	110062
BAL003	England_Roman.SG	Bolivian	Mbuti	0.0113	0.005176	2.183	5314	5195	110062
BAL003	England_Roman.SG	Shor_Khakassia	Mbuti	0.0105	0.004804	2.18	5321	5211	108580
BAL003	England_Roman.SG	Kusunda	Mbuti	0.0103	0.004762	2.164	5273	5166	110062
BAL003	England_Roman.SG	Gagauz	Mbuti	0.0094	0.004479	2.097	5387	5287	108580
BAL003	England_Roman.SG	Tujia	Mbuti	0.0101	0.004906	2.061	5267	5161	110062
BAL003	England_Roman.SG	Kyrgyz_Kyrgyzstan	Mbuti	0.0093	0.004524	2.06	5315	5217	110062
BAL003	England_Roman.SG	Buryat	Mbuti	0.0095	0.004635	2.041	5274	5175	108580
BAL003	England_Roman.SG	Kazakh	Mbuti	0.0087	0.004294	2.036	5293	5201	108580
BAL003	England_Roman.SG	Turkish_Balikesir	Mbuti	0.0093	0.004655	1.994	5365	5267	110062
BAL003	England_Roman.SG	Australian	Mbuti	0.0114	0.005767	1.982	5196	5079	110058
BAL003	England_Roman.SG	Malay	Mbuti	0.0093	0.004722	1.978	5217	5120	108834
BAL003	England_Roman.SG	Yi	Mbuti	0.0098	0.004959	1.973	5258	5156	110062
BAL003	England_Roman.SG	Ami	Mbuti	0.0099	0.005037	1.96	5266	5163	110062
BAL003	England_Roman.SG	Namibia_Bantu_Herero	Mbuti	0.0091	0.004635	1.955	4337	4259	110049
BAL003	England_Roman.SG	Jew_Ethiopian	Mbuti	0.0078	0.003985	1.954	4883	4807	110062
BAL003	England_Roman.SG	Eskimo_ChaplinSireniki	Mbuti	0.01	0.005145	1.943	5300	5195	110062
BAL003	England_Roman.SG	Kankanaey	Mbuti	0.01	0.005137	1.943	5224	5121	108834
BAL003	England_Roman.SG	Jew_Iraqi	Mbuti	0.0092	0.004783	1.927	5345	5247	110062
BAL003	England_Roman.SG	She	Mbuti	0.0096	0.005001	1.917	5267	5167	110062
BAL003	England_Roman.SG	Eritrea	Mbuti	0.0088	0.004611	1.917	4740	4657	99392
BAL003	England_Roman.SG	Nogai_Karachay_Cherkessia	Mbuti	0.0084	0.004393	1.912	5350	5261	110062
BAL003	England_Roman.SG	Druze	Mbuti	0.0081	0.004256	1.904	5335	5249	110062
BAL003	England_Roman.SG	Karakalpak	Mbuti	0.0084	0.00444	1.9	5311	5222	108580
BAL003	England_Roman.SG	Aleut	Mbuti	0.0087	0.004622	1.892	5359	5266	110062
BAL003	England_Roman.SG	Dungan	Mbuti	0.0087	0.004612	1.884	5259	5168	108580
BAL003	England_Roman.SG	Mixtec	Mbuti	0.0099	0.005296	1.866	5301	5198	110062
BAL003	England_Roman.SG	Albanian	Mbuti	0.0085	0.004547	1.866	5391	5300	110062
BAL003	England_Roman.SG	Ukrainian	Mbuti	0.0083	0.004466	1.859	5412	5323	110062
BAL003	England_Roman.SG	Mongola	Mbuti	0.0091	0.004933	1.844	5272	5177	110062
BAL003	England_Roman.SG	Tubalar	Mbuti	0.0083	0.004545	1.83	5321	5233	110062
BAL003	England_Roman.SG	Zapotec	Mbuti	0.0095	0.005217	1.824	5313	5213	110062
BAL003	England_Roman.SG	Saharawi	Mbuti	0.0078	0.004287	1.821	5106	5027	110062
BAL003	England_Roman.SG	Itelmen	Mbuti	0.0097	0.005385	1.8	5290	5188	110062
BAL003	England_Roman.SG	Shor_Mountain	Mbuti	0.0084	0.004703	1.787	5309	5220	108580
BAL003	England_Roman.SG	Adygei	Mbuti	0.0077	0.004321	1.786	5360	5278	110062
BAL003	England_Roman.SG	Surui	Mbuti	0.0107	0.006016	1.783	5305	5192	110062
BAL003	England_Roman.SG	Nogai_Stavropol	Mbuti	0.0079	0.004447	1.779	5300	5217	108580
BAL003	England_Roman.SG	Jew_Georgian	Mbuti	0.0082	0.00464	1.77	5357	5270	110062
BAL003	England_Roman.SG	China_Lahu	Mbuti	0.0087	0.004947	1.759	5255	5164	110062
BAL003	England_Roman.SG	Tlingit	Mbuti	0.0087	0.004968	1.756	5350	5257	110062
BAL003	England_Roman.SG	Karachai	Mbuti	0.0079	0.0045	1.754	5354	5270	108580
BAL003	England_Roman.SG	Pima	Mbuti	0.0093	0.005318	1.751	5301	5203	110062
BAL003	England_Roman.SG	Tunisian	Mbuti	0.0075	0.00426	1.75	5152	5076	110062
BAL003	England_Roman.SG	Mixe	Mbuti	0.0094	0.005384	1.741	5315	5216	110062
BAL003	England_Roman.SG	Murut	Mbuti	0.0086	0.005015	1.722	5219	5129	108834
BAL003	England_Roman.SG	Ket	Mbuti	0.0081	0.004708	1.721	5271	5186	108834
BAL003	England_Roman.SG	Ossetian	Mbuti	0.0074	0.004322	1.719	5359	5280	110062
BAL003	England_Roman.SG	Circassian	Mbuti	0.0078	0.004594	1.699	5353	5270	108580
BAL003	England_Roman.SG	Atayal	Mbuti	0.009	0.00533	1.69	5258	5164	110062
BAL003	England_Roman.SG	Bashkir	Mbuti	0.0072	0.004287	1.688	5342	5266	108580
BAL003	England_Roman.SG	Egyptian	Mbuti	0.007	0.004163	1.673	5191	5119	110062
BAL003	England_Roman.SG	Malawi_Tumbuka	Mbuti	0.0053	0.003193	1.672	4292	4246	108863
BAL003	England_Roman.SG	Cambodian	Mbuti	0.0079	0.004746	1.671	5250	5168	110062
BAL003	England_Roman.SG	Kumyk	Mbuti	0.0075	0.004497	1.668	5368	5288	110062
BAL003	England_Roman.SG	Piapoco	Mbuti	0.0096	0.005805	1.655	5293	5192	110062
BAL003	England_Roman.SG	Khakass	Mbuti	0.0072	0.004447	1.626	5296	5220	108580
BAL003	England_Roman.SG	Moldavian	Mbuti	0.0073	0.004481	1.622	5377	5299	108580
BAL003	England_Roman.SG	Moroccan	Mbuti	0.0065	0.004013	1.621	5064	4999	108834
BAL003	England_Roman.SG	Hazara	Mbuti	0.0069	0.004301	1.601	5299	5227	110062
BAL003	England_Roman.SG	Dusun	Mbuti	0.0079	0.004966	1.6	5204	5122	108834
BAL003	England_Roman.SG	Turkmen	Mbuti	0.0072	0.00449	1.598	5328	5252	110062
BAL003	England_Roman.SG	English	Mbuti	0.0071	0.00448	1.596	5418	5341	110062
BAL003	England_Roman.SG	Bengali	Mbuti	0.0072	0.004537	1.594	5277	5201	110062
BAL003	England_Roman.SG	Nganasan	Mbuti	0.008	0.005062	1.587	5263	5179	110062
BAL003	England_Roman.SG	Greek	Mbuti	0.0069	0.004349	1.585	5380	5306	110062
BAL003	England_Roman.SG	Uzbek	Mbuti	0.0067	0.004244	1.581	5321	5250	110062
BAL003	England_Roman.SG	Jew_Moroccan	Mbuti	0.0073	0.004636	1.581	5322	5244	110062
BAL003	England_Roman.SG	Altaian	Mbuti	0.0072	0.004566	1.572	5293	5217	110062
BAL003	England_Roman.SG	GujaratiB	Mbuti	0.0071	0.004535	1.568	5304	5229	110062
BAL003	England_Roman.SG	Tofalar	Mbuti	0.0077	0.004955	1.559	5230	5150	108834
BAL003	England_Roman.SG	Palestinian	Mbuti	0.0065	0.00417	1.555	5271	5203	110062
BAL003	England_Roman.SG	Lebanese_Muslim	Mbuti	0.007	0.004492	1.551	5280	5207	108834
BAL003	England_Roman.SG	Nanai	Mbuti	0.0078	0.005052	1.548	5235	5154	108580
BAL003	England_Roman.SG	Syrian	Mbuti	0.0067	0.004359	1.543	5278	5208	110062
BAL003	England_Roman.SG	Spanish_North	Mbuti	0.0075	0.00483	1.543	5401	5321	110062
BAL003	England_Roman.SG	Tatar_Mishar	Mbuti	0.0069	0.004546	1.519	5369	5295	108580
BAL003	England_Roman.SG	Russian	Mbuti	0.0066	0.004363	1.51	5401	5330	110062
BAL003	England_Roman.SG	Burusho	Mbuti	0.0063	0.00421	1.505	5312	5245	110062
BAL003	England_Roman.SG	Kabardinian	Mbuti	0.0068	0.004585	1.492	5339	5266	108580
BAL003	England_Roman.SG	Masai	Mbuti	0.005	0.003389	1.484	4581	4535	110062
BAL003	England_Roman.SG	Malawi_Chewa	Mbuti	0.0048	0.003225	1.484	4283	4242	108863
BAL003	England_Roman.SG	Jew_Yemenite	Mbuti	0.0067	0.004504	1.48	5285	5215	110062
BAL003	England_Roman.SG	Papuan	Mbuti	0.0077	0.005222	1.473	5195	5116	110062
BAL003	England_Roman.SG	Jew_Cochin	Mbuti	0.0068	0.004645	1.472	5277	5205	110062
BAL003	England_Roman.SG	Uyghur	Mbuti	0.0064	0.00443	1.452	5299	5232	110062
BAL003	England_Roman.SG	Iranian	Mbuti	0.006	0.004158	1.451	5326	5262	110062
BAL003	England_Roman.SG	Russian_Archangelsk_Leshukonsky	Mbuti	0.0068	0.00471	1.449	5375	5302	108580
BAL003	England_Roman.SG	Xibo	Mbuti	0.0071	0.004925	1.444	5250	5176	110062
BAL003	England_Roman.SG	GujaratiD	Mbuti	0.0068	0.004727	1.436	5280	5209	110062
BAL003	England_Roman.SG	Abkhasian	Mbuti	0.0066	0.004595	1.428	5351	5281	110062
BAL003	England_Roman.SG	Spanish	Mbuti	0.006	0.004267	1.418	5385	5321	110062
BAL003	England_Roman.SG	French	Mbuti	0.0061	0.004311	1.408	5402	5336	110062
BAL003	England_Roman.SG	Besermyan	Mbuti	0.0068	0.004833	1.406	5357	5285	108580
BAL003	England_Roman.SG	Azeri	Mbuti	0.0061	0.004376	1.4	5328	5263	108580
BAL003	England_Roman.SG	Russian_Archangelsk_Pinezhsky	Mbuti	0.0066	0.004736	1.395	5375	5304	108580
BAL003	England_Roman.SG	Balkar	Mbuti	0.0062	0.004426	1.392	5348	5282	110062
BAL003	England_Roman.SG	Icelandic	Mbuti	0.0063	0.004539	1.391	5416	5348	110062
BAL003	England_Roman.SG	Tatar_Siberian	Mbuti	0.0059	0.004272	1.384	5304	5242	108580
BAL003	England_Roman.SG	Italian_North	Mbuti	0.0061	0.004404	1.375	5387	5323	110062
BAL003	England_Roman.SG	Punjabi	Mbuti	0.0061	0.004448	1.375	5276	5211	110062
BAL003	England_Roman.SG	BedouinB	Mbuti	0.0061	0.004461	1.374	5262	5198	110062
BAL003	England_Roman.SG	Basque	Mbuti	0.0062	0.004504	1.367	5407	5341	110062
BAL003	England_Roman.SG	Lebanese_Christian	Mbuti	0.0061	0.004525	1.352	5296	5231	108834
BAL003	England_Roman.SG	Karitiana	Mbuti	0.0079	0.005843	1.351	5296	5213	110062
BAL003	England_Roman.SG	BedouinA	Mbuti	0.0055	0.004072	1.342	5228	5171	110062
BAL003	England_Roman.SG	Jew_Turkish	Mbuti	0.0062	0.004658	1.337	5346	5280	110062
BAL003	England_Roman.SG	Algerian	Mbuti	0.0058	0.004379	1.335	5132	5072	110062
BAL003	England_Roman.SG	Tajik	Mbuti	0.0056	0.004183	1.334	5342	5282	110062
BAL003	England_Roman.SG	Kaitag	Mbuti	0.0061	0.004577	1.331	5367	5302	108580
BAL003	England_Roman.SG	Udmurt	Mbuti	0.006	0.004498	1.326	5344	5281	108580
BAL003	England_Roman.SG	Ezid	Mbuti	0.0059	0.004471	1.322	5325	5263	108580
BAL003	England_Roman.SG	Tabasaran	Mbuti	0.0056	0.004296	1.311	5354	5294	108580
BAL003	England_Roman.SG	Sardinian	Mbuti	0.0058	0.004481	1.303	5380	5317	110062
BAL003	England_Roman.SG	Jew_Tunisian	Mbuti	0.0059	0.004545	1.294	5313	5251	110062
BAL003	England_Roman.SG	Biaka	Mbuti	0.0037	0.002915	1.284	4124	4093	110062
BAL003	England_Roman.SG	Croatian	Mbuti	0.0059	0.004638	1.282	5392	5329	110062
BAL003	England_Roman.SG	Brahui	Mbuti	0.0054	0.004259	1.278	5293	5235	110062
BAL003	England_Roman.SG	Lak	Mbuti	0.0059	0.004644	1.261	5343	5281	108580
BAL003	England_Roman.SG	Balochi	Mbuti	0.0053	0.004218	1.26	5301	5245	110062
BAL003	England_Roman.SG	Abazin	Mbuti	0.0056	0.00446	1.259	5337	5277	108580
BAL003	England_Roman.SG	Veps	Mbuti	0.0058	0.004632	1.247	5379	5318	108580
BAL003	England_Roman.SG	Pathan	Mbuti	0.0053	0.004259	1.235	5317	5262	110062
BAL003	England_Roman.SG	Mordovian	Mbuti	0.0054	0.004374	1.234	5389	5331	110062
BAL003	England_Roman.SG	Orcadian	Mbuti	0.0055	0.004525	1.226	5407	5348	110062
BAL003	England_Roman.SG	Italian_South	Mbuti	0.0059	0.004789	1.225	5341	5279	110031
BAL003	England_Roman.SG	Romanian	Mbuti	0.0054	0.00443	1.221	5353	5295	108834
BAL003	England_Roman.SG	Evenk_FarEast	Mbuti	0.0059	0.004873	1.208	5253	5192	108580
BAL003	England_Roman.SG	Sicilian	Mbuti	0.0053	0.004382	1.205	5351	5294	110062
BAL003	England_Roman.SG	Sindhi_Pakistan	Mbuti	0.005	0.00421	1.197	5296	5243	110062
BAL003	England_Roman.SG	Czech	Mbuti	0.0053	0.004601	1.159	5408	5350	110062
BAL003	England_Roman.SG	Assyrian	Mbuti	0.0051	0.004426	1.151	5291	5237	108834
BAL003	England_Roman.SG	Armenian	Mbuti	0.005	0.004364	1.138	5350	5297	110062
BAL003	England_Roman.SG	Chuvash	Mbuti	0.005	0.004427	1.126	5364	5311	110062
BAL003	England_Roman.SG	Ilocano	Mbuti	0.0065	0.00579	1.125	5201	5133	108833
BAL003	England_Roman.SG	Kikuyu	Mbuti	0.0041	0.003676	1.121	4493	4456	110062
BAL003	England_Roman.SG	Hungarian	Mbuti	0.0049	0.004409	1.115	5389	5336	110062
BAL003	England_Roman.SG	BantuSA	Mbuti	0.0038	0.003407	1.11	4262	4230	110062
BAL003	England_Roman.SG	Jew_Libyan	Mbuti	0.0049	0.004529	1.075	5300	5249	110062
BAL003	England_Roman.SG	Cypriot	Mbuti	0.005	0.004658	1.075	5344	5291	110062
BAL003	England_Roman.SG	Russian_Archangelsk_Krasnoborsky	Mbuti	0.005	0.004693	1.067	5379	5325	108580
BAL003	England_Roman.SG	Georgian	Mbuti	0.0046	0.004379	1.062	5350	5301	110062
BAL003	England_Roman.SG	Lithuanian	Mbuti	0.0049	0.004639	1.055	5409	5356	110062
BAL003	England_Roman.SG	Turkish	Mbuti	0.0044	0.00419	1.054	5335	5288	110062
BAL003	England_Roman.SG	Avar	Mbuti	0.0047	0.004563	1.041	5353	5303	108580
BAL003	England_Roman.SG	Darginian	Mbuti	0.0047	0.004512	1.04	5343	5293	108580
BAL003	England_Roman.SG	Bulgarian	Mbuti	0.0047	0.004497	1.039	5377	5327	110062
BAL003	England_Roman.SG	Jew_Iranian	Mbuti	0.0048	0.004593	1.038	5330	5280	110062
BAL003	England_Roman.SG	Estonian	Mbuti	0.0047	0.004579	1.029	5402	5351	110062
BAL003	England_Roman.SG	Ju_hoan_North	Mbuti	0.0042	0.004115	1.019	4108	4074	110062
BAL003	England_Roman.SG	Finnish	Mbuti	0.0048	0.004685	1.016	5394	5343	110062
BAL003	England_Roman.SG	Chechen	Mbuti	0.0046	0.004566	1.011	5360	5310	110062
BAL003	England_Roman.SG	Belarusian	Mbuti	0.0045	0.004537	0.983	5391	5343	110062
BAL003	England_Roman.SG	Nogai_Astrakhan	Mbuti	0.0044	0.004603	0.955	5293	5246	108580
BAL003	England_Roman.SG	Mansi	Mbuti	0.0044	0.004673	0.951	5319	5272	110062
BAL003	England_Roman.SG	Canary_Islander	Mbuti	0.0051	0.00539	0.95	5331	5277	110061
BAL003	England_Roman.SG	Lebanese	Mbuti	0.0042	0.004456	0.949	5279	5235	110062
BAL003	England_Roman.SG	Malawi_Ngoni	Mbuti	0.0035	0.003777	0.919	4276	4246	108863
BAL003	England_Roman.SG	Jew_Ashkenazi	Mbuti	0.0042	0.004582	0.918	5339	5294	110062
BAL003	England_Roman.SG	Mandenka	Mbuti	0.0029	0.003168	0.913	4351	4326	110062
BAL003	England_Roman.SG	Kurd	Mbuti	0.004	0.004427	0.904	5298	5256	108580
BAL003	England_Roman.SG	Malawi_Yao	Mbuti	0.003	0.003302	0.901	4274	4248	108863
BAL003	England_Roman.SG	Karelian	Mbuti	0.004	0.004489	0.892	5373	5330	108580
BAL003	England_Roman.SG	Tatar_Siberian_Zabolotniye	Mbuti	0.0042	0.004709	0.892	5291	5247	108580
BAL003	England_Roman.SG	Datog	Mbuti	0.0037	0.004235	0.869	4644	4610	110057
BAL003	England_Roman.SG	Iranian_Bandari	Mbuti	0.0039	0.004493	0.866	5204	5164	108834
BAL003	England_Roman.SG	Saami.DG	Mbuti	0.0049	0.00568	0.865	5293	5241	108466
BAL003	England_Roman.SG	Kubachinian	Mbuti	0.004	0.004715	0.85	5331	5288	108580
BAL003	England_Roman.SG	Visayan	Mbuti	0.0045	0.005281	0.844	5184	5138	108834
BAL003	England_Roman.SG	Kalash	Mbuti	0.0037	0.004596	0.815	5320	5280	110062
BAL003	England_Roman.SG	Saudi	Mbuti	0.0037	0.004719	0.78	5272	5233	110062
BAL003	England_Roman.SG	Somali	Mbuti	0.0027	0.003526	0.764	4744	4719	110062
BAL003	England_Roman.SG	Mende	Mbuti	0.0025	0.003314	0.758	4317	4295	110062
BAL003	England_Roman.SG	Ingushian	Mbuti	0.0034	0.004527	0.752	5343	5306	108580
BAL003	England_Roman.SG	Libyan	Mbuti	0.0033	0.004481	0.747	5122	5088	108834
BAL003	England_Roman.SG	Hadza1	Mbuti	0.0034	0.004585	0.742	4420	4390	110054
BAL003	England_Roman.SG	Selkup	Mbuti	0.0034	0.004688	0.73	5290	5254	110062
BAL003	England_Roman.SG	Todzin	Mbuti	0.0037	0.005284	0.704	5228	5189	108580
BAL003	England_Roman.SG	Maltese	Mbuti	0.0031	0.004564	0.676	5324	5291	110062
BAL003	England_Roman.SG	Jordanian	Mbuti	0.0029	0.004414	0.664	5246	5216	110062
BAL003	England_Roman.SG	Tatar_Kazan	Mbuti	0.0028	0.0043	0.659	5336	5305	108580
BAL003	England_Roman.SG	Ukrainian_North	Mbuti	0.0031	0.004696	0.652	5362	5329	108580
BAL003	England_Roman.SG	BantuKenya	Mbuti	0.0022	0.003542	0.616	4330	4311	110062
BAL003	England_Roman.SG	Nasioi	Mbuti	0.0028	0.005073	0.56	5167	5137	110062
BAL003	England_Roman.SG	BantuSA_Ovambo	Mbuti	0.0031	0.005683	0.554	4241	4214	108665
BAL003	England_Roman.SG	Lezgin	Mbuti	0.0024	0.004529	0.531	5348	5322	110062
BAL003	England_Roman.SG	Mozabite	Mbuti	0.0022	0.004202	0.527	5112	5089	110062
BAL003	England_Roman.SG	GujaratiC	Mbuti	0.0022	0.004554	0.488	5269	5246	110062
BAL003	England_Roman.SG	Makrani	Mbuti	0.0019	0.004288	0.447	5258	5238	110062
BAL003	England_Roman.SG	Luo	Mbuti	0.0015	0.003306	0.441	4333	4320	110062
BAL003	England_Roman.SG	Gambian	Mbuti	0.0014	0.003514	0.386	4353	4341	110062
BAL003	England_Roman.SG	Luhya	Mbuti	0.0011	0.003206	0.352	4336	4326	110062
BAL003	England_Roman.SG	Scottish	Mbuti	0.0006	0.004979	0.129	5377	5370	110062
BAL003	England_Roman.SG	Khomani	Mbuti	0.0002	0.003264	0.05	4240	4239	110062
BAL003	England_Roman.SG	Yoruba	Mbuti	0.0001	0.002954	0.028	4324	4323	110062
BAL003	England_Roman.SG	Esan	Mbuti	-0.002	0.00339	-0.578	4308	4325	110062

## Sheet: D(LUN004,EnglandRoman;modern,O)
W	X	Y	Z	D	stderr	Zscore	BABA	ABBA	nsnps
LUN004	England_Roman.SG	Scottish	Mbuti	0.0103	0.005403	1.907	4374	4285	89377
LUN004	England_Roman.SG	Evenk_Transbaikal	Mbuti	0.0103	0.005629	1.837	4238	4152	88156
LUN004	England_Roman.SG	Karitiana	Mbuti	0.0112	0.006199	1.81	4284	4189	89377
LUN004	England_Roman.SG	Ilocano	Mbuti	0.0097	0.006066	1.592	4208	4128	88351
LUN004	England_Roman.SG	Kyrgyz_Tajikistan	Mbuti	0.0081	0.005349	1.522	4266	4197	88156
LUN004	England_Roman.SG	Koryak	Mbuti	0.0084	0.005667	1.491	4257	4186	89377
LUN004	England_Roman.SG	Burmese	Mbuti	0.0071	0.005062	1.41	4195	4136	88352
LUN004	England_Roman.SG	Armenian	Mbuti	0.0067	0.004784	1.391	4321	4264	89377
LUN004	England_Roman.SG	Georgian	Mbuti	0.0065	0.00466	1.39	4324	4268	89377
LUN004	England_Roman.SG	China_Lahu	Mbuti	0.0072	0.005441	1.324	4227	4167	89377
LUN004	England_Roman.SG	Abkhasian	Mbuti	0.0065	0.00491	1.317	4319	4263	89377
LUN004	England_Roman.SG	Tabasaran	Mbuti	0.0062	0.00483	1.285	4319	4265	88156
LUN004	England_Roman.SG	Bengali	Mbuti	0.0062	0.004872	1.27	4235	4183	89377
LUN004	England_Roman.SG	Kazakh	Mbuti	0.0059	0.004748	1.24	4258	4208	88156
LUN004	England_Roman.SG	Japanese	Mbuti	0.0063	0.005168	1.211	4223	4171	89377
LUN004	England_Roman.SG	Chechen	Mbuti	0.0059	0.00494	1.194	4335	4284	89377
LUN004	England_Roman.SG	Kyrgyz_Kyrgyzstan	Mbuti	0.0058	0.004939	1.178	4272	4222	89377
LUN004	England_Roman.SG	Moldavian	Mbuti	0.0056	0.004858	1.153	4322	4273	88156
LUN004	England_Roman.SG	Nogai_Stavropol	Mbuti	0.0055	0.004825	1.139	4266	4219	88156
LUN004	England_Roman.SG	Dusun	Mbuti	0.0062	0.005452	1.137	4191	4140	88352
LUN004	England_Roman.SG	Burusho	Mbuti	0.0053	0.004689	1.129	4278	4233	89377
LUN004	England_Roman.SG	Jew_Tunisian	Mbuti	0.0055	0.004961	1.113	4282	4235	89377
LUN004	England_Roman.SG	Jew_Moroccan	Mbuti	0.0055	0.004961	1.11	4285	4238	89377
LUN004	England_Roman.SG	Jew_Ashkenazi	Mbuti	0.0054	0.004977	1.093	4312	4265	89377
LUN004	England_Roman.SG	Eskimo_Naukan	Mbuti	0.0061	0.00559	1.083	4255	4204	89377
LUN004	England_Roman.SG	Ingushian	Mbuti	0.0052	0.004832	1.08	4314	4269	88156
LUN004	England_Roman.SG	Sardinian	Mbuti	0.0051	0.004776	1.076	4336	4292	89377
LUN004	England_Roman.SG	Romanian	Mbuti	0.0052	0.004867	1.072	4311	4266	88352
LUN004	England_Roman.SG	Vietnamese	Mbuti	0.0057	0.005352	1.058	4196	4149	88352
LUN004	England_Roman.SG	Sindhi_Pakistan	Mbuti	0.005	0.004723	1.054	4276	4234	89377
LUN004	England_Roman.SG	Bashkir	Mbuti	0.0047	0.004548	1.043	4296	4255	88156
LUN004	England_Roman.SG	Druze	Mbuti	0.0048	0.004677	1.032	4286	4244	89377
LUN004	England_Roman.SG	Avar	Mbuti	0.005	0.004991	1.007	4319	4276	88156
LUN004	England_Roman.SG	Khamnegan	Mbuti	0.0053	0.005271	0.997	4232	4188	88156
LUN004	England_Roman.SG	Mayan	Mbuti	0.0054	0.005447	0.994	4252	4206	89377
LUN004	England_Roman.SG	Uzbek	Mbuti	0.0045	0.004528	0.992	4278	4240	89377
LUN004	England_Roman.SG	Icelandic	Mbuti	0.0047	0.004772	0.989	4359	4318	89377
LUN004	England_Roman.SG	Sicilian	Mbuti	0.0046	0.004726	0.983	4319	4279	89377
LUN004	England_Roman.SG	Bolivian	Mbuti	0.0056	0.005793	0.972	4256	4208	89377
LUN004	England_Roman.SG	Itelmen	Mbuti	0.0056	0.005791	0.97	4247	4199	89377
LUN004	England_Roman.SG	Turkmen	Mbuti	0.0046	0.004857	0.952	4284	4244	89377
LUN004	England_Roman.SG	Jordanian	Mbuti	0.0044	0.004655	0.951	4241	4204	89377
LUN004	England_Roman.SG	Brahui	Mbuti	0.0044	0.004662	0.948	4268	4231	89377
LUN004	England_Roman.SG	Tajik	Mbuti	0.0043	0.004582	0.947	4302	4265	89377
LUN004	England_Roman.SG	Selkup	Mbuti	0.0049	0.005149	0.946	4282	4241	89377
LUN004	England_Roman.SG	Lak	Mbuti	0.0046	0.004895	0.945	4307	4267	88156
LUN004	England_Roman.SG	Oroqen	Mbuti	0.0049	0.005308	0.931	4228	4186	89377
LUN004	England_Roman.SG	Atayal	Mbuti	0.0054	0.005792	0.928	4228	4183	89377
LUN004	England_Roman.SG	Enets	Mbuti	0.0054	0.005882	0.92	4232	4186	88352
LUN004	England_Roman.SG	Tatar_Siberian_Zabolotniye	Mbuti	0.0047	0.005124	0.916	4272	4232	88156
LUN004	England_Roman.SG	Tagalog	Mbuti	0.0051	0.00556	0.916	4191	4149	88352
LUN004	England_Roman.SG	Dolgan	Mbuti	0.0049	0.005389	0.915	4243	4201	89377
LUN004	England_Roman.SG	GujaratiC	Mbuti	0.0047	0.005127	0.915	4258	4218	89377
LUN004	England_Roman.SG	Spanish_North	Mbuti	0.0049	0.005343	0.913	4349	4306	89377
LUN004	England_Roman.SG	Yukagir	Mbuti	0.0046	0.005105	0.91	4250	4211	89377
LUN004	England_Roman.SG	Jew_Cochin	Mbuti	0.0047	0.005207	0.906	4253	4213	89377
LUN004	England_Roman.SG	Italian_North	Mbuti	0.0042	0.004658	0.902	4339	4303	89377
LUN004	England_Roman.SG	Korean	Mbuti	0.0049	0.005493	0.901	4220	4178	89377
LUN004	England_Roman.SG	Spanish	Mbuti	0.0041	0.004556	0.896	4332	4297	89377
LUN004	England_Roman.SG	Basque	Mbuti	0.0043	0.004857	0.89	4347	4310	89377
LUN004	England_Roman.SG	Pathan	Mbuti	0.0041	0.00465	0.889	4286	4251	89377
LUN004	England_Roman.SG	Iranian	Mbuti	0.0041	0.004677	0.887	4286	4251	89377
LUN004	England_Roman.SG	Malay	Mbuti	0.0046	0.005258	0.881	4185	4147	88352
LUN004	England_Roman.SG	Ossetian	Mbuti	0.0042	0.004793	0.877	4308	4272	89377
LUN004	England_Roman.SG	Tubalar	Mbuti	0.0043	0.004883	0.875	4269	4233	89377
LUN004	England_Roman.SG	Abazin	Mbuti	0.0042	0.004852	0.865	4300	4264	88156
LUN004	England_Roman.SG	Khakass	Mbuti	0.0042	0.004881	0.863	4256	4220	88156
LUN004	England_Roman.SG	Negidal	Mbuti	0.005	0.005788	0.861	4216	4174	88156
LUN004	England_Roman.SG	Even	Mbuti	0.0044	0.005067	0.86	4261	4224	89377
LUN004	England_Roman.SG	Kubachinian	Mbuti	0.0044	0.005111	0.86	4311	4273	88156
LUN004	England_Roman.SG	Chukchi	Mbuti	0.0046	0.005482	0.847	4238	4198	89377
LUN004	England_Roman.SG	Uyghur	Mbuti	0.004	0.004729	0.846	4266	4232	89377
LUN004	England_Roman.SG	French	Mbuti	0.0039	0.004591	0.845	4344	4310	89377
LUN004	England_Roman.SG	Yakut	Mbuti	0.0044	0.005182	0.84	4235	4198	89377
LUN004	England_Roman.SG	Turkish	Mbuti	0.0038	0.004558	0.84	4300	4267	89377
LUN004	England_Roman.SG	She	Mbuti	0.0045	0.00539	0.838	4230	4192	89377
LUN004	England_Roman.SG	Nganasan	Mbuti	0.0045	0.00541	0.837	4231	4193	89377
LUN004	England_Roman.SG	Jew_Georgian	Mbuti	0.0041	0.005009	0.826	4300	4265	89377
LUN004	England_Roman.SG	Ulchi	Mbuti	0.0044	0.005306	0.824	4215	4178	89377
LUN004	England_Roman.SG	Tatar_Siberian	Mbuti	0.0039	0.004735	0.822	4267	4234	88156
LUN004	England_Roman.SG	Surui	Mbuti	0.0054	0.006524	0.821	4256	4211	89377
LUN004	England_Roman.SG	Tujia	Mbuti	0.0043	0.00529	0.819	4218	4181	89377
LUN004	England_Roman.SG	Mansi	Mbuti	0.0043	0.005227	0.814	4285	4248	89377
LUN004	England_Roman.SG	Italian_South	Mbuti	0.0041	0.005107	0.811	4302	4267	89351
LUN004	England_Roman.SG	Karakalpak	Mbuti	0.0038	0.004714	0.81	4261	4228	88156
LUN004	England_Roman.SG	Kinh	Mbuti	0.0044	0.00541	0.809	4219	4182	89377
LUN004	England_Roman.SG	Albanian	Mbuti	0.004	0.004919	0.808	4330	4296	89377
LUN004	England_Roman.SG	Ket	Mbuti	0.0042	0.00526	0.803	4233	4197	88352
LUN004	England_Roman.SG	Nivh	Mbuti	0.0045	0.005574	0.802	4209	4172	88156
LUN004	England_Roman.SG	Ami	Mbuti	0.0044	0.005542	0.796	4225	4188	89377
LUN004	England_Roman.SG	Buryat	Mbuti	0.004	0.005014	0.795	4229	4196	88156
LUN004	England_Roman.SG	GujaratiD	Mbuti	0.004	0.005031	0.793	4242	4208	89377
LUN004	England_Roman.SG	Yi	Mbuti	0.004	0.00522	0.76	4211	4177	89377
LUN004	England_Roman.SG	Lebanese_Muslim	Mbuti	0.0036	0.004806	0.755	4245	4214	88352
LUN004	England_Roman.SG	Jew_Libyan	Mbuti	0.0037	0.004945	0.751	4266	4235	89377
LUN004	England_Roman.SG	Dungan	Mbuti	0.0039	0.005232	0.75	4219	4186	88156
LUN004	England_Roman.SG	Naxi	Mbuti	0.004	0.005344	0.749	4214	4181	89377
LUN004	England_Roman.SG	Cypriot	Mbuti	0.0036	0.004956	0.734	4310	4279	89377
LUN004	England_Roman.SG	Jew_Turkish	Mbuti	0.0036	0.00487	0.733	4304	4274	89377
LUN004	England_Roman.SG	Norwegian	Mbuti	0.0036	0.004845	0.733	4346	4315	89377
LUN004	England_Roman.SG	Dai	Mbuti	0.0039	0.005332	0.729	4207	4174	89377
LUN004	England_Roman.SG	Tatar_Mishar	Mbuti	0.0034	0.004776	0.722	4308	4279	88156
LUN004	England_Roman.SG	Australian	Mbuti	0.0047	0.006537	0.716	4169	4130	89374
LUN004	England_Roman.SG	Daur	Mbuti	0.0039	0.005387	0.715	4220	4188	89377
LUN004	England_Roman.SG	Han	Mbuti	0.0038	0.00528	0.714	4218	4186	89377
LUN004	England_Roman.SG	Hazara	Mbuti	0.0034	0.004815	0.713	4263	4234	89377
LUN004	England_Roman.SG	Altaian	Mbuti	0.0035	0.004931	0.708	4250	4220	89377
LUN004	England_Roman.SG	Gagauz	Mbuti	0.0035	0.004962	0.705	4313	4283	88156
LUN004	England_Roman.SG	Quechua	Mbuti	0.0041	0.005784	0.704	4259	4224	89377
LUN004	England_Roman.SG	Russian_Archangelsk_Pinezhsky	Mbuti	0.0036	0.005171	0.704	4321	4290	88156
LUN004	England_Roman.SG	Adygei	Mbuti	0.0032	0.00464	0.699	4304	4276	89377
LUN004	England_Roman.SG	Eskimo_ChaplinSireniki	Mbuti	0.0039	0.005643	0.698	4246	4213	89377
LUN004	England_Roman.SG	English	Mbuti	0.0034	0.004862	0.694	4345	4316	89377
LUN004	England_Roman.SG	Shor_Mountain	Mbuti	0.0036	0.005184	0.686	4258	4228	88156
LUN004	England_Roman.SG	Iranian_Bandari	Mbuti	0.0033	0.004836	0.683	4204	4176	88352
LUN004	England_Roman.SG	Balochi	Mbuti	0.0032	0.004711	0.673	4268	4241	89377
LUN004	England_Roman.SG	Mixtec	Mbuti	0.0037	0.005617	0.662	4245	4213	89377
LUN004	England_Roman.SG	Mixe	Mbuti	0.0039	0.005866	0.659	4255	4222	89377
LUN004	England_Roman.SG	Kumyk	Mbuti	0.0032	0.004904	0.656	4315	4287	89377
LUN004	England_Roman.SG	Nogai_Karachay_Cherkessia	Mbuti	0.0032	0.004965	0.641	4298	4271	89377
LUN004	England_Roman.SG	BedouinA	Mbuti	0.0029	0.004579	0.638	4207	4182	89377
LUN004	England_Roman.SG	Estonian	Mbuti	0.0031	0.004838	0.638	4347	4321	89377
LUN004	England_Roman.SG	Lezgin	Mbuti	0.003	0.004769	0.635	4307	4281	89377
LUN004	England_Roman.SG	Tuvinian	Mbuti	0.0032	0.005107	0.617	4238	4211	89377
LUN004	England_Roman.SG	Nogai_Astrakhan	Mbuti	0.0032	0.005153	0.611	4262	4235	88156
LUN004	England_Roman.SG	BedouinB	Mbuti	0.0029	0.004748	0.607	4229	4204	89377
LUN004	England_Roman.SG	Orcadian	Mbuti	0.0029	0.004847	0.601	4343	4318	89377
LUN004	England_Roman.SG	Maltese	Mbuti	0.0029	0.004868	0.599	4297	4272	89377
LUN004	England_Roman.SG	Xibo	Mbuti	0.0033	0.005486	0.596	4212	4185	89377
LUN004	England_Roman.SG	Thai	Mbuti	0.0031	0.005297	0.594	4210	4184	89377
LUN004	England_Roman.SG	Kusunda	Mbuti	0.003	0.0051	0.592	4212	4187	89377
LUN004	England_Roman.SG	Saami.DG	Mbuti	0.0036	0.006151	0.581	4264	4234	88099
LUN004	England_Roman.SG	Khakass_Kachin	Mbuti	0.003	0.005185	0.575	4242	4217	88156
LUN004	England_Roman.SG	Croatian	Mbuti	0.0027	0.004802	0.562	4331	4308	89377
LUN004	England_Roman.SG	Kankanaey	Mbuti	0.0032	0.005706	0.561	4176	4149	88352
LUN004	England_Roman.SG	BantuSA_Ovambo	Mbuti	0.0033	0.005955	0.555	3420	3397	88233
LUN004	England_Roman.SG	Karachai	Mbuti	0.0026	0.004696	0.555	4295	4272	88156
LUN004	England_Roman.SG	Mozabite	Mbuti	0.0025	0.004575	0.551	4128	4107	89377
LUN004	England_Roman.SG	Punjabi	Mbuti	0.0026	0.004825	0.543	4239	4216	89377
LUN004	England_Roman.SG	Egyptian	Mbuti	0.0024	0.004535	0.534	4172	4152	89377
LUN004	England_Roman.SG	Zapotec	Mbuti	0.003	0.005631	0.533	4251	4226	89377
LUN004	England_Roman.SG	Tlingit	Mbuti	0.0028	0.00537	0.526	4293	4269	89377
LUN004	England_Roman.SG	Palestinian	Mbuti	0.0024	0.004584	0.516	4236	4216	89377
LUN004	England_Roman.SG	Saharawi	Mbuti	0.0024	0.004916	0.496	4092	4072	89377
LUN004	England_Roman.SG	Azeri	Mbuti	0.0023	0.004725	0.494	4282	4262	88156
LUN004	England_Roman.SG	Balkar	Mbuti	0.0024	0.004876	0.487	4297	4276	89377
LUN004	England_Roman.SG	Cambodian	Mbuti	0.0025	0.005223	0.485	4217	4196	89377
LUN004	England_Roman.SG	Jew_Iraqi	Mbuti	0.0024	0.005041	0.483	4282	4261	89377
LUN004	England_Roman.SG	Miao	Mbuti	0.0026	0.005372	0.48	4208	4186	89377
LUN004	England_Roman.SG	Kalmyk	Mbuti	0.0025	0.005189	0.479	4232	4211	89377
LUN004	England_Roman.SG	Nanai	Mbuti	0.0027	0.005635	0.474	4202	4179	88156
LUN004	England_Roman.SG	Tofalar	Mbuti	0.0026	0.005449	0.474	4196	4174	88352
LUN004	England_Roman.SG	Finnish	Mbuti	0.0022	0.004754	0.473	4333	4313	89377
LUN004	England_Roman.SG	Ukrainian	Mbuti	0.0022	0.004724	0.469	4331	4312	89377
LUN004	England_Roman.SG	Tu	Mbuti	0.0024	0.00527	0.464	4219	4199	89377
LUN004	England_Roman.SG	Tunisian	Mbuti	0.0021	0.004553	0.459	4140	4123	89377
LUN004	England_Roman.SG	Russian_Archangelsk_Krasnoborsky	Mbuti	0.0023	0.004984	0.457	4319	4299	88156
LUN004	England_Roman.SG	Mongola	Mbuti	0.0024	0.0054	0.451	4219	4199	89377
LUN004	England_Roman.SG	Canary_Islander	Mbuti	0.0027	0.00593	0.449	4290	4267	89376
LUN004	England_Roman.SG	Hezhen	Mbuti	0.0024	0.005481	0.44	4207	4187	89377
LUN004	England_Roman.SG	Evenk_FarEast	Mbuti	0.0023	0.005359	0.432	4221	4201	88156
LUN004	England_Roman.SG	Besermyan	Mbuti	0.0022	0.005113	0.425	4296	4277	88156
LUN004	England_Roman.SG	Russian	Mbuti	0.0019	0.004608	0.421	4330	4313	89377
LUN004	England_Roman.SG	Jew_Ethiopian	Mbuti	0.0018	0.004255	0.421	3918	3904	89377
LUN004	England_Roman.SG	Veps	Mbuti	0.002	0.004895	0.41	4318	4301	88156
LUN004	England_Roman.SG	Libyan	Mbuti	0.002	0.004941	0.41	4122	4105	88352
LUN004	England_Roman.SG	Udmurt	Mbuti	0.002	0.004912	0.402	4294	4277	88156
LUN004	England_Roman.SG	Greek	Mbuti	0.0019	0.004704	0.394	4315	4299	89377
LUN004	England_Roman.SG	GujaratiB	Mbuti	0.002	0.005183	0.39	4256	4239	89377
LUN004	England_Roman.SG	Jew_Yemenite	Mbuti	0.0019	0.005029	0.385	4240	4224	89377
LUN004	England_Roman.SG	Jew_Iranian	Mbuti	0.0018	0.004868	0.376	4280	4264	89377
LUN004	England_Roman.SG	Belarusian	Mbuti	0.0018	0.0049	0.357	4333	4318	89377
LUN004	England_Roman.SG	GujaratiA	Mbuti	0.0019	0.005278	0.353	4267	4251	89377
LUN004	England_Roman.SG	Karelian	Mbuti	0.0016	0.004746	0.346	4317	4303	88156
LUN004	England_Roman.SG	Makrani	Mbuti	0.0016	0.004636	0.336	4246	4233	89377
LUN004	England_Roman.SG	Kalash	Mbuti	0.0017	0.005089	0.334	4284	4270	89377
LUN004	England_Roman.SG	Czech	Mbuti	0.0016	0.004941	0.33	4344	4330	89377
LUN004	England_Roman.SG	Chuvash	Mbuti	0.0016	0.00475	0.328	4309	4295	89377
LUN004	England_Roman.SG	Turkish_Balikesir	Mbuti	0.0017	0.005161	0.322	4288	4274	89377
LUN004	England_Roman.SG	Hungarian	Mbuti	0.0014	0.004618	0.311	4329	4317	89377
LUN004	England_Roman.SG	Bulgarian	Mbuti	0.0014	0.004794	0.295	4320	4308	89377
LUN004	England_Roman.SG	Papuan	Mbuti	0.0017	0.006192	0.277	4168	4154	89377
LUN004	England_Roman.SG	Ezid	Mbuti	0.0012	0.004916	0.247	4279	4269	88156
LUN004	England_Roman.SG	Circassian	Mbuti	0.0011	0.004756	0.228	4283	4274	88156
LUN004	England_Roman.SG	Kurd	Mbuti	0.0011	0.004971	0.221	4265	4255	88156
LUN004	England_Roman.SG	Murut	Mbuti	0.0012	0.005473	0.219	4177	4167	88352
LUN004	England_Roman.SG	Aleut	Mbuti	0.001	0.004956	0.197	4286	4278	89377
LUN004	England_Roman.SG	Assyrian	Mbuti	0.0009	0.004862	0.185	4244	4237	88352
LUN004	England_Roman.SG	Malawi_Yao	Mbuti	0.0007	0.003847	0.183	3445	3440	88399
LUN004	England_Roman.SG	Shor_Khakassia	Mbuti	0.0009	0.005347	0.173	4243	4235	88156
LUN004	England_Roman.SG	Nasioi	Mbuti	0.001	0.005984	0.167	4168	4160	89377
LUN004	England_Roman.SG	Algerian	Mbuti	0.0008	0.0047	0.164	4125	4119	89377
LUN004	England_Roman.SG	Saudi	Mbuti	0.0008	0.004933	0.16	4243	4236	89377
LUN004	England_Roman.SG	Kabardinian	Mbuti	0.0008	0.004849	0.157	4287	4280	88156
LUN004	England_Roman.SG	Visayan	Mbuti	0.0009	0.005604	0.156	4169	4162	88352
LUN004	England_Roman.SG	Mordovian	Mbuti	0.0006	0.004605	0.128	4319	4314	89377
LUN004	England_Roman.SG	Moroccan	Mbuti	0.0006	0.004459	0.128	4065	4060	88352
LUN004	England_Roman.SG	Tatar_Kazan	Mbuti	0.0005	0.00474	0.111	4292	4288	88156
LUN004	England_Roman.SG	Yemeni	Mbuti	0.0005	0.004762	0.103	4144	4140	89377
LUN004	England_Roman.SG	Syrian	Mbuti	0.0004	0.004831	0.085	4236	4233	89377
LUN004	England_Roman.SG	Kaitag	Mbuti	0.0004	0.004926	0.075	4294	4291	88156
LUN004	England_Roman.SG	Darginian	Mbuti	0.0003	0.004892	0.063	4287	4284	88156
LUN004	England_Roman.SG	Russian_Archangelsk_Leshukonsky	Mbuti	0	0.005189	-0.006	4301	4301	88156
LUN004	England_Roman.SG	Ukrainian_North	Mbuti	-0.0002	0.004915	-0.04	4309	4311	88156
LUN004	England_Roman.SG	Lithuanian	Mbuti	-0.0002	0.004867	-0.041	4324	4326	89377
LUN004	England_Roman.SG	Todzin	Mbuti	-0.0002	0.00577	-0.041	4204	4206	88156
LUN004	England_Roman.SG	Pima	Mbuti	-0.0006	0.00577	-0.103	4229	4234	89377
LUN004	England_Roman.SG	Namibia_Bantu_Herero	Mbuti	-0.0006	0.004882	-0.116	3465	3469	89368
LUN004	England_Roman.SG	Datog	Mbuti	-0.0006	0.004647	-0.129	3733	3738	89373
LUN004	England_Roman.SG	Eritrea	Mbuti	-0.001	0.004993	-0.191	3783	3790	80694
LUN004	England_Roman.SG	Lebanese_Christian	Mbuti	-0.0011	0.00492	-0.223	4234	4244	88352
LUN004	England_Roman.SG	Piapoco	Mbuti	-0.0014	0.005959	-0.233	4211	4223	89377
LUN004	England_Roman.SG	Lebanese	Mbuti	-0.002	0.004814	-0.406	4229	4246	89377
LUN004	England_Roman.SG	Malawi_Tumbuka	Mbuti	-0.002	0.003826	-0.524	3442	3456	88399
LUN004	England_Roman.SG	Kikuyu	Mbuti	-0.0024	0.004046	-0.589	3604	3621	89377
LUN004	England_Roman.SG	Somali	Mbuti	-0.0025	0.003944	-0.646	3803	3823	89377
LUN004	England_Roman.SG	Mende	Mbuti	-0.0039	0.003804	-1.033	3471	3498	89377
LUN004	England_Roman.SG	Malawi_Chewa	Mbuti	-0.0042	0.003774	-1.121	3428	3457	88399
LUN004	England_Roman.SG	Masai	Mbuti	-0.0046	0.003884	-1.19	3659	3693	89377
LUN004	England_Roman.SG	Luo	Mbuti	-0.005	0.003843	-1.311	3479	3514	89377
LUN004	England_Roman.SG	Malawi_Ngoni	Mbuti	-0.0055	0.004075	-1.342	3417	3454	88399
LUN004	England_Roman.SG	Gambian	Mbuti	-0.0055	0.004062	-1.347	3490	3528	89377
LUN004	England_Roman.SG	BantuKenya	Mbuti	-0.0063	0.003894	-1.609	3469	3513	89377
LUN004	England_Roman.SG	Mandenka	Mbuti	-0.0062	0.003708	-1.682	3483	3527	89377
LUN004	England_Roman.SG	Ju_hoan_North	Mbuti	-0.0075	0.004434	-1.689	3279	3329	89377
LUN004	England_Roman.SG	Yoruba	Mbuti	-0.006	0.003455	-1.725	3475	3516	89377
LUN004	England_Roman.SG	Luhya	Mbuti	-0.0067	0.0038	-1.76	3478	3524	89377
LUN004	England_Roman.SG	Khomani	Mbuti	-0.007	0.003794	-1.833	3395	3443	89377
LUN004	England_Roman.SG	Biaka	Mbuti	-0.0061	0.003306	-1.846	3300	3340	89377
LUN004	England_Roman.SG	Esan	Mbuti	-0.0072	0.003857	-1.869	3466	3516	89377
LUN004	England_Roman.SG	BantuSA	Mbuti	-0.0074	0.003887	-1.908	3402	3453	89377
LUN004	England_Roman.SG	Hadza1	Mbuti	-0.0099	0.004843	-2.037	3520	3590	89372

## Sheet: D(BAL003,EnglandIA;ancient,O)
W	X	Y	Z	D	stderr	Zscore	BABA	ABBA	nsnps
BAL003	England_IA.SG	Russia_MA1_HG.SG	Mbuti.DG	-0.0019	0.007282	-0.266	7693	7723	144635
BAL003	England_IA.SG	Russia_AfontovaGora2.SG	Mbuti.DG	-0.0172	0.018594	-0.923	771	798	14969
BAL003	England_IA.SG	Iberia_Roman	Mbuti.DG	-0.0003	0.004806	-0.062	10165	10171	188304
BAL003	England_IA.SG	Western_Steppe_MLBA	Mbuti.DG	-0.0066	0.003956	-1.677	11097	11245	205290
BAL003	England_IA.SG	England_MBA	Mbuti.DG	-0.0025	0.004516	-0.547	10375	10427	191403
BAL003	England_IA.SG	Czech_Bell_Beaker	Mbuti.DG	-0.0057	0.004134	-1.386	10828	10952	200662
BAL003	England_IA.SG	Hungary_BA	Mbuti.DG	0.003	0.00544	0.549	8623	8572	159847
BAL003	England_IA.SG	Afanasievo	Mbuti.DG	-0.0082	0.004393	-1.87	10794	10972	201104
BAL003	England_IA.SG	Central_Steppe_MLBA	Mbuti.DG	-0.0108	0.004062	-2.653	10737	10970	200128
BAL003	England_IA.SG	BMAC	Mbuti.DG	-0.007	0.0041	-1.708	10791	10943	203618
BAL003	England_IA.SG	Kanai_MBA	Mbuti.DG	-0.0227	0.014976	-1.514	1212	1268	23339
BAL003	England_IA.SG	Steppe_LBA	Mbuti.DG	-0.0071	0.004368	-1.631	10135	10280	189910
BAL003	England_IA.SG	Satan_MLBA_Alakul	Mbuti.DG	-0.0157	0.006896	-2.281	8191	8453	154340
BAL003	England_IA.SG	UK_Neolithic	Mbuti.DG	-0.0015	0.004249	-0.343	10983	11015	202149
BAL003	England_IA.SG	Hungary_Bell_Beaker	Mbuti.DG	-0.0026	0.00595	-0.433	8399	8442	156302
BAL003	England_IA.SG	Czech_Corded_Ware	Mbuti.DG	-0.0021	0.006005	-0.344	8194	8228	152082
BAL003	England_IA.SG	England_CA_EBA	Mbuti.DG	-0.0062	0.004196	-1.486	10424	10555	193281
BAL003	England_IA.SG	England_Bell_Beaker	Mbuti.DG	-0.0028	0.004166	-0.675	10906	10968	200720
BAL003	England_IA.SG	Iberia_BA	Mbuti.DG	-0.0007	0.004105	-0.16	10848	10862	199750
BAL003	England_IA.SG	Italy_Bell_Beaker	Mbuti.DG	-0.0075	0.00573	-1.302	8659	8789	162098
BAL003	England_IA.SG	EHG	Mbuti.DG	-0.0084	0.005276	-1.597	10203	10377	191630
BAL003	England_IA.SG	Russia_Aldy_Bel_IA	Mbuti.DG	0.0027	0.012857	0.207	1719	1710	33083
BAL003	England_IA.SG	Russia_Early_Sarmatian_IA	Mbuti.DG	-0.0067	0.006684	-1.001	6872	6964	128627
BAL003	England_IA.SG	Iberia_Bell_Beaker	Mbuti.DG	-0.005	0.004599	-1.082	10338	10441	191677
BAL003	England_IA.SG	WHG	Mbuti.DG	-0.0012	0.00561	-0.222	10328	10354	190803
BAL003	England_IA.SG	Steppe_MLBA_oWSHG	Mbuti.DG	-0.001	0.005291	-0.196	9712	9732	180928
BAL003	England_IA.SG	Iberia_Bell_Beaker_C	Mbuti.DG	-0.0099	0.011317	-0.875	2340	2387	44148
BAL003	England_IA.SG	Germany_LBK_EN	Mbuti.DG	-0.0051	0.004392	-1.165	10990	11103	203912
BAL003	England_IA.SG	Sweden_Motala_HG	Mbuti.DG	-0.0073	0.005324	-1.364	10017	10163	186417
BAL003	England_IA.SG	France_Bell_Beaker	Mbuti.DG	-0.0067	0.00509	-1.32	8817	8936	164006
BAL003	England_IA.SG	Anatolia_N	Mbuti.DG	-0.0046	0.004269	-1.08	10958	11060	203959
BAL003	England_IA.SG	Hungary_Bell_Beaker_EBA	Mbuti.DG	-0.0115	0.005284	-2.167	9158	9371	171288
BAL003	England_IA.SG	Scotland_CA_EBA	Mbuti.DG	-0.0076	0.005048	-1.507	9017	9155	167640
BAL003	England_IA.SG	Croatia_Early_IA	Mbuti.DG	-0.0094	0.007175	-1.313	7569	7713	140849
BAL003	England_IA.SG	Iberia_Iberian	Mbuti.DG	-0.0061	0.005394	-1.135	8504	8609	158449
BAL003	England_IA.SG	Iberia_C	Mbuti.DG	-0.0063	0.004342	-1.441	10735	10870	198779
BAL003	England_IA.SG	Iberia_BA_Cogotas	Mbuti.DG	0.0091	0.007451	1.226	5044	4953	92490
BAL003	England_IA.SG	Iberia_Visigoth_Granada	Mbuti.DG	-0.0046	0.005146	-0.89	8956	9039	168583
BAL003	England_IA.SG	Germany_Bell_Beaker	Mbuti.DG	-0.0038	0.004114	-0.921	10712	10794	197726
BAL003	England_IA.SG	Iberia_Visigoth_Barcelona	Mbuti.DG	-0.0189	0.007849	-2.403	4367	4535	82227
BAL003	England_IA.SG	France_Bell_Beaker_C	Mbuti.DG	-0.0047	0.005846	-0.801	8110	8186	151201
BAL003	England_IA.SG	Iberia_Celtiberian	Mbuti.DG	-0.0068	0.005797	-1.179	8967	9091	166472
BAL003	England_IA.SG	Netherlands_Bell_Beaker	Mbuti.DG	-0.0067	0.005065	-1.313	8681	8797	161808
BAL003	England_IA.SG	Parkhai_Anau_EN	Mbuti.DG	-0.0072	0.004529	-1.591	10206	10354	193456
BAL003	England_IA.SG	Poland_Bell_Beaker	Mbuti.DG	-0.0057	0.005481	-1.042	9177	9283	170726
BAL003	England_IA.SG	Steppe_MLBA_oBMAC	Mbuti.DG	-0.0064	0.004591	-1.386	10067	10196	187380
BAL003	England_IA.SG	England_Bell_Beaker_EBA	Mbuti.DG	-0.0006	0.008553	-0.074	4542	4548	84144
BAL003	England_IA.SG	Hajji_Firuz_IA	Mbuti.DG	-0.0019	0.004486	-0.428	10056	10095	189661
BAL003	England_IA.SG	Scotland_MBA	Mbuti.DG	-0.0038	0.005125	-0.742	9210	9280	170472
BAL003	England_IA.SG	Wales_EBA	Mbuti.DG	-0.015	0.02086	-0.717	685	706	13197
BAL003	England_IA.SG	England_EMBA	Mbuti.DG	-0.005	0.007859	-0.636	5396	5450	100793
BAL003	England_IA.SG	Scotland_LBA	Mbuti.DG	-0.003	0.005209	-0.578	9420	9477	174434
BAL003	England_IA.SG	Swat_Medieval	Mbuti.DG	-0.0034	0.00537	-0.624	9042	9103	170125
BAL003	England_IA.SG	Dali_EBA	Mbuti.DG	-0.0099	0.007014	-1.411	7233	7378	136810
BAL003	England_IA.SG	UK_Mesolithic	Mbuti.DG	0.0023	0.006549	0.348	7976	7940	146305
BAL003	England_IA.SG	France_MN	Mbuti.DG	-0.0093	0.00563	-1.66	9242	9417	172513
BAL003	England_IA.SG	Czech_Starounetice_EBA	Mbuti.DG	0.0143	0.007605	1.878	6627	6440	121689
BAL003	England_IA.SG	Czech_Protounetice_EBA	Mbuti.DG	0.0176	0.018571	0.945	807	779	14885
BAL003	England_IA.SG	Czech_Unetice_EBA	Mbuti.DG	-0.0024	0.008523	-0.281	4008	4028	73485
BAL003	England_IA.SG	Hungary_LCA	Mbuti.DG	-0.003	0.006027	-0.499	8010	8059	148212
BAL003	England_IA.SG	Czech_EBA	Mbuti.DG	0.001	0.00587	0.169	9014	8996	166660
BAL003	England_IA.SG	Czech_N	Mbuti.DG	0.0029	0.005602	0.514	8933	8881	165528
BAL003	England_IA.SG	Switzerland_Bell_Beaker	Mbuti.DG	-0.0024	0.010033	-0.235	2541	2553	46571
BAL003	England_IA.SG	Bulgaria_IA	Mbuti.DG	-0.0043	0.007472	-0.57	6657	6714	123605
BAL003	England_IA.SG	Scotland_Bell_Beaker	Mbuti.DG	-0.0036	0.006233	-0.578	7914	7972	146819
BAL003	England_IA.SG	SPGT	Mbuti.DG	-0.0068	0.003955	-1.72	10758	10905	203894
BAL003	England_IA.SG	Poland_Chopice_Vesele_Culture	Mbuti.DG	-0.0134	0.006221	-2.153	8108	8328	151684
BAL003	England_IA.SG	Iberia_EBA	Mbuti.DG	-0.0015	0.008199	-0.187	4776	4791	89137
BAL003	England_IA.SG	BMAC2	Mbuti.DG	-0.0028	0.016277	-0.17	1026	1032	19199
BAL003	England_IA.SG	Anatolia_EBA	Mbuti.DG	-0.0063	0.005628	-1.116	9840	9964	184476
BAL003	England_IA.SG	England_LBA	Mbuti.DG	0.0066	0.010405	0.635	2790	2753	51127
BAL003	England_IA.SG	Swat_H	Mbuti.DG	-0.0086	0.004187	-2.056	10607	10791	201260
BAL003	England_IA.SG	Italy_Langobard	Mbuti.DG	-0.0039	0.00425	-0.928	10899	10985	201799
BAL003	England_IA.SG	Iberia_Carolingian	Mbuti.DG	0.0057	0.007829	0.73	4380	4330	81402
BAL003	England_IA.SG	Latvia_BA	Mbuti.DG	-0.0036	0.004557	-0.783	10358	10432	191926
BAL003	England_IA.SG	Sweden_LNBA	Mbuti.DG	-0.0109	0.007762	-1.408	6393	6535	120342
BAL003	England_IA.SG	Lithuania_BA	Mbuti.DG	-0.002	0.007589	-0.263	5464	5485	101792
BAL003	England_IA.SG	Gibraltar_BA	Mbuti.DG	-0.0034	0.008756	-0.386	4126	4154	76342
BAL003	England_IA.SG	Indus_Periphery	Mbuti.DG	-0.0064	0.005188	-1.225	8485	8593	162453
BAL003	England_IA.SG	Shahr_I_Sokhta_BA1	Mbuti.DG	-0.0028	0.004989	-0.559	8848	8897	167594
BAL003	England_IA.SG	Shahr_I_Sokhta_BA3	Mbuti.DG	0.0117	0.020177	0.578	663	648	11892
BAL003	England_IA.SG	Iberia_Greek	Mbuti.DG	0.007	0.009984	0.705	2888	2848	52779
BAL003	England_IA.SG	Iberia_LRoman_Medieval	Mbuti.DG	0.0001	0.018046	0.008	841	840	16226
BAL003	England_IA.SG	Iberia_Hellenistic	Mbuti.DG	-0.0068	0.005728	-1.191	8704	8824	161679
BAL003	England_IA.SG	Geoksyur_EN	Mbuti.DG	-0.0099	0.004584	-2.158	9492	9682	181272
BAL003	England_IA.SG	Iberia_BellBeaker	Mbuti.DG	-0.0021	0.013764	-0.154	1460	1466	27088
BAL003	England_IA.SG	Iberia_Hellenistic_B	Mbuti.DG	-0.0053	0.008589	-0.619	4030	4074	75047
BAL003	England_IA.SG	Iberia_Medieval	Mbuti.DG	-0.0053	0.005756	-0.92	8190	8277	152220
BAL003	England_IA.SG	Iberia_Visigoth_Girona	Mbuti.DG	-0.0072	0.005304	-1.357	8198	8317	152888
BAL003	England_IA.SG	Central_Steppe_EMBA	Mbuti.DG	-0.0097	0.005445	-1.774	9127	9305	171386
BAL003	England_IA.SG	Iberia_Tartessian	Mbuti.DG	-0.0234	0.015705	-1.491	1092	1144	20791
BAL003	England_IA.SG	Aigyrzhal_BA	Mbuti.DG	-0.0064	0.006341	-1.007	7674	7773	144732
BAL003	England_IA.SG	Mereke_EBA_Yamnaya	Mbuti.DG	-0.0048	0.005433	-0.88	9081	9168	170430
BAL003	England_IA.SG	Iberia_IA	Mbuti.DG	0.0046	0.006221	0.744	8326	8250	153267
BAL003	England_IA.SG	Ksirov_H_Kushan	Mbuti.DG	-0.0103	0.006763	-1.522	6982	7127	132839
BAL003	England_IA.SG	Iberia_LBA_Cogotas	Mbuti.DG	-0.0088	0.006341	-1.393	9322	9489	174884
BAL003	England_IA.SG	Iberia_Islamic	Mbuti.DG	-0.0085	0.005151	-1.649	9267	9426	174609
BAL003	England_IA.SG	Hungary_Avar	Mbuti.DG	-0.0043	0.006784	-0.632	7693	7759	142513
BAL003	England_IA.SG	Hungary_Langobard	Mbuti.DG	-0.0041	0.004199	-0.971	10701	10789	198532
BAL003	England_IA.SG	Iberia_IA_PreIberian	Mbuti.DG	-0.0222	0.015626	-1.418	1178	1231	21762
BAL003	England_IA.SG	Anatolia_C	Mbuti.DG	-0.007	0.008151	-0.86	5376	5452	101310
BAL003	England_IA.SG	Kura-Araxes	Mbuti.DG	-0.0062	0.005776	-1.08	8209	8312	155012
BAL003	England_IA.SG	Steppe_Maykop	Mbuti.DG	-0.0102	0.004969	-2.06	9410	9605	177772
BAL003	England_IA.SG	North_Caucasus	Mbuti.DG	-0.009	0.005442	-1.657	8117	8264	152712
BAL003	England_IA.SG	Maykop	Mbuti.DG	-0.0093	0.008974	-1.033	3785	3856	70429
BAL003	England_IA.SG	Dolmen_LBA	Mbuti.DG	-0.0055	0.021343	-0.256	584	590	11059
BAL003	England_IA.SG	Eneolithic_Caucasus	Mbuti.DG	-0.0138	0.007491	-1.837	6344	6521	120814
BAL003	England_IA.SG	Maykop_Novosvobodnaya	Mbuti.DG	-0.0044	0.006441	-0.679	7238	7302	135873
BAL003	England_IA.SG	Late_North_Caucasus	Mbuti.DG	-0.0051	0.005316	-0.96	9359	9455	175185
BAL003	England_IA.SG	Catacomb	Mbuti.DG	0.0009	0.005772	0.159	8293	8278	153383
BAL003	England_IA.SG	Late_Maykop	Mbuti.DG	-0.0043	0.005844	-0.74	8461	8535	159357
BAL003	England_IA.SG	Lola	Mbuti.DG	-0.0129	0.007438	-1.731	7461	7656	140374
BAL003	England_IA.SG	Eneolithic_steppe	Mbuti.DG	-0.0089	0.005177	-1.711	9623	9795	180172
BAL003	England_IA.SG	Yamnaya_Caucasus	Mbuti.DG	-0.0103	0.005754	-1.788	7553	7710	141687
BAL003	England_IA.SG	Chanchar_LBA	Mbuti.DG	-0.008	0.007168	-1.119	6937	7049	128773
BAL003	England_IA.SG	Germany_Lech_EBA	Mbuti.DG	-0.0064	0.004471	-1.43	10493	10628	194932
BAL003	England_IA.SG	Germany_CordedWare_Tauber	Mbuti.DG	0.0058	0.016795	0.345	862	852	16406
BAL003	England_IA.SG	Germany_Lech_BellBeaker	Mbuti.DG	-0.001	0.00497	-0.2	9823	9843	182701
BAL003	England_IA.SG	England_Emedieval.SG	Mbuti.DG	-0.006	0.0043	-1.399	11165	11301	206536
BAL003	England_IA.SG	Hungary_Prescythian_IA.SG	Mbuti.DG	0.0019	0.007056	0.263	7565	7537	139086
BAL003	England_IA.SG	WHG.SG	Mbuti.DG	-0.0026	0.00552	-0.462	10849	10905	199916
BAL003	England_IA.SG	Sweden_HG.SG	Mbuti.DG	-0.0067	0.006248	-1.07	10057	10193	186065
BAL003	England_IA.SG	Sweden_PWC.SG	Mbuti.DG	-0.0036	0.005749	-0.628	10649	10726	195288
BAL003	England_IA.SG	Sweden_TRB_MN.SG	Mbuti.DG	-0.0073	0.007065	-1.039	7183	7290	134492
BAL003	England_IA.SG	EHG.SG	Mbuti.DG	-0.0083	0.006571	-1.26	9428	9586	176373
BAL003	England_IA.SG	Denmark_BA.SG	Mbuti.DG	0.0152	0.014977	1.012	1111	1078	20865
BAL003	England_IA.SG	Denmark_LN.SG	Mbuti.DG	0.0009	0.012093	0.075	1878	1874	35274
BAL003	England_IA.SG	Denmark_MN_B.SG	Mbuti.DG	-0.0001	0.011226	-0.01	2570	2571	48869
BAL003	England_IA.SG	Sweden_LN.SG	Mbuti.DG	-0.0071	0.005511	-1.291	10290	10438	192926
BAL003	England_IA.SG	Poland_Unetice_EBA.SG	Mbuti.DG	-0.0076	0.006729	-1.123	6686	6788	125688
BAL003	England_IA.SG	Sweden_IA.SG	Mbuti.DG	-0.0055	0.0077	-0.717	5949	6015	112328
BAL003	England_IA.SG	Sweden_BA.SG	Mbuti.DG	0.0025	0.013358	0.187	1459	1451	27435
BAL003	England_IA.SG	Russia_EBA_Yamnaya_Kalmykia.SG	Mbuti.DG	-0.0065	0.005454	-1.189	10004	10135	188201
BAL003	England_IA.SG	Hungary_Vatya.SG	Mbuti.DG	0.0015	0.006003	0.242	9097	9070	168086
BAL003	England_IA.SG	Denmark_LBA.SG	Mbuti.DG	-0.0009	0.018916	-0.045	815	817	15289
BAL003	England_IA.SG	Hungary_Maros.SG	Mbuti.DG	-0.0036	0.00829	-0.437	3628	3654	68263
BAL003	England_IA.SG	Armenia_LBA.SG	Mbuti.DG	-0.0086	0.00925	-0.932	3388	3447	65680
BAL003	England_IA.SG	Poland_Corded_Ware_Proto_Unetice.SG	Mbuti.DG	-0.0197	0.016244	-1.215	1049	1092	20520
BAL003	England_IA.SG	Germany_Corded_Ware.SG	Mbuti.DG	-0.0018	0.009605	-0.191	3080	3091	57959
BAL003	England_IA.SG	Italy_Remedello_BA.SG	Mbuti.DG	0.0068	0.008942	0.762	3620	3571	69195
BAL003	England_IA.SG	Russia_IA.SG	Mbuti.DG	-0.0085	0.004556	-1.863	10803	10987	203813
BAL003	England_IA.SG	Russia_LBA.SG	Mbuti.DG	0.0194	0.011277	1.719	2176	2093	40970
BAL003	England_IA.SG	Czech_Bell_Beaker.SG	Mbuti.DG	-0.0015	0.014452	-0.102	1363	1367	25810
BAL003	England_IA.SG	Czech_Early_Slav.SG	Mbuti.DG	-0.0022	0.006994	-0.31	6944	6974	130113
BAL003	England_IA.SG	Czech_Starounetice_EBA.SG	Mbuti.DG	0.0016	0.007666	0.213	6729	6707	125889
BAL003	England_IA.SG	Czech_Unetice_EBA.SG	Mbuti.DG	-0.012	0.012773	-0.943	1685	1726	33234
BAL003	England_IA.SG	CHG.SG	Mbuti.DG	-0.0128	0.005655	-2.264	10887	11170	206443
BAL003	England_IA.SG	UK_Neolithic.SG	Mbuti.DG	-0.0024	0.004198	-0.578	11227	11281	206546
BAL003	England_IA.SG	Ireland_BA.SG	Mbuti.DG	-0.0075	0.005138	-1.46	11149	11317	206533
BAL003	England_IA.SG	England_Roman.SG	Mbuti.DG	-0.0044	0.004507	-0.983	11132	11231	205986
BAL003	England_IA.SG	Russia_Zevakino_Chilikta_IA.SG	Mbuti.DG	-0.0153	0.008915	-1.718	3827	3946	73337
BAL003	England_IA.SG	Kyrgyzstan_TianShanHun.SG	Mbuti.DG	-0.0055	0.003956	-1.382	10953	11073	206519
BAL003	England_IA.SG	Kyrgyzstan_Nomad_Med.SG	Mbuti.DG	-0.0111	0.005053	-2.192	10354	10586	199311
BAL003	England_IA.SG	Kazakhstan_CentralSaka.SG	Mbuti.DG	-0.0052	0.004788	-1.096	10669	10782	200554
BAL003	England_IA.SG	Czech_HallstattBylany.SG	Mbuti.DG	0.0066	0.006868	0.964	6596	6509	121761
BAL003	England_IA.SG	Kyrgyzstan_Nomad_modern.SG	Mbuti.DG	0.006	0.007326	0.817	6616	6538	124584
BAL003	England_IA.SG	Slovakia_Poprad.SG	Mbuti.DG	-0.005	0.008359	-0.593	4559	4604	85211
BAL003	England_IA.SG	Kazakhstan_Kangju.SG	Mbuti.DG	-0.0065	0.004776	-1.351	10636	10774	200617
BAL003	England_IA.SG	Kazakhstan_Nomad_Med.SG	Mbuti.DG	-0.0067	0.005544	-1.216	9507	9636	181258
BAL003	England_IA.SG	Kazakhstan_OutTianShanHun.SG	Mbuti.DG	0.0051	0.009142	0.562	3490	3454	66432
BAL003	England_IA.SG	Kazakhstan_Nomad_IA.SG	Mbuti.DG	-0.0083	0.005024	-1.647	10668	10846	200665
BAL003	England_IA.SG	Kazakhstan_TianShanSaka.SG	Mbuti.DG	-0.0398	0.020313	-1.96	636	688	12714
BAL003	England_IA.SG	Russia_Sarmatian.SG	Mbuti.DG	-0.0066	0.005364	-1.239	9277	9401	176509
BAL003	England_IA.SG	Russia_Nomad_Med.SG	Mbuti.DG	-0.0111	0.007267	-1.521	6510	6656	123846
BAL003	England_IA.SG	Russia_Alan.SG	Mbuti.DG	-0.0047	0.004589	-1.029	10969	11073	205171
BAL003	England_IA.SG	Lithuania_Late_Antiquity.SG	Mbuti.DG	0.0137	0.017512	0.783	1090	1060	19678
BAL003	England_IA.SG	Kazakhstan_Nomad_HP.SG	Mbuti.DG	0.0006	0.005548	0.101	10373	10361	198390
BAL003	England_IA.SG	Kazakhstan_Kipchak.SG	Mbuti.DG	-0.0056	0.005528	-1.01	10056	10169	191046
BAL003	England_IA.SG	Kazakhstan_OutCentralSaka.SG	Mbuti.DG	-0.0126	0.008275	-1.524	4539	4655	86249
BAL003	England_IA.SG	Russia_SaltovoMayaki.SG	Mbuti.DG	-0.0003	0.017899	-0.019	916	917	17731
BAL003	England_IA.SG	Hungary_Scythian.SG	Mbuti.DG	0	0.00496	0.005	10157	10157	189569
BAL003	England_IA.SG	Hungary_Med.SG	Mbuti.DG	-0.0108	0.009785	-1.101	3340	3413	62925
BAL003	England_IA.SG	Kazakhstan_Wusun.SG	Mbuti.DG	0.0004	0.00518	0.085	10692	10682	198820
BAL003	England_IA.SG	Kazakhstan_Sarmatian.SG	Mbuti.DG	-0.0028	0.006049	-0.471	8054	8100	154232
BAL003	England_IA.SG	Kazakhstan_Karakhanid.SG	Mbuti.DG	-0.0104	0.005624	-1.851	8834	9020	169519
BAL003	England_IA.SG	Kazakhstan_His.SG	Mbuti.DG	-0.0043	0.016506	-0.261	1008	1017	18888
BAL003	England_IA.SG	Kazakhstan_Nomad_Hun_Sarmatian.SG	Mbuti.DG	0.0012	0.006138	0.202	9085	9063	174220
BAL003	England_IA.SG	Kazakhstan_Karluk.SG	Mbuti.DG	-0.0023	0.00539	-0.418	10620	10668	200745
BAL003	England_IA.SG	Kazakhstan_OutTurk.SG	Mbuti.DG	0.0006	0.008111	0.075	5500	5493	104976
BAL003	England_IA.SG	Kazakhstan_Turk.SG	Mbuti.DG	-0.0143	0.006277	-2.286	9707	9989	185210
BAL003	England_IA.SG	Kazakhstan_Andronovo.SG	Mbuti.DG	-0.0073	0.0095	-0.763	3589	3642	69245
BAL003	England_IA.SG	Kazakhstan_GoldenHordeAsian.SG	Mbuti.DG	-0.003	0.006504	-0.46	10187	10248	193556
BAL003	England_IA.SG	Kazakhstan_GoldenHordeEuro.SG	Mbuti.DG	-0.0069	0.007926	-0.866	6366	6454	119260
BAL003	England_IA.SG	Russia_Tagar.SG	Mbuti.DG	-0.0096	0.004383	-2.185	10925	11136	205417
BAL003	England_IA.SG	Armenia_LchashenMetsamor.SG	Mbuti.DG	-0.0033	0.006432	-0.508	8028	8081	151899
BAL003	England_IA.SG	Russia_UstIda_EBA.SG	Mbuti.DG	0.0022	0.006249	0.358	8015	7980	153845
BAL003	England_IA.SG	Mongolia_XiongNu_WE.SG	Mbuti.DG	-0.0095	0.005974	-1.586	9726	9912	187917
BAL003	England_IA.SG	Mongolia_XiongNu.SG	Mbuti.DG	-0.0049	0.005351	-0.914	10670	10775	206323
BAL003	England_IA.SG	Kyrgyzstan_TianShanSaka.SG	Mbuti.DG	-0.0032	0.004592	-0.693	10874	10943	203477
BAL003	England_IA.SG	Kyrgyzstan_OutTianShanSaka.SG	Mbuti.DG	-0.0065	0.007043	-0.919	7598	7697	143260
BAL003	England_IA.SG	Kyrgyzstan_Turk.SG	Mbuti.DG	-0.0015	0.009662	-0.151	3248	3258	62029
BAL003	England_IA.SG	Kazakhstan_Kimak.SG	Mbuti.DG	-0.0033	0.012325	-0.265	1947	1960	36683
BAL003	England_IA.SG	Anatolia_Ottoman.SG	Mbuti.DG	-0.0123	0.007299	-1.683	6173	6327	118260
BAL003	England_IA.SG	Anatolia_IA.SG	Mbuti.DG	-0.0073	0.007579	-0.963	5149	5224	99593
BAL003	England_IA.SG	Anatolia_MLBA.SG	Mbuti.DG	-0.0042	0.005253	-0.805	10476	10565	197791
BAL003	England_IA.SG	Anatolia_EBA.SG	Mbuti.DG	-0.0075	0.005375	-1.396	9483	9626	181886
BAL003	England_IA.SG	Germany_Early_Medieval_normskull.SG	Mbuti.DG	-0.0074	0.004531	-1.63	11116	11282	206321
BAL003	England_IA.SG	Germany_Early_Medieval_elongskull.SG	Mbuti.DG	-0.0037	0.006606	-0.562	5994	6038	112934
BAL003	England_IA.SG	Germany_Late_Roman.SG	Mbuti.DG	-0.0018	0.006479	-0.273	10339	10376	192077
BAL003	England_IA.SG	Russia_Crimea_Pantikapaion.SG	Mbuti.DG	-0.0112	0.009478	-1.177	3509	3588	66810
BAL003	England_IA.SG	Russia_Early_Sarmatian.SG	Mbuti.DG	-0.0043	0.012614	-0.339	1643	1657	30457
BAL003	England_IA.SG	Serbia_Medieval_Gepidian.SG	Mbuti.DG	-0.0156	0.009606	-1.62	3593	3707	69104
BAL003	England_IA.SG	Sweden_VikingAge.1stG.shortdist.SG	Mbuti.DG	-0.0101	0.00505	-2	11077	11303	205940
BAL003	England_IA.SG	Sweden_VikingAge.local.SG	Mbuti.DG	0.0007	0.005067	0.134	10651	10637	196342
BAL003	England_IA.SG	Sweden_VikingAge.outlier.SG	Mbuti.DG	0.0088	0.009455	0.932	3533	3471	65017
BAL003	England_IA.SG	Sweden_VikingAge.SG	Mbuti.DG	-0.007	0.00524	-1.33	11099	11255	205366
BAL003	England_IA.SG	Sweden_VikingAge.1stG.longdist.SG	Mbuti.DG	-0.0062	0.006082	-1.014	8929	9040	165886
BAL003	England_IA.SG	Sweden_VikingAge.2ndG.SG	Mbuti.DG	-0.0066	0.008864	-0.741	3785	3835	70797
BAL003	England_IA.SG	Hungary_Langobard.SG	Mbuti.DG	-0.004	0.004127	-0.981	11183	11274	206545
BAL003	England_IA.SG	Russia_Late_Sarmatian.SG	Mbuti.DG	-0.0031	0.004955	-0.625	10678	10745	198218
BAL003	England_IA.SG	Moldova_Cimmerian.SG	Mbuti.DG	-0.0009	0.006772	-0.132	7250	7263	135226
BAL003	England_IA.SG	Scythian_NE.SG	Mbuti.DG	-0.0013	0.005236	-0.245	10872	10900	201385
BAL003	England_IA.SG	Scythian_SC.SG	Mbuti.DG	-0.0049	0.011014	-0.445	2435	2459	46117
BAL003	England_IA.SG	Scythian_SE.SG	Mbuti.DG	-0.0003	0.005664	-0.06	8885	8891	164310
BAL003	England_IA.SG	Scythian_CC.SG	Mbuti.DG	0.0044	0.006198	0.709	8493	8419	156568
BAL003	England_IA.SG	Iceland_Pre_Christian.SG	Mbuti.DG	-0.0037	0.004177	-0.888	11167	11250	206485
BAL003	England_IA.SG	Iceland_Early_Christian.SG	Mbuti.DG	0.0036	0.006856	0.527	6249	6204	116998
BAL003	England_IA.SG	Estonia_Medieval.SG	Mbuti.DG	-0.0044	0.006053	-0.726	7915	7985	147034
BAL003	England_IA.SG	Estonia_IA.SG	Mbuti.DG	-0.0032	0.005823	-0.554	8537	8592	158745
BAL003	England_IA.SG	Estonia_BA.SG	Mbuti.DG	-0.0102	0.005093	-1.994	10059	10266	187458
BAL003	England_IA.SG	Sweden_Megalithic.SG	Mbuti.DG	-0.0019	0.004692	-0.401	11158	11200	206334
BAL003	England_IA.SG	Czech_Megalithic.SG	Mbuti.DG	-0.0018	0.007285	-0.253	7317	7344	138436
BAL003	England_IA.SG	Russia_EarlySarmatian_SouthernUrals.SG	Mbuti.DG	-0.0037	0.005996	-0.619	8393	8455	156082
BAL003	England_IA.SG	Ukraine_IA_WesternScythian.SG	Mbuti.DG	-0.003	0.00633	-0.468	7395	7439	138024
BAL003	England_IA.SG	Ukraine_Chernyakhiv.SG	Mbuti.DG	-0.0085	0.010497	-0.811	2708	2754	50837
BAL003	England_IA.SG	UK_Mesolithic.SG	Mbuti.DG	0.0005	0.006117	0.083	10776	10765	197396
BAL003	England_IA.SG	Italy_IA_Republic.SG	Mbuti.DG	-0.0083	0.004416	-1.885	11072	11257	205313
BAL003	England_IA.SG	Italy_LA_oCentralEuropean.SG	Mbuti.DG	-0.0055	0.00428	-1.279	11112	11234	205268
BAL003	England_IA.SG	Italy_LA.SG	Mbuti.DG	-0.0031	0.004069	-0.769	11042	11111	205340
BAL003	England_IA.SG	Italy_Imperial.SG	Mbuti.DG	-0.0048	0.003766	-1.272	11003	11109	205347
BAL003	England_IA.SG	Italy_Medieval_EarlyModern_oCentralEuropean.SG	Mbuti.DG	-0.0026	0.004036	-0.637	11117	11174	205338
BAL003	England_IA.SG	Italy_Medieval_EarlyModern.SG	Mbuti.DG	-0.0059	0.003875	-1.515	11040	11170	205344
BAL003	England_IA.SG	Italy_IA_Republic_oEasternMediterranean.SG	Mbuti.DG	-0.0031	0.004907	-0.628	10632	10697	198325
BAL003	England_IA.SG	Sweden_BAC.SG	Mbuti.DG	-0.0027	0.006452	-0.411	9768	9820	180038
BAL003	England_IA.SG	Estonia_CWC.SG	Mbuti.DG	0.0012	0.006825	0.172	8816	8795	163461
BAL003	England_IA.SG	Poland_CWC.SG	Mbuti.DG	0.0023	0.007115	0.329	7528	7492	139693
BAL003	England_IA.SG	Sweden_FBC.SG	Mbuti.DG	0.0018	0.007732	0.238	5786	5765	106051

## Sheet: D(LUN004,EnglandIA;ancient,O)
W	X	Y	Z	D	stderr	Zscore	BABA	ABBA	nsnps
LUN004	England_IA.SG	Russia_MA1_HG.SG	Mbuti.DG	-0.0105	0.007984	-1.31	6120	6249	117278
LUN004	England_IA.SG	Russia_AfontovaGora2.SG	Mbuti.DG	-0.0003	0.021111	-0.016	616	616	12037
LUN004	England_IA.SG	Iberia_Roman	Mbuti.DG	-0.0004	0.005133	-0.075	8158	8164	152552
LUN004	England_IA.SG	Western_Steppe_MLBA	Mbuti.DG	-0.0085	0.004209	-2.03	8900	9053	166316
LUN004	England_IA.SG	England_MBA	Mbuti.DG	-0.0048	0.004787	-0.999	8295	8375	154952
LUN004	England_IA.SG	Czech_Bell_Beaker	Mbuti.DG	-0.0062	0.004313	-1.442	8702	8811	162557
LUN004	England_IA.SG	Hungary_BA	Mbuti.DG	-0.0102	0.006154	-1.654	6820	6961	129065
LUN004	England_IA.SG	Afanasievo	Mbuti.DG	-0.0107	0.004608	-2.328	8650	8838	162926
LUN004	England_IA.SG	Central_Steppe_MLBA	Mbuti.DG	-0.0111	0.0044	-2.526	8624	8818	162094
LUN004	England_IA.SG	BMAC	Mbuti.DG	-0.0089	0.004425	-2.021	8673	8829	164963
LUN004	England_IA.SG	Kanai_MBA	Mbuti.DG	-0.0217	0.016899	-1.285	958	1001	18948
LUN004	England_IA.SG	Steppe_LBA	Mbuti.DG	-0.0111	0.004848	-2.282	8123	8305	153746
LUN004	England_IA.SG	Satan_MLBA_Alakul	Mbuti.DG	0.0045	0.007569	0.6	6705	6644	124789
LUN004	England_IA.SG	UK_Neolithic	Mbuti.DG	-0.003	0.004535	-0.664	8799	8852	163753
LUN004	England_IA.SG	Hungary_Bell_Beaker	Mbuti.DG	-0.0138	0.00651	-2.113	6659	6844	126182
LUN004	England_IA.SG	Czech_Corded_Ware	Mbuti.DG	-0.0096	0.006807	-1.416	6485	6611	122820
LUN004	England_IA.SG	England_CA_EBA	Mbuti.DG	-0.0059	0.00472	-1.25	8366	8465	156516
LUN004	England_IA.SG	England_Bell_Beaker	Mbuti.DG	-0.0046	0.004404	-1.039	8744	8824	162609
LUN004	England_IA.SG	Iberia_BA	Mbuti.DG	-0.0026	0.004614	-0.558	8670	8715	161847
LUN004	England_IA.SG	Italy_Bell_Beaker	Mbuti.DG	-0.0051	0.006199	-0.82	6941	7012	131049
LUN004	England_IA.SG	EHG	Mbuti.DG	-0.0041	0.005638	-0.72	8254	8321	155182
LUN004	England_IA.SG	Russia_Aldy_Bel_IA	Mbuti.DG	0.0078	0.014989	0.521	1427	1405	26949
LUN004	England_IA.SG	Russia_Early_Sarmatian_IA	Mbuti.DG	-0.0113	0.00716	-1.572	5491	5616	104385
LUN004	England_IA.SG	Iberia_Bell_Beaker	Mbuti.DG	-0.0115	0.005229	-2.205	8238	8430	155264
LUN004	England_IA.SG	WHG	Mbuti.DG	-0.0033	0.006086	-0.543	8279	8334	154541
LUN004	England_IA.SG	Steppe_MLBA_oWSHG	Mbuti.DG	-0.0019	0.005985	-0.314	7799	7829	146616
LUN004	England_IA.SG	Iberia_Bell_Beaker_C	Mbuti.DG	-0.008	0.012577	-0.636	1864	1894	35896
LUN004	England_IA.SG	Germany_LBK_EN	Mbuti.DG	-0.0104	0.004703	-2.201	8796	8980	165239
LUN004	England_IA.SG	Sweden_Motala_HG	Mbuti.DG	-0.005	0.005865	-0.85	8064	8145	151023
LUN004	England_IA.SG	France_Bell_Beaker	Mbuti.DG	0.0019	0.0059	0.326	7139	7111	132558
LUN004	England_IA.SG	Anatolia_N	Mbuti.DG	-0.0018	0.004583	-0.39	8841	8873	165264
LUN004	England_IA.SG	Hungary_Bell_Beaker_EBA	Mbuti.DG	-0.0089	0.005774	-1.548	7399	7533	138778
LUN004	England_IA.SG	Scotland_CA_EBA	Mbuti.DG	-0.0016	0.005512	-0.295	7290	7314	135459
LUN004	England_IA.SG	Croatia_Early_IA	Mbuti.DG	-0.008	0.007751	-1.033	6039	6136	113631
LUN004	England_IA.SG	Iberia_Iberian	Mbuti.DG	-0.0088	0.00596	-1.475	6806	6926	128043
LUN004	England_IA.SG	Iberia_C	Mbuti.DG	-0.0039	0.004707	-0.83	8642	8710	160993
LUN004	England_IA.SG	Iberia_BA_Cogotas	Mbuti.DG	0.002	0.008592	0.236	3963	3947	74602
LUN004	England_IA.SG	Iberia_Visigoth_Granada	Mbuti.DG	-0.0061	0.005469	-1.107	7145	7232	136318
LUN004	England_IA.SG	Germany_Bell_Beaker	Mbuti.DG	-0.0086	0.004511	-1.908	8561	8710	160188
LUN004	England_IA.SG	Iberia_Visigoth_Barcelona	Mbuti.DG	-0.0019	0.008756	-0.217	3538	3552	66393
LUN004	England_IA.SG	France_Bell_Beaker_C	Mbuti.DG	-0.0154	0.006388	-2.416	6422	6623	122086
LUN004	England_IA.SG	Iberia_Celtiberian	Mbuti.DG	-0.0076	0.006298	-1.204	7167	7277	134592
LUN004	England_IA.SG	Netherlands_Bell_Beaker	Mbuti.DG	-0.0096	0.005605	-1.717	6929	7064	130753
LUN004	England_IA.SG	Parkhai_Anau_EN	Mbuti.DG	-0.0046	0.004978	-0.92	8206	8282	156604
LUN004	England_IA.SG	Poland_Bell_Beaker	Mbuti.DG	-0.0084	0.005816	-1.445	7335	7459	138039
LUN004	England_IA.SG	Steppe_MLBA_oBMAC	Mbuti.DG	-0.0106	0.004872	-2.166	8023	8194	151690
LUN004	England_IA.SG	England_Bell_Beaker_EBA	Mbuti.DG	-0.0165	0.009403	-1.752	3573	3693	67646
LUN004	England_IA.SG	Hajji_Firuz_IA	Mbuti.DG	-0.005	0.004881	-1.022	8053	8134	153484
LUN004	England_IA.SG	Scotland_MBA	Mbuti.DG	-0.0055	0.005775	-0.945	7385	7466	137938
LUN004	England_IA.SG	Wales_EBA	Mbuti.DG	0.0179	0.022016	0.813	576	556	10548
LUN004	England_IA.SG	England_EMBA	Mbuti.DG	0.0044	0.008911	0.491	4351	4313	80799
LUN004	England_IA.SG	Scotland_LBA	Mbuti.DG	-0.0033	0.005636	-0.591	7560	7610	141040
LUN004	England_IA.SG	Swat_Medieval	Mbuti.DG	-0.0151	0.005658	-2.663	7164	7384	137600
LUN004	England_IA.SG	Dali_EBA	Mbuti.DG	0.0011	0.007832	0.138	5850	5838	110425
LUN004	England_IA.SG	UK_Mesolithic	Mbuti.DG	-0.0012	0.007325	-0.158	6327	6342	118128
LUN004	England_IA.SG	France_MN	Mbuti.DG	0.0008	0.006125	0.129	7455	7443	139490
LUN004	England_IA.SG	Czech_Starounetice_EBA	Mbuti.DG	-0.003	0.008171	-0.37	5209	5240	98208
LUN004	England_IA.SG	Czech_Protounetice_EBA	Mbuti.DG	0.0068	0.021337	0.317	614	606	11935
LUN004	England_IA.SG	Czech_Unetice_EBA	Mbuti.DG	-0.0003	0.009473	-0.035	3219	3221	59318
LUN004	England_IA.SG	Hungary_LCA	Mbuti.DG	-0.0036	0.006493	-0.554	6373	6419	119807
LUN004	England_IA.SG	Czech_EBA	Mbuti.DG	0.0016	0.00608	0.269	7249	7225	134746
LUN004	England_IA.SG	Czech_N	Mbuti.DG	-0.003	0.006421	-0.469	7150	7193	133859
LUN004	England_IA.SG	Switzerland_Bell_Beaker	Mbuti.DG	-0.0019	0.011386	-0.165	2025	2032	37537
LUN004	England_IA.SG	Bulgaria_IA	Mbuti.DG	-0.0127	0.007936	-1.603	5268	5404	99536
LUN004	England_IA.SG	Scotland_Bell_Beaker	Mbuti.DG	-0.0153	0.006866	-2.224	6287	6482	118492
LUN004	England_IA.SG	SPGT	Mbuti.DG	-0.0079	0.004189	-1.897	8648	8787	165206
LUN004	England_IA.SG	Poland_Chopice_Vesele_Culture	Mbuti.DG	-0.0181	0.00654	-2.765	6448	6686	122626
LUN004	England_IA.SG	Iberia_EBA	Mbuti.DG	0.0001	0.009085	0.016	3853	3852	72061
LUN004	England_IA.SG	BMAC2	Mbuti.DG	-0.0099	0.018071	-0.546	779	795	15531
LUN004	England_IA.SG	Anatolia_EBA	Mbuti.DG	-0.0105	0.006105	-1.72	7871	8038	149275
LUN004	England_IA.SG	England_LBA	Mbuti.DG	-0.0093	0.011424	-0.816	2188	2229	41181
LUN004	England_IA.SG	Swat_H	Mbuti.DG	-0.0098	0.004518	-2.159	8506	8673	163080
LUN004	England_IA.SG	Italy_Langobard	Mbuti.DG	-0.0068	0.004436	-1.532	8702	8821	163487
LUN004	England_IA.SG	Iberia_Carolingian	Mbuti.DG	0.0087	0.008737	1	3551	3489	66004
LUN004	England_IA.SG	Latvia_BA	Mbuti.DG	-0.0055	0.005015	-1.107	8287	8380	155403
LUN004	England_IA.SG	Sweden_LNBA	Mbuti.DG	-0.0126	0.00809	-1.552	5085	5214	97009
LUN004	England_IA.SG	Lithuania_BA	Mbuti.DG	-0.0093	0.008211	-1.13	4294	4375	82364
LUN004	England_IA.SG	Gibraltar_BA	Mbuti.DG	-0.006	0.009761	-0.616	3262	3301	61462
LUN004	England_IA.SG	Indus_Periphery	Mbuti.DG	-0.0114	0.005836	-1.954	6751	6906	131277
LUN004	England_IA.SG	Shahr_I_Sokhta_BA1	Mbuti.DG	-0.0044	0.005678	-0.774	7112	7175	135525
LUN004	England_IA.SG	Iberia_Greek	Mbuti.DG	0.0067	0.011494	0.582	2286	2256	42737
LUN004	England_IA.SG	Iberia_LRoman_Medieval	Mbuti.DG	-0.0204	0.019969	-1.021	655	683	13156
LUN004	England_IA.SG	Iberia_Hellenistic	Mbuti.DG	-0.0112	0.00626	-1.796	6974	7133	131271
LUN004	England_IA.SG	Geoksyur_EN	Mbuti.DG	-0.0095	0.005158	-1.836	7644	7790	146770
LUN004	England_IA.SG	Iberia_BellBeaker	Mbuti.DG	-0.0163	0.014657	-1.112	1160	1199	22111
LUN004	England_IA.SG	Iberia_Hellenistic_B	Mbuti.DG	-0.0106	0.009711	-1.092	3200	3269	61133
LUN004	England_IA.SG	Iberia_Medieval	Mbuti.DG	-0.0059	0.006034	-0.983	6511	6589	123124
LUN004	England_IA.SG	Iberia_Visigoth_Girona	Mbuti.DG	-0.014	0.006107	-2.285	6524	6708	123522
LUN004	England_IA.SG	Central_Steppe_EMBA	Mbuti.DG	-0.0041	0.005882	-0.689	7384	7444	138583
LUN004	England_IA.SG	Iberia_Tartessian	Mbuti.DG	0.0021	0.017126	0.12	883	879	16782
LUN004	England_IA.SG	Aigyrzhal_BA	Mbuti.DG	-0.0159	0.00698	-2.284	6099	6296	116997
LUN004	England_IA.SG	Mereke_EBA_Yamnaya	Mbuti.DG	-0.005	0.005747	-0.872	7295	7369	137719
LUN004	England_IA.SG	Iberia_IA	Mbuti.DG	-0.0108	0.006766	-1.591	6516	6658	123763
LUN004	England_IA.SG	Ksirov_H_Kushan	Mbuti.DG	-0.0105	0.007478	-1.406	5634	5754	107612
LUN004	England_IA.SG	Iberia_LBA_Cogotas	Mbuti.DG	-0.0136	0.006526	-2.091	7461	7667	141545
LUN004	England_IA.SG	Iberia_Islamic	Mbuti.DG	-0.0031	0.005237	-0.594	7459	7505	141228
LUN004	England_IA.SG	Hungary_Avar	Mbuti.DG	-0.0041	0.007499	-0.544	6152	6203	115081
LUN004	England_IA.SG	Hungary_Langobard	Mbuti.DG	-0.0052	0.004736	-1.108	8605	8696	160778
LUN004	England_IA.SG	Iberia_IA_PreIberian	Mbuti.DG	-0.0161	0.017862	-0.903	928	959	17511
LUN004	England_IA.SG	Anatolia_C	Mbuti.DG	-0.0146	0.008715	-1.678	4229	4355	81766
LUN004	England_IA.SG	Kura-Araxes	Mbuti.DG	-0.0082	0.006337	-1.302	6563	6672	125395
LUN004	England_IA.SG	Steppe_Maykop	Mbuti.DG	-0.0113	0.005596	-2.017	7561	7733	143935
LUN004	England_IA.SG	North_Caucasus	Mbuti.DG	-0.0112	0.005764	-1.951	6513	6661	123371
LUN004	England_IA.SG	Maykop	Mbuti.DG	-0.0005	0.009984	-0.047	3021	3024	56980
LUN004	England_IA.SG	Eneolithic_Caucasus	Mbuti.DG	-0.0134	0.007929	-1.686	5090	5228	97420
LUN004	England_IA.SG	Maykop_Novosvobodnaya	Mbuti.DG	-0.0184	0.006742	-2.728	5741	5956	109984
LUN004	England_IA.SG	Late_North_Caucasus	Mbuti.DG	-0.0047	0.005687	-0.818	7523	7593	141683
LUN004	England_IA.SG	Catacomb	Mbuti.DG	-0.0018	0.006237	-0.293	6608	6632	124030
LUN004	England_IA.SG	Late_Maykop	Mbuti.DG	-0.0078	0.006343	-1.23	6752	6858	128945
LUN004	England_IA.SG	Lola	Mbuti.DG	-0.011	0.007665	-1.429	5963	6095	113531
LUN004	England_IA.SG	Eneolithic_steppe	Mbuti.DG	-0.006	0.005633	-1.058	7736	7829	145859
LUN004	England_IA.SG	Yamnaya_Caucasus	Mbuti.DG	-0.011	0.006234	-1.757	6039	6173	114409
LUN004	England_IA.SG	Chanchar_LBA	Mbuti.DG	-0.02	0.008033	-2.49	5452	5675	103777
LUN004	England_IA.SG	Germany_Lech_EBA	Mbuti.DG	-0.007	0.004773	-1.47	8418	8537	157869
LUN004	England_IA.SG	Germany_CordedWare_Tauber	Mbuti.DG	-0.0097	0.020138	-0.484	677	690	13211
LUN004	England_IA.SG	Germany_Lech_BellBeaker	Mbuti.DG	-0.0018	0.005598	-0.323	7898	7926	147943
LUN004	England_IA.SG	England_Emedieval.SG	Mbuti.DG	-0.0054	0.00462	-1.172	8998	9096	167325
LUN004	England_IA.SG	Hungary_Prescythian_IA.SG	Mbuti.DG	-0.0062	0.007582	-0.822	5995	6070	113051
LUN004	England_IA.SG	WHG.SG	Mbuti.DG	-0.008	0.005665	-1.416	8664	8804	161989
LUN004	England_IA.SG	Sweden_HG.SG	Mbuti.DG	-0.0064	0.006828	-0.934	8120	8224	150955
LUN004	England_IA.SG	Sweden_PWC.SG	Mbuti.DG	-0.0079	0.006144	-1.278	8517	8652	158410
LUN004	England_IA.SG	Sweden_TRB_MN.SG	Mbuti.DG	-0.0095	0.008083	-1.173	5732	5842	108651
LUN004	England_IA.SG	EHG.SG	Mbuti.DG	-0.0072	0.007377	-0.976	7606	7716	143251
LUN004	England_IA.SG	Denmark_BA.SG	Mbuti.DG	-0.0131	0.017876	-0.732	857	880	16572
LUN004	England_IA.SG	Denmark_LN.SG	Mbuti.DG	-0.0051	0.014256	-0.357	1457	1472	28057
LUN004	England_IA.SG	Denmark_MN_B.SG	Mbuti.DG	-0.0042	0.012138	-0.343	2043	2060	39110
LUN004	England_IA.SG	Sweden_LN.SG	Mbuti.DG	-0.0048	0.005961	-0.809	8295	8375	156239
LUN004	England_IA.SG	Poland_Unetice_EBA.SG	Mbuti.DG	-0.0166	0.007425	-2.234	5277	5455	101127
LUN004	England_IA.SG	Sweden_IA.SG	Mbuti.DG	-0.0039	0.00813	-0.478	4683	4720	90065
LUN004	England_IA.SG	Sweden_BA.SG	Mbuti.DG	0.018	0.015131	1.188	1154	1113	21818
LUN004	England_IA.SG	Russia_EBA_Yamnaya_Kalmykia.SG	Mbuti.DG	-0.0049	0.005858	-0.835	8034	8113	152453
LUN004	England_IA.SG	Hungary_Vatya.SG	Mbuti.DG	-0.0115	0.006413	-1.79	7176	7343	136011
LUN004	England_IA.SG	Denmark_LBA.SG	Mbuti.DG	0.0059	0.021019	0.28	653	645	12276
LUN004	England_IA.SG	Hungary_Maros.SG	Mbuti.DG	-0.0075	0.009636	-0.779	2888	2931	55230
LUN004	England_IA.SG	Armenia_LBA.SG	Mbuti.DG	-0.0041	0.009768	-0.424	2738	2760	53034
LUN004	England_IA.SG	Poland_Corded_Ware_Proto_Unetice.SG	Mbuti.DG	-0.0148	0.017543	-0.845	845	871	16505
LUN004	England_IA.SG	Germany_Corded_Ware.SG	Mbuti.DG	-0.0084	0.0103	-0.811	2465	2506	46733
LUN004	England_IA.SG	Italy_Remedello_BA.SG	Mbuti.DG	0.0112	0.010133	1.102	3006	2940	56562
LUN004	England_IA.SG	Russia_IA.SG	Mbuti.DG	-0.0024	0.004836	-0.497	8755	8798	165198
LUN004	England_IA.SG	Russia_LBA.SG	Mbuti.DG	-0.0101	0.012731	-0.796	1700	1735	33326
LUN004	England_IA.SG	Czech_Bell_Beaker.SG	Mbuti.DG	-0.0183	0.01534	-1.192	1087	1128	20965
LUN004	England_IA.SG	Czech_Early_Slav.SG	Mbuti.DG	-0.0044	0.008207	-0.532	5538	5586	105463
LUN004	England_IA.SG	Czech_Starounetice_EBA.SG	Mbuti.DG	0.0018	0.007751	0.237	5366	5346	102212
LUN004	England_IA.SG	Czech_Unetice_EBA.SG	Mbuti.DG	0.0018	0.014688	0.124	1377	1372	27134
LUN004	England_IA.SG	CHG.SG	Mbuti.DG	-0.0057	0.00601	-0.949	8827	8928	167275
LUN004	England_IA.SG	UK_Neolithic.SG	Mbuti.DG	-0.0021	0.004576	-0.464	9029	9067	167332
LUN004	England_IA.SG	Ireland_BA.SG	Mbuti.DG	-0.0045	0.005399	-0.841	8995	9077	167327
LUN004	England_IA.SG	England_Roman.SG	Mbuti.DG	-0.0043	0.004953	-0.873	8964	9042	166924
LUN004	England_IA.SG	Russia_Zevakino_Chilikta_IA.SG	Mbuti.DG	-0.0098	0.009323	-1.053	3147	3209	59677
LUN004	England_IA.SG	Kyrgyzstan_TianShanHun.SG	Mbuti.DG	-0.007	0.004324	-1.612	8773	8896	167316
LUN004	England_IA.SG	Kyrgyzstan_Nomad_Med.SG	Mbuti.DG	-0.0033	0.005281	-0.617	8397	8452	161629
LUN004	England_IA.SG	Kazakhstan_CentralSaka.SG	Mbuti.DG	-0.001	0.005318	-0.186	8615	8632	162669
LUN004	England_IA.SG	Czech_HallstattBylany.SG	Mbuti.DG	0.0053	0.007791	0.678	5329	5273	99175
LUN004	England_IA.SG	Kyrgyzstan_Nomad_modern.SG	Mbuti.DG	-0.0048	0.008176	-0.584	5318	5369	101418
LUN004	England_IA.SG	Slovakia_Poprad.SG	Mbuti.DG	0.0102	0.009121	1.114	3769	3693	69350
LUN004	England_IA.SG	Kazakhstan_Kangju.SG	Mbuti.DG	-0.0101	0.005204	-1.944	8535	8709	162668
LUN004	England_IA.SG	Kazakhstan_Nomad_Med.SG	Mbuti.DG	-0.0034	0.005707	-0.598	7672	7724	147255
LUN004	England_IA.SG	Kazakhstan_OutTianShanHun.SG	Mbuti.DG	0.0006	0.009867	0.065	2782	2779	54088
LUN004	England_IA.SG	Kazakhstan_Nomad_IA.SG	Mbuti.DG	-0.0074	0.005521	-1.347	8630	8759	162686
LUN004	England_IA.SG	Kazakhstan_TianShanSaka.SG	Mbuti.DG	-0.0194	0.023433	-0.827	514	534	10416
LUN004	England_IA.SG	Russia_Sarmatian.SG	Mbuti.DG	-0.0073	0.005777	-1.262	7514	7624	143563
LUN004	England_IA.SG	Russia_Nomad_Med.SG	Mbuti.DG	-0.0134	0.007612	-1.756	5308	5452	100812
LUN004	England_IA.SG	Russia_Alan.SG	Mbuti.DG	-0.0051	0.005131	-0.999	8817	8908	166299
LUN004	England_IA.SG	Lithuania_Late_Antiquity.SG	Mbuti.DG	-0.0038	0.018234	-0.208	891	898	16117
LUN004	England_IA.SG	Kazakhstan_Nomad_HP.SG	Mbuti.DG	-0.0037	0.005858	-0.64	8296	8359	160945
LUN004	England_IA.SG	Kazakhstan_Kipchak.SG	Mbuti.DG	-0.0074	0.006228	-1.19	8099	8220	155051
LUN004	England_IA.SG	Kazakhstan_OutCentralSaka.SG	Mbuti.DG	-0.0152	0.009393	-1.616	3639	3752	70370
LUN004	England_IA.SG	Russia_SaltovoMayaki.SG	Mbuti.DG	0.0359	0.018724	1.915	764	711	14341
LUN004	England_IA.SG	Hungary_Scythian.SG	Mbuti.DG	-0.0071	0.005734	-1.241	8142	8258	153832
LUN004	England_IA.SG	Hungary_Med.SG	Mbuti.DG	-0.0051	0.010342	-0.49	2726	2754	51198
LUN004	England_IA.SG	Kazakhstan_Wusun.SG	Mbuti.DG	0.0035	0.005608	0.62	8644	8584	161209
LUN004	England_IA.SG	Kazakhstan_Sarmatian.SG	Mbuti.DG	-0.0042	0.006839	-0.612	6514	6568	125380
LUN004	England_IA.SG	Kazakhstan_Karakhanid.SG	Mbuti.DG	-0.0015	0.006089	-0.252	7172	7194	137709
LUN004	England_IA.SG	Kazakhstan_His.SG	Mbuti.DG	-0.0385	0.017813	-2.161	784	847	15366
LUN004	England_IA.SG	Kazakhstan_Nomad_Hun_Sarmatian.SG	Mbuti.DG	-0.007	0.006627	-1.05	7261	7363	141539
LUN004	England_IA.SG	Kazakhstan_Karluk.SG	Mbuti.DG	-0.0062	0.005989	-1.029	8515	8620	162843
LUN004	England_IA.SG	Kazakhstan_OutTurk.SG	Mbuti.DG	-0.0159	0.008814	-1.802	4354	4494	85191
LUN004	England_IA.SG	Kazakhstan_Turk.SG	Mbuti.DG	-0.0009	0.006621	-0.134	7886	7900	150365
LUN004	England_IA.SG	Kazakhstan_Andronovo.SG	Mbuti.DG	-0.0178	0.010415	-1.712	2851	2954	56404
LUN004	England_IA.SG	Kazakhstan_GoldenHordeAsian.SG	Mbuti.DG	-0.01	0.006561	-1.524	8119	8283	157153
LUN004	England_IA.SG	Kazakhstan_GoldenHordeEuro.SG	Mbuti.DG	0.003	0.008312	0.358	5187	5156	97022
LUN004	England_IA.SG	Russia_Tagar.SG	Mbuti.DG	-0.0065	0.004767	-1.364	8818	8933	166466
LUN004	England_IA.SG	Armenia_LchashenMetsamor.SG	Mbuti.DG	-0.0187	0.007117	-2.633	6378	6622	123242
LUN004	England_IA.SG	Russia_UstIda_EBA.SG	Mbuti.DG	-0.0004	0.006359	-0.06	6430	6434	125096
LUN004	England_IA.SG	Mongolia_XiongNu_WE.SG	Mbuti.DG	-0.0067	0.006335	-1.057	7869	7975	152576
LUN004	England_IA.SG	Mongolia_XiongNu.SG	Mbuti.DG	0.0023	0.005572	0.409	8647	8607	167172
LUN004	England_IA.SG	Kyrgyzstan_TianShanSaka.SG	Mbuti.DG	-0.0095	0.005065	-1.881	8635	8801	164957
LUN004	England_IA.SG	Kyrgyzstan_OutTianShanSaka.SG	Mbuti.DG	-0.0105	0.007627	-1.371	6113	6242	116536
LUN004	England_IA.SG	Kyrgyzstan_Turk.SG	Mbuti.DG	-0.0039	0.010576	-0.369	2596	2616	50497
LUN004	England_IA.SG	Kazakhstan_Kimak.SG	Mbuti.DG	0.0162	0.013052	1.244	1573	1523	29861
LUN004	England_IA.SG	Anatolia_Ottoman.SG	Mbuti.DG	-0.0126	0.007502	-1.679	4945	5071	96353
LUN004	England_IA.SG	Anatolia_IA.SG	Mbuti.DG	-0.0097	0.008631	-1.123	4206	4289	81188
LUN004	England_IA.SG	Anatolia_MLBA.SG	Mbuti.DG	-0.0003	0.005749	-0.049	8465	8469	160450
LUN004	England_IA.SG	Anatolia_EBA.SG	Mbuti.DG	-0.0062	0.006182	-0.995	7690	7785	147610
LUN004	England_IA.SG	Germany_Early_Medieval_normskull.SG	Mbuti.DG	-0.0094	0.004685	-2.008	8912	9081	167195
LUN004	England_IA.SG	Germany_Early_Medieval_elongskull.SG	Mbuti.DG	0.0004	0.007641	0.059	4879	4875	91954
LUN004	England_IA.SG	Germany_Late_Roman.SG	Mbuti.DG	-0.0016	0.007053	-0.222	8342	8369	155914
LUN004	England_IA.SG	Russia_Crimea_Pantikapaion.SG	Mbuti.DG	0.0015	0.010445	0.148	2888	2879	54469
LUN004	England_IA.SG	Russia_Early_Sarmatian.SG	Mbuti.DG	0.01	0.014039	0.709	1338	1311	24692
LUN004	England_IA.SG	Serbia_Medieval_Gepidian.SG	Mbuti.DG	-0.0108	0.010429	-1.035	2938	3002	56343
LUN004	England_IA.SG	Sweden_VikingAge.1stG.shortdist.SG	Mbuti.DG	-0.0084	0.005635	-1.482	8919	9069	166868
LUN004	England_IA.SG	Sweden_VikingAge.local.SG	Mbuti.DG	-0.0071	0.005484	-1.291	8486	8607	159151
LUN004	England_IA.SG	Sweden_VikingAge.outliers.SG	Mbuti.DG	0.007	0.009548	0.735	2851	2811	52914
LUN004	England_IA.SG	Sweden_VikingAge.SG	Mbuti.DG	-0.0089	0.005608	-1.581	8918	9078	166473
LUN004	England_IA.SG	Sweden_VikingAge.1stG.longdist.SG	Mbuti.DG	-0.0093	0.006314	-1.476	7150	7285	134686
LUN004	England_IA.SG	Sweden_VikingAge.2ndG.SG	Mbuti.DG	-0.0019	0.009738	-0.198	3069	3081	57640
LUN004	England_IA.SG	Hungary_Langobard.SG	Mbuti.DG	-0.0042	0.00436	-0.972	8989	9065	167330
LUN004	England_IA.SG	Russia_Late_Sarmatian.SG	Mbuti.DG	-0.0072	0.0056	-1.294	8577	8702	160771
LUN004	England_IA.SG	Moldova_Cimmerian.SG	Mbuti.DG	-0.0019	0.006822	-0.272	5869	5891	110042
LUN004	England_IA.SG	Scythian_NE.SG	Mbuti.DG	-0.011	0.005751	-1.911	8669	8861	163276
LUN004	England_IA.SG	Scythian_SC.SG	Mbuti.DG	-0.0019	0.011452	-0.163	1970	1977	37513
LUN004	England_IA.SG	Scythian_SE.SG	Mbuti.DG	-0.0058	0.006279	-0.919	7129	7211	133548
LUN004	England_IA.SG	Scythian_CC.SG	Mbuti.DG	-0.0031	0.006818	-0.45	6871	6914	127556
LUN004	England_IA.SG	Iceland_Pre_Christian.SG	Mbuti.DG	-0.0073	0.004394	-1.657	8931	9062	167279
LUN004	England_IA.SG	Iceland_Early_Christian.SG	Mbuti.DG	0.0057	0.007498	0.76	5006	4949	95200
LUN004	England_IA.SG	Estonia_Medieval.SG	Mbuti.DG	0.0002	0.006535	0.031	6405	6402	119609
LUN004	England_IA.SG	Estonia_IA.SG	Mbuti.DG	-0.0074	0.006181	-1.199	6849	6952	128952
LUN004	England_IA.SG	Estonia_BA.SG	Mbuti.DG	-0.011	0.005631	-1.96	8086	8267	152063
LUN004	England_IA.SG	Sweden_Megalithic.SG	Mbuti.DG	-0.0097	0.005078	-1.917	8911	9086	167179
LUN004	England_IA.SG	Czech_Megalithic.SG	Mbuti.DG	-0.0055	0.007826	-0.707	5910	5976	112178
LUN004	England_IA.SG	Russia_EarlySarmatian_SouthernUrals.SG	Mbuti.DG	-0.0134	0.006485	-2.064	6708	6890	126853
LUN004	England_IA.SG	Ukraine_IA_WesternScythian.SG	Mbuti.DG	0.0112	0.006612	1.694	6046	5912	112128
LUN004	England_IA.SG	Ukraine_Chernyakhiv.SG	Mbuti.DG	0.0002	0.011079	0.019	2230	2229	41512
LUN004	England_IA.SG	UK_Mesolithic.SG	Mbuti.DG	-0.0048	0.006714	-0.713	8566	8648	159989
LUN004	England_IA.SG	Italy_IA_Republic.SG	Mbuti.DG	-0.0075	0.00487	-1.544	8921	9056	166366
LUN004	England_IA.SG	Italy_LA_oCentralEuropean.SG	Mbuti.DG	-0.0093	0.004769	-1.943	8891	9057	166336
LUN004	England_IA.SG	Italy_LA.SG	Mbuti.DG	-0.0037	0.004421	-0.829	8876	8942	166383
LUN004	England_IA.SG	Italy_Imperial.SG	Mbuti.DG	-0.0044	0.004247	-1.046	8849	8928	166387
LUN004	England_IA.SG	Italy_Medieval_EarlyModern_oCentralEuropean.SG	Mbuti.DG	-0.0036	0.004453	-0.811	8945	9010	166379
LUN004	England_IA.SG	Italy_Medieval_EarlyModern.SG	Mbuti.DG	-0.0069	0.004408	-1.559	8856	8979	166385
LUN004	England_IA.SG	Italy_IA_Republic_oEasternMediterranean.SG	Mbuti.DG	-0.0037	0.005607	-0.661	8556	8619	160868
LUN004	England_IA.SG	Sweden_BAC.SG	Mbuti.DG	-0.0095	0.006752	-1.405	7799	7948	146174
LUN004	England_IA.SG	Estonia_CWC.SG	Mbuti.DG	-0.0017	0.007329	-0.238	7084	7109	132551
LUN004	England_IA.SG	Poland_CWC.SG	Mbuti.DG	-0.007	0.007953	-0.878	6037	6122	113579
LUN004	England_IA.SG	Sweden_FBC.SG	Mbuti.DG	-0.0063	0.008346	-0.758	4632	4691	86349

## Sheet: D(BAL003,EnglandRoman;ancient,O
W	X	Y	Z	D	stderr	Zscore	BABA	ABBA	nsnps
BAL003	England_Roman.SG	Russia_MA1_HG.SG	Mbuti.DG	0.0056	0.006661	0.839	7704	7619	144471
BAL003	England_Roman.SG	Russia_AfontovaGora2.SG	Mbuti.DG	-0.0064	0.017072	-0.376	785	795	14943
BAL003	England_Roman.SG	Iberia_Roman	Mbuti.DG	0.0078	0.00443	1.761	10169	10011	187941
BAL003	England_Roman.SG	Western_Steppe_MLBA	Mbuti.DG	0.0014	0.003632	0.395	11153	11121	204987
BAL003	England_Roman.SG	England_MBA	Mbuti.DG	0.0025	0.0041	0.62	10351	10298	191039
BAL003	England_Roman.SG	Czech_Bell_Beaker	Mbuti.DG	0.0005	0.003852	0.141	10860	10849	200318
BAL003	England_Roman.SG	Hungary_BA	Mbuti.DG	0.0097	0.005226	1.851	8641	8476	159533
BAL003	England_Roman.SG	Afanasievo	Mbuti.DG	0.0007	0.004059	0.173	10860	10845	200759
BAL003	England_Roman.SG	Central_Steppe_MLBA	Mbuti.DG	-0.0026	0.003829	-0.682	10789	10845	199778
BAL003	England_Roman.SG	BMAC	Mbuti.DG	0.0027	0.003768	0.725	10871	10811	203282
BAL003	England_Roman.SG	Kanai_MBA	Mbuti.DG	-0.0112	0.014053	-0.799	1197	1225	23303
BAL003	England_Roman.SG	Steppe_LBA	Mbuti.DG	0.0006	0.004187	0.132	10162	10151	189532
BAL003	England_Roman.SG	Satan_MLBA_Alakul	Mbuti.DG	-0.0065	0.006365	-1.015	8193	8299	154039
BAL003	England_Roman.SG	UK_Neolithic	Mbuti.DG	0.0053	0.004026	1.323	11013	10897	201801
BAL003	England_Roman.SG	Hungary_Bell_Beaker	Mbuti.DG	0.0017	0.005804	0.298	8386	8357	155983
BAL003	England_Roman.SG	Czech_Corded_Ware	Mbuti.DG	-0.0016	0.005514	-0.292	8135	8161	151791
BAL003	England_Roman.SG	England_CA_EBA	Mbuti.DG	0.0004	0.003989	0.105	10437	10428	192901
BAL003	England_Roman.SG	England_Bell_Beaker	Mbuti.DG	0.0041	0.003843	1.071	10926	10837	200377
BAL003	England_Roman.SG	Iberia_BA	Mbuti.DG	0.0056	0.003914	1.443	10880	10758	199399
BAL003	England_Roman.SG	Italy_Bell_Beaker	Mbuti.DG	0	0.005302	0.003	8683	8683	161783
BAL003	England_Roman.SG	EHG	Mbuti.DG	-0.0038	0.004872	-0.775	10226	10303	191276
BAL003	England_Roman.SG	Russia_Aldy_Bel_IA	Mbuti.DG	0.0115	0.012054	0.958	1723	1684	33022
BAL003	England_Roman.SG	Russia_Early_Sarmatian_IA	Mbuti.DG	0.0035	0.006207	0.557	6892	6845	128415
BAL003	England_Roman.SG	Iberia_Bell_Beaker	Mbuti.DG	0.0033	0.004309	0.773	10368	10299	191317
BAL003	England_Roman.SG	WHG	Mbuti.DG	0.0016	0.005249	0.299	10325	10293	190451
BAL003	England_Roman.SG	Steppe_MLBA_oWSHG	Mbuti.DG	0.0052	0.004955	1.05	9722	9621	180569
BAL003	England_Roman.SG	Iberia_Bell_Beaker_C	Mbuti.DG	-0.008	0.011069	-0.718	2330	2367	44081
BAL003	England_Roman.SG	Germany_LBK_EN	Mbuti.DG	0.0016	0.004057	0.403	11025	10989	203594
BAL003	England_Roman.SG	Sweden_Motala_HG	Mbuti.DG	-0.0016	0.005057	-0.314	10023	10055	186064
BAL003	England_Roman.SG	France_Bell_Beaker	Mbuti.DG	-0.0023	0.004726	-0.492	8814	8855	163669
BAL003	England_Roman.SG	Anatolia_N	Mbuti.DG	0.0025	0.003961	0.631	10991	10936	203647
BAL003	England_Roman.SG	Hungary_Bell_Beaker_EBA	Mbuti.DG	-0.0062	0.005012	-1.236	9173	9287	170955
BAL003	England_Roman.SG	Scotland_CA_EBA	Mbuti.DG	-0.0033	0.004637	-0.705	8982	9041	167298
BAL003	England_Roman.SG	Croatia_Early_IA	Mbuti.DG	-0.0063	0.00655	-0.964	7556	7652	140564
BAL003	England_Roman.SG	Iberia_Iberian	Mbuti.DG	0.0004	0.004999	0.085	8492	8484	158135
BAL003	England_Roman.SG	Iberia_C	Mbuti.DG	0.001	0.003995	0.257	10745	10723	198413
BAL003	England_Roman.SG	Iberia_BA_Cogotas	Mbuti.DG	0.0122	0.00712	1.712	5020	4899	92299
BAL003	England_Roman.SG	Iberia_Visigoth_Granada	Mbuti.DG	-0.0013	0.004778	-0.271	8927	8950	168226
BAL003	England_Roman.SG	Germany_Bell_Beaker	Mbuti.DG	0.0025	0.003883	0.633	10728	10675	197382
BAL003	England_Roman.SG	Iberia_Visigoth_Barcelona	Mbuti.DG	-0.0084	0.007509	-1.118	4388	4462	82082
BAL003	England_Roman.SG	France_Bell_Beaker_C	Mbuti.DG	0.0024	0.00548	0.446	8145	8105	150909
BAL003	England_Roman.SG	Iberia_Celtiberian	Mbuti.DG	-0.0008	0.005355	-0.148	8941	8955	166134
BAL003	England_Roman.SG	Netherlands_Bell_Beaker	Mbuti.DG	0.001	0.004906	0.21	8692	8674	161493
BAL003	England_Roman.SG	Parkhai_Anau_EN	Mbuti.DG	0.0011	0.004278	0.258	10256	10233	193092
BAL003	England_Roman.SG	Poland_Bell_Beaker	Mbuti.DG	0.0026	0.005055	0.517	9219	9170	170391
BAL003	England_Roman.SG	Steppe_MLBA_oBMAC	Mbuti.DG	0.0012	0.004394	0.27	10082	10058	187011
BAL003	England_Roman.SG	England_Bell_Beaker_EBA	Mbuti.DG	0.0013	0.008096	0.159	4546	4535	83982
BAL003	England_Roman.SG	Hajji_Firuz_IA	Mbuti.DG	0.0013	0.004268	0.295	10058	10033	189309
BAL003	England_Roman.SG	Scotland_MBA	Mbuti.DG	0.0028	0.00492	0.57	9192	9140	170111
BAL003	England_Roman.SG	Wales_EBA	Mbuti.DG	-0.0149	0.019731	-0.755	687	708	13176
BAL003	England_Roman.SG	England_EMBA	Mbuti.DG	0.0009	0.007543	0.125	5416	5406	100590
BAL003	England_Roman.SG	Scotland_LBA	Mbuti.DG	0.001	0.004829	0.215	9405	9386	174086
BAL003	England_Roman.SG	Swat_Medieval	Mbuti.DG	0.0034	0.004994	0.681	9042	8981	169790
BAL003	England_Roman.SG	Dali_EBA	Mbuti.DG	-0.0094	0.006644	-1.407	7217	7353	136529
BAL003	England_Roman.SG	UK_Mesolithic	Mbuti.DG	0.0024	0.00607	0.39	7917	7879	146013
BAL003	England_Roman.SG	France_MN	Mbuti.DG	-0.0049	0.005313	-0.924	9209	9299	172174
BAL003	England_Roman.SG	Czech_Starounetice_EBA	Mbuti.DG	0.0122	0.007234	1.685	6610	6451	121446
BAL003	England_Roman.SG	Czech_Protounetice_EBA	Mbuti.DG	0.0109	0.017457	0.626	787	770	14853
BAL003	England_Roman.SG	Czech_Unetice_EBA	Mbuti.DG	-0.0013	0.008386	-0.151	4003	4013	73361
BAL003	England_Roman.SG	Hungary_LCA	Mbuti.DG	0.0016	0.00589	0.264	7979	7954	147921
BAL003	England_Roman.SG	Czech_EBA	Mbuti.DG	0.0029	0.005268	0.546	8990	8939	166327
BAL003	England_Roman.SG	Czech_N	Mbuti.DG	0.0084	0.005365	1.567	8947	8798	165178
BAL003	England_Roman.SG	Switzerland_Bell_Beaker	Mbuti.DG	-0.0115	0.009786	-1.172	2477	2535	46474
BAL003	England_Roman.SG	Bulgaria_IA	Mbuti.DG	0.0042	0.007221	0.584	6683	6626	123362
BAL003	England_Roman.SG	Scotland_Bell_Beaker	Mbuti.DG	-0.0006	0.005767	-0.098	7906	7915	146532
BAL003	England_Roman.SG	SPGT	Mbuti.DG	0.0015	0.003622	0.41	10827	10794	203553
BAL003	England_Roman.SG	Poland_Chopice_Vesele_Culture	Mbuti.DG	-0.0001	0.005882	-0.014	8152	8153	151387
BAL003	England_Roman.SG	Iberia_EBA	Mbuti.DG	-0.0034	0.007763	-0.442	4734	4767	88963
BAL003	England_Roman.SG	BMAC2	Mbuti.DG	-0.007	0.015461	-0.452	1020	1034	19168
BAL003	England_Roman.SG	Anatolia_EBA	Mbuti.DG	-0.0007	0.005333	-0.122	9858	9871	184116
BAL003	England_Roman.SG	England_LBA	Mbuti.DG	0.0094	0.009849	0.954	2765	2713	51046
BAL003	England_Roman.SG	Swat_H	Mbuti.DG	0.0004	0.003754	0.104	10653	10645	200917
BAL003	England_Roman.SG	Italy_Langobard	Mbuti.DG	0	0.003976	0.012	10900	10899	201463
BAL003	England_Roman.SG	Iberia_Carolingian	Mbuti.DG	-0.003	0.007736	-0.384	4341	4367	81248
BAL003	England_Roman.SG	Latvia_BA	Mbuti.DG	-0.002	0.004209	-0.482	10318	10360	191572
BAL003	England_Roman.SG	Sweden_LNBA	Mbuti.DG	0.0017	0.007226	0.236	6430	6408	120079
BAL003	England_Roman.SG	Lithuania_BA	Mbuti.DG	0.0042	0.007034	0.594	5468	5423	101607
BAL003	England_Roman.SG	Gibraltar_BA	Mbuti.DG	-0.0035	0.008525	-0.415	4073	4102	76192
BAL003	England_Roman.SG	Indus_Periphery	Mbuti.DG	0.0013	0.004752	0.265	8490	8468	162136
BAL003	England_Roman.SG	Shahr_I_Sokhta_BA1	Mbuti.DG	0.0023	0.004562	0.495	8840	8800	167253
BAL003	England_Roman.SG	Shahr_I_Sokhta_BA3	Mbuti.DG	0.0265	0.019234	1.378	645	612	11866
BAL003	England_Roman.SG	Iberia_Greek	Mbuti.DG	0.016	0.010053	1.596	2859	2769	52665
BAL003	England_Roman.SG	Iberia_LRoman_Medieval	Mbuti.DG	0.026	0.016649	1.562	856	813	16203
BAL003	England_Roman.SG	Iberia_Hellenistic	Mbuti.DG	0.0028	0.005341	0.527	8729	8680	161384
BAL003	England_Roman.SG	Geoksyur_EN	Mbuti.DG	-0.0021	0.004253	-0.497	9525	9566	180925
BAL003	England_Roman.SG	Iberia_BellBeaker	Mbuti.DG	0.0072	0.012994	0.552	1445	1425	27051
BAL003	England_Roman.SG	Iberia_Hellenistic_B	Mbuti.DG	0.0083	0.008446	0.987	4011	3945	74912
BAL003	England_Roman.SG	Iberia_Medieval	Mbuti.DG	-0.0014	0.005307	-0.272	8170	8193	151927
BAL003	England_Roman.SG	Iberia_Visigoth_Girona	Mbuti.DG	0.0026	0.005072	0.507	8238	8196	152567
BAL003	England_Roman.SG	Central_Steppe_EMBA	Mbuti.DG	-0.0034	0.005154	-0.657	9139	9201	171041
BAL003	England_Roman.SG	Iberia_Tartessian	Mbuti.DG	-0.0285	0.014766	-1.932	1077	1140	20762
BAL003	England_Roman.SG	Aigyrzhal_BA	Mbuti.DG	-0.0055	0.005954	-0.925	7617	7701	144431
BAL003	England_Roman.SG	Mereke_EBA_Yamnaya	Mbuti.DG	0.0043	0.005206	0.829	9113	9034	170091
BAL003	England_Roman.SG	Iberia_IA	Mbuti.DG	0.0136	0.005986	2.267	8345	8121	152955
BAL003	England_Roman.SG	Ksirov_H_Kushan	Mbuti.DG	-0.002	0.006213	-0.321	7028	7056	132595
BAL003	England_Roman.SG	Iberia_LBA_Cogotas	Mbuti.DG	-0.0034	0.00573	-0.586	9300	9363	174528
BAL003	England_Roman.SG	Iberia_Islamic	Mbuti.DG	-0.0057	0.004847	-1.179	9228	9334	174259
BAL003	England_Roman.SG	Hungary_Avar	Mbuti.DG	0.0055	0.006492	0.851	7721	7636	142256
BAL003	England_Roman.SG	Hungary_Langobard	Mbuti.DG	0.0007	0.003906	0.179	10722	10707	198170
BAL003	England_Roman.SG	Iberia_IA_PreIberian	Mbuti.DG	-0.0216	0.014528	-1.486	1163	1214	21727
BAL003	England_Roman.SG	Anatolia_C	Mbuti.DG	-0.0039	0.007961	-0.486	5356	5397	101122
BAL003	England_Roman.SG	Kura-Araxes	Mbuti.DG	-0.0028	0.005481	-0.511	8192	8238	154685
BAL003	England_Roman.SG	Steppe_Maykop	Mbuti.DG	-0.0039	0.004842	-0.813	9412	9487	177406
BAL003	England_Roman.SG	North_Caucasus	Mbuti.DG	-0.0022	0.005279	-0.408	8134	8169	152415
BAL003	England_Roman.SG	Maykop	Mbuti.DG	-0.0021	0.008081	-0.263	3760	3776	70319
BAL003	England_Roman.SG	Dolmen_LBA	Mbuti.DG	-0.0052	0.018808	-0.277	581	587	11042
BAL003	England_Roman.SG	Eneolithic_Caucasus	Mbuti.DG	-0.0036	0.007161	-0.496	6371	6416	120581
BAL003	England_Roman.SG	Maykop_Novosvobodnaya	Mbuti.DG	0.005	0.006003	0.838	7243	7171	135610
BAL003	England_Roman.SG	Late_North_Caucasus	Mbuti.DG	0.0008	0.004911	0.157	9364	9349	174850
BAL003	England_Roman.SG	Catacomb	Mbuti.DG	0.0039	0.005408	0.729	8267	8202	153071
BAL003	England_Roman.SG	Late_Maykop	Mbuti.DG	-0.0068	0.005609	-1.214	8369	8483	159039
BAL003	England_Roman.SG	Lola	Mbuti.DG	-0.011	0.006842	-1.612	7435	7601	140078
BAL003	England_Roman.SG	Eneolithic_steppe	Mbuti.DG	-0.0019	0.004881	-0.388	9659	9696	179818
BAL003	England_Roman.SG	Yamnaya_Caucasus	Mbuti.DG	0.0012	0.005727	0.207	7572	7554	141421
BAL003	England_Roman.SG	Chanchar_LBA	Mbuti.DG	-0.0021	0.006847	-0.302	6888	6916	128513
BAL003	England_Roman.SG	Germany_Lech_EBA	Mbuti.DG	-0.0016	0.00421	-0.369	10516	10549	194567
BAL003	England_Roman.SG	Germany_CordedWare_Tauber	Mbuti.DG	0.0142	0.016235	0.877	860	836	16378
BAL003	England_Roman.SG	Germany_Lech_BellBeaker	Mbuti.DG	0.0016	0.004594	0.341	9825	9794	182359
BAL003	England_Roman.SG	England_Emedieval.SG	Mbuti.DG	-0.0001	0.004027	-0.027	11215	11217	206309
BAL003	England_Roman.SG	Hungary_Prescythian_IA.SG	Mbuti.DG	0.0075	0.006558	1.147	7549	7436	138959
BAL003	England_Roman.SG	WHG.SG	Mbuti.DG	0.0074	0.005016	1.467	10929	10769	199642
BAL003	England_Roman.SG	Sweden_HG.SG	Mbuti.DG	-0.0022	0.005836	-0.384	10131	10177	185879
BAL003	England_Roman.SG	Sweden_PWC.SG	Mbuti.DG	0.0023	0.005385	0.425	10680	10631	195067
BAL003	England_Roman.SG	Sweden_TRB_MN.SG	Mbuti.DG	-0.0022	0.006434	-0.34	7147	7179	134247
BAL003	England_Roman.SG	EHG.SG	Mbuti.DG	-0.0063	0.006174	-1.017	9455	9575	176093
BAL003	England_Roman.SG	Denmark_BA.SG	Mbuti.DG	0.0194	0.014686	1.318	1106	1064	20825
BAL003	England_Roman.SG	Denmark_LN.SG	Mbuti.DG	0.0143	0.011388	1.254	1861	1808	35223
BAL003	England_Roman.SG	Denmark_MN_B.SG	Mbuti.DG	0.0051	0.010517	0.483	2557	2531	48789
BAL003	England_Roman.SG	Sweden_LN.SG	Mbuti.DG	-0.0038	0.005229	-0.724	10321	10400	192549
BAL003	England_Roman.SG	Poland_Unetice_EBA.SG	Mbuti.DG	0.0026	0.006221	0.425	6699	6663	125473
BAL003	England_Roman.SG	Sweden_IA.SG	Mbuti.DG	-0.0038	0.007371	-0.521	5890	5935	112124
BAL003	England_Roman.SG	Sweden_BA.SG	Mbuti.DG	-0.0029	0.013281	-0.215	1452	1460	27380
BAL003	England_Roman.SG	Russia_EBA_Yamnaya_Kalmykia.SG	Mbuti.DG	0.0013	0.005043	0.257	10042	10016	187881
BAL003	England_Roman.SG	Hungary_Vatya.SG	Mbuti.DG	0.0056	0.005557	1.014	9100	8998	167857
BAL003	England_Roman.SG	Denmark_LBA.SG	Mbuti.DG	-0.0075	0.017451	-0.43	827	840	15259
BAL003	England_Roman.SG	Hungary_Maros.SG	Mbuti.DG	-0.005	0.007769	-0.646	3618	3654	68145
BAL003	England_Roman.SG	Armenia_LBA.SG	Mbuti.DG	-0.0008	0.008565	-0.088	3389	3394	65581
BAL003	England_Roman.SG	Poland_Corded_Ware_Proto_Unetice.SG	Mbuti.DG	-0.0246	0.015292	-1.607	1045	1098	20502
BAL003	England_Roman.SG	Germany_Corded_Ware.SG	Mbuti.DG	-0.0001	0.009438	-0.016	3082	3083	57858
BAL003	England_Roman.SG	Italy_Remedello_BA.SG	Mbuti.DG	0.0084	0.008233	1.015	3619	3559	69101
BAL003	England_Roman.SG	Russia_IA.SG	Mbuti.DG	-0.0009	0.004316	-0.217	10857	10877	203594
BAL003	England_Roman.SG	Russia_LBA.SG	Mbuti.DG	0.0254	0.010741	2.363	2171	2064	40934
BAL003	England_Roman.SG	Czech_Bell_Beaker.SG	Mbuti.DG	0.0045	0.013463	0.337	1367	1354	25778
BAL003	England_Roman.SG	Czech_Early_Slav.SG	Mbuti.DG	0.008	0.006745	1.185	6953	6843	129935
BAL003	England_Roman.SG	Czech_Starounetice_EBA.SG	Mbuti.DG	0.01	0.00743	1.341	6723	6590	125706
BAL003	England_Roman.SG	Czech_Unetice_EBA.SG	Mbuti.DG	-0.0022	0.012206	-0.18	1678	1686	33172
BAL003	England_Roman.SG	CHG.SG	Mbuti.DG	-0.0038	0.005215	-0.732	10986	11071	206225
BAL003	England_Roman.SG	UK_Neolithic.SG	Mbuti.DG	0.0028	0.003935	0.702	11252	11190	206320
BAL003	England_Roman.SG	Ireland_BA.SG	Mbuti.DG	-0.0008	0.004734	-0.178	11173	11192	206310
BAL003	England_Roman.SG	England_IA.SG	Mbuti.DG	-0.0007	0.004568	-0.157	11215	11231	205986
BAL003	England_Roman.SG	Russia_Zevakino_Chilikta_IA.SG	Mbuti.DG	-0.0093	0.008358	-1.111	3845	3918	73258
BAL003	England_Roman.SG	Kyrgyzstan_TianShanHun.SG	Mbuti.DG	0.0013	0.003741	0.348	11020	10991	206302
BAL003	England_Roman.SG	Kyrgyzstan_Nomad_Med.SG	Mbuti.DG	0.0007	0.004635	0.154	10450	10435	199114
BAL003	England_Roman.SG	Kazakhstan_CentralSaka.SG	Mbuti.DG	0.0017	0.004451	0.376	10715	10679	200343
BAL003	England_Roman.SG	Czech_HallstattBylany.SG	Mbuti.DG	0.0065	0.00635	1.028	6591	6505	121662
BAL003	England_Roman.SG	Kyrgyzstan_Nomad_modern.SG	Mbuti.DG	0.0061	0.006846	0.891	6608	6528	124467
BAL003	England_Roman.SG	Slovakia_Poprad.SG	Mbuti.DG	-0.0055	0.00803	-0.687	4555	4605	85121
BAL003	England_Roman.SG	Kazakhstan_Kangju.SG	Mbuti.DG	0.0007	0.004443	0.147	10691	10677	200420
BAL003	England_Roman.SG	Kazakhstan_Nomad_Med.SG	Mbuti.DG	-0.0014	0.004891	-0.287	9557	9584	181086
BAL003	England_Roman.SG	Kazakhstan_OutTianShanHun.SG	Mbuti.DG	0.0093	0.008369	1.113	3518	3453	66393
BAL003	England_Roman.SG	Kazakhstan_Nomad_IA.SG	Mbuti.DG	-0.0019	0.004822	-0.4	10741	10782	200462
BAL003	England_Roman.SG	Kazakhstan_TianShanSaka.SG	Mbuti.DG	-0.0136	0.01883	-0.721	642	660	12700
BAL003	England_Roman.SG	Russia_Sarmatian.SG	Mbuti.DG	-0.0012	0.005257	-0.234	9330	9353	176347
BAL003	England_Roman.SG	Russia_Nomad_Med.SG	Mbuti.DG	-0.0014	0.006767	-0.21	6619	6638	123749
BAL003	England_Roman.SG	Russia_Alan.SG	Mbuti.DG	0.0005	0.004345	0.125	10997	10985	204971
BAL003	England_Roman.SG	Lithuania_Late_Antiquity.SG	Mbuti.DG	0.016	0.015641	1.024	1094	1059	19672
BAL003	England_Roman.SG	Kazakhstan_Nomad_HP.SG	Mbuti.DG	0.0052	0.005253	0.987	10435	10327	198201
BAL003	England_Roman.SG	Kazakhstan_Kipchak.SG	Mbuti.DG	0.0041	0.005389	0.765	10148	10064	190867
BAL003	England_Roman.SG	Kazakhstan_OutCentralSaka.SG	Mbuti.DG	0.0013	0.007916	0.161	4581	4569	86177
BAL003	England_Roman.SG	Russia_SaltovoMayaki.SG	Mbuti.DG	0.0043	0.016451	0.26	913	905	17690
BAL003	England_Roman.SG	Hungary_Scythian.SG	Mbuti.DG	0.0093	0.004739	1.959	10244	10055	189393
BAL003	England_Roman.SG	Hungary_Med.SG	Mbuti.DG	-0.0042	0.009077	-0.463	3337	3365	62865
BAL003	England_Roman.SG	Kazakhstan_Wusun.SG	Mbuti.DG	0.0056	0.004736	1.187	10690	10570	198623
BAL003	England_Roman.SG	Kazakhstan_Sarmatian.SG	Mbuti.DG	0.0033	0.005689	0.587	8081	8027	154105
BAL003	England_Roman.SG	Kazakhstan_Karakhanid.SG	Mbuti.DG	0.0013	0.005312	0.243	8917	8894	169355
BAL003	England_Roman.SG	Kazakhstan_His.SG	Mbuti.DG	-0.0101	0.015099	-0.667	997	1017	18863
BAL003	England_Roman.SG	Kazakhstan_Nomad_Hun_Sarmatian.SG	Mbuti.DG	0.0148	0.005785	2.562	9182	8914	174040
BAL003	England_Roman.SG	Kazakhstan_Karluk.SG	Mbuti.DG	0.006	0.005055	1.191	10694	10566	200557
BAL003	England_Roman.SG	Kazakhstan_OutTurk.SG	Mbuti.DG	0.0069	0.00755	0.912	5543	5467	104900
BAL003	England_Roman.SG	Kazakhstan_Turk.SG	Mbuti.DG	-0.0024	0.005662	-0.426	9741	9788	185048
BAL003	England_Roman.SG	Kazakhstan_Andronovo.SG	Mbuti.DG	0.0018	0.008806	0.21	3618	3605	69154
BAL003	England_Roman.SG	Kazakhstan_GoldenHordeAsian.SG	Mbuti.DG	0.0068	0.006247	1.083	10258	10120	193378
BAL003	England_Roman.SG	Kazakhstan_GoldenHordeEuro.SG	Mbuti.DG	-0.0062	0.007126	-0.864	6372	6451	119153
BAL003	England_Roman.SG	Russia_Tagar.SG	Mbuti.DG	-0.0024	0.004155	-0.578	10980	11033	205200
BAL003	England_Roman.SG	Armenia_LchashenMetsamor.SG	Mbuti.DG	0.0059	0.006054	0.973	8116	8021	151723
BAL003	England_Roman.SG	Russia_UstIda_EBA.SG	Mbuti.DG	0.0131	0.005917	2.207	8101	7892	153742
BAL003	England_Roman.SG	Mongolia_XiongNu_WE.SG	Mbuti.DG	0.0044	0.005596	0.792	9839	9752	187748
BAL003	England_Roman.SG	Mongolia_XiongNu.SG	Mbuti.DG	0.0005	0.004937	0.096	10722	10712	206110
BAL003	England_Roman.SG	Kyrgyzstan_TianShanSaka.SG	Mbuti.DG	0.0024	0.004289	0.57	10910	10857	203280
BAL003	England_Roman.SG	Kyrgyzstan_OutTianShanSaka.SG	Mbuti.DG	0.0048	0.006504	0.742	7701	7628	143140
BAL003	England_Roman.SG	Kyrgyzstan_Turk.SG	Mbuti.DG	0.0024	0.008835	0.27	3244	3228	61937
BAL003	England_Roman.SG	Kazakhstan_Kimak.SG	Mbuti.DG	0.0069	0.011137	0.616	1941	1915	36656
BAL003	England_Roman.SG	Anatolia_Ottoman.SG	Mbuti.DG	-0.0023	0.007006	-0.323	6204	6232	118194
BAL003	England_Roman.SG	Anatolia_IA.SG	Mbuti.DG	-0.0054	0.007239	-0.744	5136	5191	99523
BAL003	England_Roman.SG	Anatolia_MLBA.SG	Mbuti.DG	-0.0042	0.004898	-0.853	10446	10534	197601
BAL003	England_Roman.SG	Anatolia_EBA.SG	Mbuti.DG	0.0015	0.005254	0.288	9552	9523	181710
BAL003	England_Roman.SG	Germany_Early_Medieval_normskull.SG	Mbuti.DG	-0.0012	0.004224	-0.289	11161	11188	206105
BAL003	England_Roman.SG	Germany_Early_Medieval_elongskull.SG	Mbuti.DG	-0.0022	0.006213	-0.36	6007	6034	112825
BAL003	England_Roman.SG	Germany_Late_Roman.SG	Mbuti.DG	0.003	0.005855	0.516	10367	10304	191873
BAL003	England_Roman.SG	Russia_Crimea_Pantikapaion.SG	Mbuti.DG	-0.0058	0.009125	-0.63	3509	3550	66731
BAL003	England_Roman.SG	Russia_Early_Sarmatian.SG	Mbuti.DG	-0.0143	0.01201	-1.194	1628	1675	30433
BAL003	England_Roman.SG	Serbia_Medieval_Gepidian.SG	Mbuti.DG	-0.0045	0.008989	-0.503	3609	3642	69008
BAL003	England_Roman.SG	Sweden_VikingAge.1stG.shortdist.SG	Mbuti.DG	-0.0006	0.004853	-0.119	11147	11160	205722
BAL003	England_Roman.SG	Sweden_VikingAge.local.SG	Mbuti.DG	0.0083	0.004751	1.745	10707	10531	196124
BAL003	England_Roman.SG	Sweden_VikingAge.SG	Mbuti.DG	0.0122	0.008714	1.405	3559	3473	65002
BAL003	England_Roman.SG	Sweden_VikingAge.SG	Mbuti.DG	-0.0024	0.004858	-0.504	11141	11195	205166
BAL003	England_Roman.SG	Sweden_VikingAge.1stG.longdist.SG	Mbuti.DG	0.0032	0.005825	0.556	8949	8891	165711
BAL003	England_Roman.SG	Sweden_VikingAge.2ndG.SG	Mbuti.DG	-0.0043	0.008037	-0.541	3770	3803	70749
BAL003	England_Roman.SG	Hungary_Langobard.SG	Mbuti.DG	0.0014	0.003899	0.367	11214	11182	206321
BAL003	England_Roman.SG	Russia_Late_Sarmatian.SG	Mbuti.DG	0.0021	0.004729	0.447	10737	10691	198028
BAL003	England_Roman.SG	Moldova_Cimmerian.SG	Mbuti.DG	0.0013	0.006244	0.205	7281	7262	135087
BAL003	England_Roman.SG	Scythian_NE.SG	Mbuti.DG	0.0046	0.004901	0.937	10938	10838	201180
BAL003	England_Roman.SG	Scythian_SC.SG	Mbuti.DG	-0.0051	0.010302	-0.496	2420	2445	46065
BAL003	England_Roman.SG	Scythian_SE.SG	Mbuti.DG	0.0047	0.005342	0.885	8885	8802	164123
BAL003	England_Roman.SG	Scythian_CC.SG	Mbuti.DG	0.011	0.005768	1.898	8527	8342	156406
BAL003	England_Roman.SG	Iceland_Pre_Christian.SG	Mbuti.DG	0.0003	0.003882	0.084	11173	11166	206261
BAL003	England_Roman.SG	Iceland_Early_Christian.SG	Mbuti.DG	0.0061	0.006572	0.931	6260	6184	116851
BAL003	England_Roman.SG	Estonia_Medieval.SG	Mbuti.DG	0.001	0.005964	0.175	7951	7934	146882
BAL003	England_Roman.SG	Estonia_IA.SG	Mbuti.DG	0.005	0.005459	0.919	8576	8490	158547
BAL003	England_Roman.SG	Estonia_BA.SG	Mbuti.DG	-0.0019	0.004595	-0.415	10107	10145	187245
BAL003	England_Roman.SG	Sweden_Megalithic.SG	Mbuti.DG	0.0052	0.004439	1.176	11224	11108	206114
BAL003	England_Roman.SG	Czech_Megalithic.SG	Mbuti.DG	0.0037	0.006594	0.556	7390	7336	138252
BAL003	England_Roman.SG	Russia_EarlySarmatian_SouthernUrals.SG	Mbuti.DG	0.0037	0.005797	0.633	8425	8364	155911
BAL003	England_Roman.SG	Ukraine_IA_WesternScythian.SG	Mbuti.DG	-0.001	0.005856	-0.164	7364	7378	137851
BAL003	England_Roman.SG	Ukraine_Chernyakhiv.SG	Mbuti.DG	0.0019	0.009949	0.188	2741	2730	50782
BAL003	England_Roman.SG	UK_Mesolithic.SG	Mbuti.DG	0.0028	0.005605	0.507	10779	10718	197127
BAL003	England_Roman.SG	Italy_IA_Republic.SG	Mbuti.DG	-0.0002	0.00409	-0.053	11117	11122	205087
BAL003	England_Roman.SG	Italy_LA_oCentralEuropean.SG	Mbuti.DG	0.0013	0.004079	0.322	11142	11113	205044
BAL003	England_Roman.SG	Italy_LA.SG	Mbuti.DG	0.0029	0.00372	0.789	11089	11024	205114
BAL003	England_Roman.SG	Italy_Imperial.SG	Mbuti.DG	0.0018	0.003535	0.512	11043	11003	205121
BAL003	England_Roman.SG	Italy_Medieval_EarlyModern_oCentralEuropean.SG	Mbuti.DG	0.0018	0.003828	0.468	11134	11094	205113
BAL003	England_Roman.SG	Italy_Medieval_EarlyModern.SG	Mbuti.DG	0.001	0.003603	0.27	11080	11059	205118
BAL003	England_Roman.SG	Italy_IA_Republic_oEasternMediterranean.SG	Mbuti.DG	-0.0029	0.004532	-0.649	10618	10681	198131
BAL003	England_Roman.SG	Sweden_BAC.SG	Mbuti.DG	0.0041	0.005867	0.691	9804	9725	179841
BAL003	England_Roman.SG	Estonia_CWC.SG	Mbuti.DG	0.0047	0.006426	0.737	8809	8726	163271
BAL003	England_Roman.SG	Poland_CWC.SG	Mbuti.DG	0.0103	0.006481	1.589	7563	7409	139571
BAL003	England_Roman.SG	Sweden_FBC.SG	Mbuti.DG	0.0044	0.007119	0.617	5799	5748	105969

## Sheet: D(LUN004,EnglandRoman;ancient,O
W	X	Y	Z	D	stderr	Zscore	BABA	ABBA	nsnps
LUN004	England_Roman.SG	Kazakhstan_His.SG	Mbuti.DG	-0.045	0.017392	-2.589	780	854	15352
LUN004	England_Roman.SG	Aigyrzhal_BA	Mbuti.DG	-0.0151	0.006223	-2.433	6051	6237	116776
LUN004	England_Roman.SG	Maykop_Novosvobodnaya	Mbuti.DG	-0.0122	0.005996	-2.033	5744	5885	109795
LUN004	England_Roman.SG	Chanchar_LBA	Mbuti.DG	-0.013	0.007005	-1.86	5434	5578	103588
LUN004	England_Roman.SG	Late_Maykop	Mbuti.DG	-0.0104	0.005908	-1.755	6721	6862	128713
LUN004	England_Roman.SG	Hungary_Bell_Beaker	Mbuti.DG	-0.0103	0.00599	-1.722	6622	6760	125946
LUN004	England_Roman.SG	Scotland_Bell_Beaker	Mbuti.DG	-0.0104	0.006302	-1.656	6282	6414	118280
LUN004	England_Roman.SG	Lola	Mbuti.DG	-0.0115	0.007338	-1.562	5928	6065	113313
LUN004	England_Roman.SG	Czech_Corded_Ware	Mbuti.DG	-0.0092	0.006065	-1.52	6455	6575	122600
LUN004	England_Roman.SG	England_Bell_Beaker_EBA	Mbuti.DG	-0.013	0.008775	-1.482	3556	3650	67527
LUN004	England_Roman.SG	Iberia_LBA_Cogotas	Mbuti.DG	-0.0086	0.005862	-1.469	7453	7583	141281
LUN004	England_Roman.SG	Armenia_LchashenMetsamor.SG	Mbuti.DG	-0.0094	0.006668	-1.412	6458	6581	123118
LUN004	England_Roman.SG	Swat_Medieval	Mbuti.DG	-0.0073	0.005306	-1.384	7220	7327	137352
LUN004	England_Roman.SG	Anatolia_IA.SG	Mbuti.DG	-0.0104	0.007668	-1.36	4170	4258	81149
LUN004	England_Roman.SG	Anatolia_C	Mbuti.DG	-0.0104	0.008304	-1.256	4270	4360	81627
LUN004	England_Roman.SG	Anatolia_EBA	Mbuti.DG	-0.0067	0.005411	-1.239	7875	7982	149024
LUN004	England_Roman.SG	Poland_Corded_Ware_Proto_Unetice.SG	Mbuti.DG	-0.02	0.016412	-1.217	844	879	16494
LUN004	England_Roman.SG	Indus_Periphery	Mbuti.DG	-0.0064	0.005257	-1.216	6742	6829	131049
LUN004	England_Roman.SG	Kanai_MBA	Mbuti.DG	-0.0186	0.015737	-1.183	961	997	18929
LUN004	England_Roman.SG	France_Bell_Beaker_C	Mbuti.DG	-0.0071	0.006182	-1.151	6453	6546	121869
LUN004	England_Roman.SG	Denmark_BA.SG	Mbuti.DG	-0.017	0.016323	-1.039	841	870	16546
LUN004	England_Roman.SG	Iberia_Visigoth_Girona	Mbuti.DG	-0.0058	0.00564	-1.037	6554	6631	123284
LUN004	England_Roman.SG	BMAC2	Mbuti.DG	-0.0175	0.017123	-1.022	779	806	15508
LUN004	England_Roman.SG	Steppe_Maykop	Mbuti.DG	-0.0053	0.005238	-1.017	7589	7671	143673
LUN004	England_Roman.SG	Kazakhstan_Andronovo.SG	Mbuti.DG	-0.0094	0.009319	-1.013	2882	2937	56343
LUN004	England_Roman.SG	Hungary_Maros.SG	Mbuti.DG	-0.0089	0.008859	-1.007	2909	2961	55150
LUN004	England_Roman.SG	Switzerland_Bell_Beaker	Mbuti.DG	-0.0105	0.01049	-1.003	1989	2032	37463
LUN004	England_Roman.SG	Hungary_Vatya.SG	Mbuti.DG	-0.0059	0.005998	-0.988	7237	7323	135847
LUN004	England_Roman.SG	Gibraltar_BA	Mbuti.DG	-0.0087	0.008946	-0.974	3224	3281	61356
LUN004	England_Roman.SG	Poland_Unetice_EBA.SG	Mbuti.DG	-0.0066	0.006774	-0.972	5309	5379	100977
LUN004	England_Roman.SG	Kazakhstan_OutTurk.SG	Mbuti.DG	-0.0077	0.008034	-0.964	4398	4466	85142
LUN004	England_Roman.SG	Iberia_Bell_Beaker	Mbuti.DG	-0.0044	0.004617	-0.958	8288	8362	155006
LUN004	England_Roman.SG	Bulgaria_IA	Mbuti.DG	-0.0068	0.007326	-0.927	5252	5324	99358
LUN004	England_Roman.SG	Sweden_TRB_MN.SG	Mbuti.DG	-0.0066	0.00723	-0.918	5731	5807	108473
LUN004	England_Roman.SG	Germany_CordedWare_Tauber	Mbuti.DG	-0.0167	0.018487	-0.902	667	690	13191
LUN004	England_Roman.SG	Latvia_BA	Mbuti.DG	-0.0041	0.004571	-0.899	8302	8371	155147
LUN004	England_Roman.SG	Germany_LBK_EN	Mbuti.DG	-0.0038	0.004196	-0.898	8850	8917	165011
LUN004	England_Roman.SG	Kura-Araxes	Mbuti.DG	-0.0053	0.005879	-0.896	6539	6609	125154
LUN004	England_Roman.SG	Russia_EarlySarmatian_SouthernUrals.SG	Mbuti.DG	-0.005	0.005982	-0.832	6727	6795	126739
LUN004	England_Roman.SG	Anatolia_Ottoman.SG	Mbuti.DG	-0.006	0.007316	-0.823	5031	5092	96300
LUN004	England_Roman.SG	Czech_Starounetice_EBA	Mbuti.DG	-0.0061	0.007482	-0.821	5188	5252	98031
LUN004	England_Roman.SG	Sweden_VikingAge.SG	Mbuti.DG	-0.0042	0.005112	-0.82	8969	9045	166334
LUN004	England_Roman.SG	Central_Steppe_MLBA	Mbuti.DG	-0.0031	0.003917	-0.79	8693	8747	161843
LUN004	England_Roman.SG	England_LBA	Mbuti.DG	-0.0085	0.010802	-0.789	2166	2203	41120
LUN004	England_Roman.SG	Kyrgyzstan_Nomad_modern.SG	Mbuti.DG	-0.0056	0.007485	-0.747	5326	5386	101340
LUN004	England_Roman.SG	Poland_Chopice_Vesele_Culture	Mbuti.DG	-0.0044	0.006112	-0.726	6512	6570	122405
LUN004	England_Roman.SG	Italy_Langobard	Mbuti.DG	-0.0029	0.004102	-0.708	8753	8804	163252
LUN004	England_Roman.SG	EHG.SG	Mbuti.DG	-0.0046	0.006572	-0.698	7674	7745	143046
LUN004	England_Roman.SG	Iberia_Visigoth_Granada	Mbuti.DG	-0.0034	0.004913	-0.69	7145	7194	136061
LUN004	England_Roman.SG	Iberia_IA_PreIberian	Mbuti.DG	-0.0113	0.016586	-0.684	929	950	17491
LUN004	England_Roman.SG	Iberia_BellBeaker	Mbuti.DG	-0.0098	0.014371	-0.68	1147	1169	22081
LUN004	England_Roman.SG	Sweden_Megalithic.SG	Mbuti.DG	-0.0031	0.004635	-0.678	8971	9028	167033
LUN004	England_Roman.SG	Scythian_NE.SG	Mbuti.DG	-0.0035	0.005186	-0.674	8765	8826	163136
LUN004	England_Roman.SG	Croatia_Early_IA	Mbuti.DG	-0.0047	0.007113	-0.666	6047	6104	113420
LUN004	England_Roman.SG	Estonia_BA.SG	Mbuti.DG	-0.0034	0.005178	-0.649	8143	8197	151917
LUN004	England_Roman.SG	Italy_IA_Republic_oEasternMediterranean.SG	Mbuti.DG	-0.0032	0.005005	-0.646	8589	8644	160736
LUN004	England_Roman.SG	Afanasievo	Mbuti.DG	-0.0027	0.004251	-0.632	8729	8776	162677
LUN004	England_Roman.SG	Iceland_Pre_Christian.SG	Mbuti.DG	-0.0025	0.003908	-0.627	8993	9037	167132
LUN004	England_Roman.SG	Kyrgyzstan_TianShanSaka.SG	Mbuti.DG	-0.0028	0.004515	-0.623	8741	8790	164822
LUN004	England_Roman.SG	Germany_Corded_Ware.SG	Mbuti.DG	-0.006	0.009832	-0.61	2470	2500	46661
LUN004	England_Roman.SG	Sweden_LNBA	Mbuti.DG	-0.0044	0.007696	-0.572	5104	5149	96820
LUN004	England_Roman.SG	Czech_Bell_Beaker.SG	Mbuti.DG	-0.0079	0.014055	-0.562	1093	1111	20942
LUN004	England_Roman.SG	Russia_Zevakino_Chilikta_IA.SG	Mbuti.DG	-0.0047	0.008806	-0.535	3155	3185	59607
LUN004	England_Roman.SG	Germany_Early_Medieval_normskull.SG	Mbuti.DG	-0.0023	0.004392	-0.534	9001	9044	167047
LUN004	England_Roman.SG	North_Caucasus	Mbuti.DG	-0.0028	0.00534	-0.521	6553	6590	123153
LUN004	England_Roman.SG	Lithuania_BA	Mbuti.DG	-0.0037	0.007401	-0.504	4316	4348	82230
LUN004	England_Roman.SG	Russia_Late_Sarmatian.SG	Mbuti.DG	-0.0025	0.004994	-0.499	8641	8684	160639
LUN004	England_Roman.SG	Germany_Bell_Beaker	Mbuti.DG	-0.0019	0.004155	-0.468	8611	8644	159944
LUN004	England_Roman.SG	Sweden_BAC.SG	Mbuti.DG	-0.003	0.006494	-0.455	7854	7901	146049
LUN004	England_Roman.SG	Russia_Nomad_Med.SG	Mbuti.DG	-0.0033	0.00729	-0.447	5363	5398	100751
LUN004	England_Roman.SG	Iberia_Bell_Beaker_C	Mbuti.DG	-0.0055	0.012337	-0.446	1895	1916	35850
LUN004	England_Roman.SG	Steppe_LBA	Mbuti.DG	-0.0019	0.004398	-0.431	8175	8206	153473
LUN004	England_Roman.SG	Iberia_Medieval	Mbuti.DG	-0.0023	0.00563	-0.412	6536	6566	122908
LUN004	England_Roman.SG	Italy_LA_oCentralEuropean.SG	Mbuti.DG	-0.0017	0.004295	-0.395	8946	8976	166187
LUN004	England_Roman.SG	Hungary_BA	Mbuti.DG	-0.0023	0.005789	-0.39	6841	6872	128836
LUN004	England_Roman.SG	Hungary_Bell_Beaker_EBA	Mbuti.DG	-0.002	0.005225	-0.383	7410	7440	138535
LUN004	England_Roman.SG	Kazakhstan_Kangju.SG	Mbuti.DG	-0.0018	0.004848	-0.374	8632	8664	162537
LUN004	England_Roman.SG	Netherlands_Bell_Beaker	Mbuti.DG	-0.0019	0.005141	-0.371	6968	6994	130528
LUN004	England_Roman.SG	Russia_MA1_HG.SG	Mbuti.DG	-0.0028	0.0075	-0.369	6192	6227	117161
LUN004	England_Roman.SG	Geoksyur_EN	Mbuti.DG	-0.0017	0.004805	-0.362	7696	7723	146519
LUN004	England_Roman.SG	Iberia_Iberian	Mbuti.DG	-0.0019	0.005453	-0.35	6831	6857	127807
LUN004	England_Roman.SG	Iberia_Islamic	Mbuti.DG	-0.0017	0.004847	-0.349	7441	7466	140976
LUN004	England_Roman.SG	Eneolithic_Caucasus	Mbuti.DG	-0.0025	0.007249	-0.346	5109	5135	97246
LUN004	England_Roman.SG	England_MBA	Mbuti.DG	-0.0014	0.004284	-0.327	8320	8343	154689
LUN004	England_Roman.SG	Germany_Lech_EBA	Mbuti.DG	-0.0014	0.004393	-0.326	8462	8487	157603
LUN004	England_Roman.SG	UK_Mesolithic	Mbuti.DG	-0.0022	0.007021	-0.32	6314	6342	117910
LUN004	England_Roman.SG	Iberia_IA	Mbuti.DG	-0.002	0.006371	-0.317	6557	6583	123539
LUN004	England_Roman.SG	Steppe_MLBA_oBMAC	Mbuti.DG	-0.0014	0.004547	-0.311	8079	8101	151423
LUN004	England_Roman.SG	Iberia_EBA	Mbuti.DG	-0.0026	0.008704	-0.302	3822	3842	71938
LUN004	England_Roman.SG	Western_Steppe_MLBA	Mbuti.DG	-0.0011	0.003797	-0.295	8962	8982	166100
LUN004	England_Roman.SG	UK_Mesolithic.SG	Mbuti.DG	-0.0018	0.006279	-0.284	8624	8655	159798
LUN004	England_Roman.SG	Iberia_Carolingian	Mbuti.DG	-0.0022	0.008499	-0.26	3505	3521	65889
LUN004	England_Roman.SG	Ksirov_H_Kushan	Mbuti.DG	-0.0017	0.006748	-0.25	5669	5688	107426
LUN004	England_Roman.SG	Sweden_HG.SG	Mbuti.DG	-0.0015	0.006424	-0.24	8149	8175	150827
LUN004	England_Roman.SG	Iberia_Celtiberian	Mbuti.DG	-0.0012	0.005614	-0.216	7171	7188	134347
LUN004	England_Roman.SG	Lithuania_Late_Antiquity.SG	Mbuti.DG	-0.0035	0.01639	-0.215	891	897	16112
LUN004	England_Roman.SG	Russia_Early_Sarmatian.SG	Mbuti.DG	-0.0028	0.013245	-0.214	1302	1310	24675
LUN004	England_Roman.SG	Hungary_Langobard	Mbuti.DG	-0.0008	0.004262	-0.183	8624	8637	160514
LUN004	England_Roman.SG	Scotland_MBA	Mbuti.DG	-0.0009	0.005272	-0.177	7374	7388	137678
LUN004	England_Roman.SG	Swat_H	Mbuti.DG	-0.0007	0.004172	-0.177	8585	8597	162836
LUN004	England_Roman.SG	Sweden_PWC.SG	Mbuti.DG	-0.001	0.005594	-0.176	8576	8593	158262
LUN004	England_Roman.SG	Sweden_IA.SG	Mbuti.DG	-0.0013	0.007715	-0.174	4693	4705	89914
LUN004	England_Roman.SG	Scotland_LBA	Mbuti.DG	-0.0008	0.00529	-0.153	7553	7565	140783
LUN004	England_Roman.SG	Serbia_Medieval_Gepidian.SG	Mbuti.DG	-0.0015	0.00992	-0.153	2957	2966	56266
LUN004	England_Roman.SG	Russia_Tagar.SG	Mbuti.DG	-0.0006	0.004372	-0.128	8881	8891	166319
LUN004	England_Roman.SG	Sweden_FBC.SG	Mbuti.DG	-0.0009	0.007704	-0.113	4665	4673	86290
LUN004	England_Roman.SG	Sweden_LN.SG	Mbuti.DG	-0.0005	0.005548	-0.092	8320	8328	155967
LUN004	England_Roman.SG	Hungary_Prescythian_IA.SG	Mbuti.DG	-0.0006	0.006974	-0.079	6037	6043	112981
LUN004	England_Roman.SG	Russia_Sarmatian.SG	Mbuti.DG	-0.0004	0.005213	-0.072	7577	7582	143449
LUN004	England_Roman.SG	Czech_Protounetice_EBA	Mbuti.DG	-0.0013	0.019781	-0.067	609	611	11909
LUN004	England_Roman.SG	Sweden_VikingAge.2ndG.SG	Mbuti.DG	-0.0006	0.008981	-0.067	3092	3096	57615
LUN004	England_Roman.SG	Dali_EBA	Mbuti.DG	-0.0004	0.007408	-0.058	5824	5829	110217
LUN004	England_Roman.SG	SPGT	Mbuti.DG	-0.0002	0.003739	-0.053	8726	8729	164957
LUN004	England_Roman.SG	Kazakhstan_GoldenHordeAsian.SG	Mbuti.DG	-0.0003	0.006289	-0.05	8230	8235	157028
LUN004	England_Roman.SG	Kyrgyzstan_TianShanHun.SG	Mbuti.DG	-0.0002	0.003849	-0.049	8865	8868	167172
LUN004	England_Roman.SG	Poland_Bell_Beaker	Mbuti.DG	-0.0002	0.005512	-0.042	7388	7392	137796
LUN004	England_Roman.SG	Hajji_Firuz_IA	Mbuti.DG	-0.0002	0.004511	-0.042	8095	8098	153230
LUN004	England_Roman.SG	Scythian_SC.SG	Mbuti.DG	-0.0004	0.010695	-0.038	1976	1977	37473
LUN004	England_Roman.SG	Czech_Bell_Beaker	Mbuti.DG	-0.0001	0.00392	-0.029	8761	8763	162314
LUN004	England_Roman.SG	BMAC	Mbuti.DG	-0.0001	0.003978	-0.027	8752	8753	164727
LUN004	England_Roman.SG	Iberia_Hellenistic_B	Mbuti.DG	-0.0002	0.009281	-0.022	3236	3237	61027
LUN004	England_Roman.SG	Iberia_Tartessian	Mbuti.DG	-0.0001	0.016193	-0.009	887	887	16761
LUN004	England_Roman.SG	Denmark_MN_B.SG	Mbuti.DG	0	0.011233	-0.003	2030	2030	39055
LUN004	England_Roman.SG	Catacomb	Mbuti.DG	0	0.005643	0.004	6603	6603	123798
LUN004	England_Roman.SG	England_Emedieval.SG	Mbuti.DG	0	0.004141	0.004	9062	9062	167175
LUN004	England_Roman.SG	Italy_Medieval_EarlyModern.SG	Mbuti.DG	0	0.003878	0.006	8928	8928	166235
LUN004	England_Roman.SG	Kazakhstan_OutCentralSaka.SG	Mbuti.DG	0.0001	0.008383	0.007	3713	3713	70317
LUN004	England_Roman.SG	Poland_CWC.SG	Mbuti.DG	0.0001	0.007331	0.008	6081	6080	113490
LUN004	England_Roman.SG	Iberia_Hellenistic	Mbuti.DG	0.0001	0.005605	0.009	7022	7021	131044
LUN004	England_Roman.SG	EHG	Mbuti.DG	0.0001	0.005359	0.025	8283	8281	154925
LUN004	England_Roman.SG	Germany_Late_Roman.SG	Mbuti.DG	0.0002	0.006268	0.038	8368	8364	155778
LUN004	England_Roman.SG	Kazakhstan_Nomad_IA.SG	Mbuti.DG	0.0002	0.00515	0.039	8693	8689	162550
LUN004	England_Roman.SG	Sweden_Motala_HG	Mbuti.DG	0.0003	0.005402	0.061	8092	8087	150770
LUN004	England_Roman.SG	Scythian_SE.SG	Mbuti.DG	0.0004	0.0057	0.068	7169	7163	133408
LUN004	England_Roman.SG	Estonia_IA.SG	Mbuti.DG	0.0004	0.005744	0.07	6897	6891	128809
LUN004	England_Roman.SG	Russia_AfontovaGora2.SG	Mbuti.DG	0.0016	0.019558	0.082	623	621	12017
LUN004	England_Roman.SG	Central_Steppe_EMBA	Mbuti.DG	0.0005	0.005574	0.083	7387	7380	138334
LUN004	England_Roman.SG	Kazakhstan_OutTianShanHun.SG	Mbuti.DG	0.0009	0.009592	0.095	2816	2811	54068
LUN004	England_Roman.SG	Czech_Megalithic.SG	Mbuti.DG	0.0007	0.006984	0.104	5944	5935	112060
LUN004	England_Roman.SG	Hungary_Med.SG	Mbuti.DG	0.0011	0.0093	0.12	2736	2730	51152
LUN004	England_Roman.SG	Sweden_VikingAge.local.SG	Mbuti.DG	0.0006	0.005004	0.125	8581	8570	158996
LUN004	England_Roman.SG	Moldova_Cimmerian.SG	Mbuti.DG	0.0008	0.006317	0.131	5883	5874	109937
LUN004	England_Roman.SG	Germany_Early_Medieval_elongskull.SG	Mbuti.DG	0.001	0.007084	0.137	4893	4884	91871
LUN004	England_Roman.SG	Kyrgyzstan_Turk.SG	Mbuti.DG	0.0013	0.00964	0.138	2604	2597	50427
LUN004	England_Roman.SG	Germany_Lech_BellBeaker	Mbuti.DG	0.0008	0.005272	0.143	7895	7883	147693
LUN004	England_Roman.SG	Russia_LBA.SG	Mbuti.DG	0.0018	0.011911	0.153	1720	1713	33301
LUN004	England_Roman.SG	Late_North_Caucasus	Mbuti.DG	0.0008	0.005317	0.159	7531	7518	141435
LUN004	England_Roman.SG	Iberia_LRoman_Medieval	Mbuti.DG	0.0029	0.018127	0.161	682	678	13137
LUN004	England_Roman.SG	WHG	Mbuti.DG	0.0009	0.005576	0.17	8303	8287	154291
LUN004	England_Roman.SG	Yamnaya_Caucasus	Mbuti.DG	0.001	0.005895	0.175	6049	6037	114215
LUN004	England_Roman.SG	Anatolia_MLBA.SG	Mbuti.DG	0.001	0.00543	0.18	8501	8484	160322
LUN004	England_Roman.SG	Czech_N	Mbuti.DG	0.0012	0.005915	0.195	7139	7123	133607
LUN004	England_Roman.SG	Denmark_LBA.SG	Mbuti.DG	0.0038	0.01953	0.197	641	636	12255
LUN004	England_Roman.SG	Eneolithic_steppe	Mbuti.DG	0.0011	0.005194	0.204	7770	7754	145598
LUN004	England_Roman.SG	Kazakhstan_Sarmatian.SG	Mbuti.DG	0.0013	0.006298	0.209	6556	6539	125289
LUN004	England_Roman.SG	Shahr_I_Sokhta_BA1	Mbuti.DG	0.0011	0.005127	0.212	7153	7138	135276
LUN004	England_Roman.SG	Czech_Unetice_EBA	Mbuti.DG	0.002	0.008763	0.225	3202	3189	59222
LUN004	England_Roman.SG	England_CA_EBA	Mbuti.DG	0.001	0.00445	0.228	8424	8407	156244
LUN004	England_Roman.SG	Estonia_CWC.SG	Mbuti.DG	0.0015	0.006551	0.23	7070	7048	132425
LUN004	England_Roman.SG	Russia_Alan.SG	Mbuti.DG	0.0011	0.004546	0.231	8880	8861	166161
LUN004	England_Roman.SG	Kazakhstan_Kipchak.SG	Mbuti.DG	0.0014	0.005796	0.241	8191	8168	154930
LUN004	England_Roman.SG	Kyrgyzstan_OutTianShanSaka.SG	Mbuti.DG	0.0019	0.006892	0.269	6195	6172	116446
LUN004	England_Roman.SG	Italy_IA_Republic.SG	Mbuti.DG	0.0013	0.004343	0.29	8996	8974	166214
LUN004	England_Roman.SG	WHG.SG	Mbuti.DG	0.0015	0.005235	0.295	8751	8724	161790
LUN004	England_Roman.SG	Russia_Early_Sarmatian_IA	Mbuti.DG	0.0021	0.006901	0.306	5551	5528	104228
LUN004	England_Roman.SG	Italy_Bell_Beaker	Mbuti.DG	0.0018	0.005724	0.322	6952	6926	130823
LUN004	England_Roman.SG	Hungary_Langobard.SG	Mbuti.DG	0.0013	0.00397	0.323	9054	9031	167182
LUN004	England_Roman.SG	Italy_Medieval_EarlyModern_oCentralEuropean.SG	Mbuti.DG	0.0013	0.004041	0.329	8983	8959	166229
LUN004	England_Roman.SG	Kazakhstan_TianShanSaka.SG	Mbuti.DG	0.0074	0.022293	0.331	534	527	10405
LUN004	England_Roman.SG	Kazakhstan_Karluk.SG	Mbuti.DG	0.0018	0.005429	0.34	8608	8577	162713
LUN004	England_Roman.SG	Kazakhstan_Nomad_Med.SG	Mbuti.DG	0.0019	0.005438	0.355	7762	7732	147133
LUN004	England_Roman.SG	Hungary_Avar	Mbuti.DG	0.0026	0.006913	0.375	6147	6115	114892
LUN004	England_Roman.SG	Scotland_CA_EBA	Mbuti.DG	0.0021	0.005093	0.403	7271	7241	135207
LUN004	England_Roman.SG	Kazakhstan_GoldenHordeEuro.SG	Mbuti.DG	0.0032	0.007715	0.411	5207	5175	96941
LUN004	England_Roman.SG	England_IA.SG	Mbuti.DG	0.0021	0.004728	0.445	9080	9042	166924
LUN004	England_Roman.SG	Anatolia_EBA.SG	Mbuti.DG	0.0026	0.005593	0.458	7723	7683	147476
LUN004	England_Roman.SG	Sweden_VikingAge.1stG.longdist.SG	Mbuti.DG	0.0027	0.005849	0.458	7241	7202	134554
LUN004	England_Roman.SG	Armenia_LBA.SG	Mbuti.DG	0.0043	0.009252	0.46	2742	2718	52955
LUN004	England_Roman.SG	Ireland_BA.SG	Mbuti.DG	0.0024	0.004977	0.473	9056	9013	167180
LUN004	England_Roman.SG	Iberia_BA_Cogotas	Mbuti.DG	0.0036	0.00756	0.476	3961	3933	74461
LUN004	England_Roman.SG	Hungary_LCA	Mbuti.DG	0.0029	0.005963	0.482	6391	6354	119601
LUN004	England_Roman.SG	Sweden_VikingAge.1stG.shortdist.SG	Mbuti.DG	0.0026	0.005233	0.49	9014	8968	166723
LUN004	England_Roman.SG	Kazakhstan_Nomad_HP.SG	Mbuti.DG	0.0028	0.005439	0.514	8392	8345	160810
LUN004	England_Roman.SG	Steppe_MLBA_oWSHG	Mbuti.DG	0.0028	0.005429	0.516	7822	7778	146346
LUN004	England_Roman.SG	Czech_HallstattBylany.SG	Mbuti.DG	0.0038	0.007023	0.544	5334	5293	99107
LUN004	England_Roman.SG	Hungary_Scythian.SG	Mbuti.DG	0.0028	0.005179	0.548	8239	8193	153710
LUN004	England_Roman.SG	Italy_Imperial.SG	Mbuti.DG	0.0021	0.003756	0.566	8914	8876	166237
LUN004	England_Roman.SG	Mereke_EBA_Yamnaya	Mbuti.DG	0.0031	0.005404	0.572	7331	7286	137472
LUN004	England_Roman.SG	Iberia_BA	Mbuti.DG	0.0027	0.004231	0.637	8739	8692	161587
LUN004	England_Roman.SG	Kazakhstan_CentralSaka.SG	Mbuti.DG	0.0032	0.004941	0.642	8667	8612	162531
LUN004	England_Roman.SG	England_Bell_Beaker	Mbuti.DG	0.0026	0.00397	0.651	8803	8758	162365
LUN004	England_Roman.SG	Italy_LA.SG	Mbuti.DG	0.0027	0.003935	0.681	8941	8893	166233
LUN004	England_Roman.SG	Ukraine_Chernyakhiv.SG	Mbuti.DG	0.0071	0.010239	0.696	2234	2203	41469
LUN004	England_Roman.SG	Czech_EBA	Mbuti.DG	0.004	0.005669	0.706	7250	7192	134500
LUN004	England_Roman.SG	France_MN	Mbuti.DG	0.004	0.005529	0.723	7496	7436	139242
LUN004	England_Roman.SG	Russia_EBA_Yamnaya_Kalmykia.SG	Mbuti.DG	0.0039	0.005305	0.737	8104	8040	152225
LUN004	England_Roman.SG	Iberia_C	Mbuti.DG	0.0032	0.004296	0.746	8697	8641	160733
LUN004	England_Roman.SG	Scythian_CC.SG	Mbuti.DG	0.0044	0.00588	0.747	6907	6847	127437
LUN004	England_Roman.SG	UK_Neolithic	Mbuti.DG	0.0032	0.004154	0.772	8852	8795	163504
LUN004	England_Roman.SG	CHG.SG	Mbuti.DG	0.0042	0.005474	0.774	8942	8867	167129
LUN004	England_Roman.SG	Denmark_LN.SG	Mbuti.DG	0.0105	0.013273	0.794	1484	1453	28018
LUN004	England_Roman.SG	Iceland_Early_Christian.SG	Mbuti.DG	0.0056	0.006922	0.814	5056	5000	95092
LUN004	England_Roman.SG	Czech_Early_Slav.SG	Mbuti.DG	0.0062	0.007396	0.843	5602	5533	105336
LUN004	England_Roman.SG	UK_Neolithic.SG	Mbuti.DG	0.0035	0.004102	0.853	9095	9031	167183
LUN004	England_Roman.SG	Maykop	Mbuti.DG	0.008	0.009131	0.88	3036	2987	56902
LUN004	England_Roman.SG	Sweden_BA.SG	Mbuti.DG	0.0128	0.014272	0.894	1161	1132	21779
LUN004	England_Roman.SG	Russia_Aldy_Bel_IA	Mbuti.DG	0.0128	0.014043	0.912	1416	1380	26898
LUN004	England_Roman.SG	Parkhai_Anau_EN	Mbuti.DG	0.0042	0.004567	0.931	8302	8232	156343
LUN004	England_Roman.SG	Czech_Unetice_EBA.SG	Mbuti.DG	0.0133	0.0138	0.961	1393	1357	27088
LUN004	England_Roman.SG	Russia_IA.SG	Mbuti.DG	0.0044	0.004335	1.02	8817	8739	165051
LUN004	England_Roman.SG	Iberia_Greek	Mbuti.DG	0.011	0.010677	1.034	2267	2218	42655
LUN004	England_Roman.SG	Russia_Crimea_Pantikapaion.SG	Mbuti.DG	0.0104	0.009772	1.066	2893	2833	54408
LUN004	England_Roman.SG	France_Bell_Beaker	Mbuti.DG	0.0057	0.005302	1.069	7127	7047	132311
LUN004	England_Roman.SG	Kazakhstan_Nomad_Hun_Sarmatian.SG	Mbuti.DG	0.0066	0.006148	1.07	7361	7265	141406
LUN004	England_Roman.SG	Wales_EBA	Mbuti.DG	0.0218	0.020128	1.081	589	564	10533
LUN004	England_Roman.SG	Iberia_Visigoth_Barcelona	Mbuti.DG	0.0093	0.00811	1.147	3584	3518	66279
LUN004	England_Roman.SG	Slovakia_Poprad.SG	Mbuti.DG	0.0103	0.008763	1.173	3799	3722	69279
LUN004	England_Roman.SG	Estonia_Medieval.SG	Mbuti.DG	0.0075	0.006097	1.233	6460	6364	119510
LUN004	England_Roman.SG	England_EMBA	Mbuti.DG	0.011	0.008606	1.275	4368	4273	80653
LUN004	England_Roman.SG	Italy_Remedello_BA.SG	Mbuti.DG	0.0124	0.009531	1.298	2990	2917	56486
LUN004	England_Roman.SG	Sweden_VikingAge.SG	Mbuti.DG	0.0127	0.009329	1.361	2849	2777	52905
LUN004	England_Roman.SG	Anatolia_N	Mbuti.DG	0.0058	0.004083	1.412	8903	8801	165050
LUN004	England_Roman.SG	Mongolia_XiongNu_WE.SG	Mbuti.DG	0.0089	0.005898	1.513	8004	7862	152462
LUN004	England_Roman.SG	Czech_Starounetice_EBA.SG	Mbuti.DG	0.0116	0.007507	1.55	5444	5319	102072
LUN004	England_Roman.SG	Satan_MLBA_Alakul	Mbuti.DG	0.0116	0.007001	1.659	6718	6564	124558
LUN004	England_Roman.SG	Mongolia_XiongNu.SG	Mbuti.DG	0.0087	0.005152	1.682	8736	8586	167029
LUN004	England_Roman.SG	Kazakhstan_Turk.SG	Mbuti.DG	0.0099	0.005806	1.702	7997	7840	150256
LUN004	England_Roman.SG	Kazakhstan_Kimak.SG	Mbuti.DG	0.0225	0.012332	1.823	1591	1521	29844
LUN004	England_Roman.SG	Iberia_Roman	Mbuti.DG	0.0092	0.00489	1.884	8218	8068	152286
LUN004	England_Roman.SG	Russia_UstIda_EBA.SG	Mbuti.DG	0.0118	0.006271	1.887	6543	6390	125032
LUN004	England_Roman.SG	Kyrgyzstan_Nomad_Med.SG	Mbuti.DG	0.0101	0.004999	2.016	8551	8380	161492
LUN004	England_Roman.SG	Kazakhstan_Karakhanid.SG	Mbuti.DG	0.0125	0.005879	2.129	7308	7127	137598
LUN004	England_Roman.SG	Kazakhstan_Wusun.SG	Mbuti.DG	0.0114	0.005094	2.244	8695	8498	161073
LUN004	England_Roman.SG	Russia_SaltovoMayaki.SG	Mbuti.DG	0.0412	0.017918	2.297	752	693	14310
LUN004	England_Roman.SG	Ukraine_IA_WesternScythian.SG	Mbuti.DG	0.0144	0.00601	2.404	6099	5925	112000
