# Supplementary material for: Imputed genomes and haplotype-based analyses of the Picts of early medieval Scotland reveal fine-scale relatedness between Iron Age, early medieval and the modern people of the UK
Source: PLoS Genet. 2023 Apr 27;19(4):e1010360. doi: 10.1371/journal.pgen.1010360 (PMC10138790; doi:10.1371/journal.pgen.1010360)
Supplement: S10 Table — (XLSX) [file pgen.1010360.s010.xlsx]

## Sheet: Sheet1
W	X	Y	Z	D	stderr	Zscore	BABA	ABBA	nsnps
England_IA.SG	Sweden_VikingAge.SG	BAL003	Mbuti.DG	-0.0069	0.008889	-0.782	3484	3533	65017
England_IA.SG	Estonia_Medieval.SG	BAL003	Mbuti.DG	-0.0043	0.005886	-0.725	7848	7915	147034
England_IA.SG	Sweden_VikingAge.local.SG	BAL003	Mbuti.DG	-0.003	0.004708	-0.645	10587	10651	196342
England_IA.SG	Scythian_NE.SG	BAL003	Mbuti.DG	0.0023	0.004962	0.465	10922	10872	201385
England_IA.SG	Hungary_Med.SG	BAL003	Mbuti.DG	0.005	0.009559	0.52	3374	3340	62925
England_IA.SG	Sweden_VikingAge.SG	BAL003	Mbuti.DG	0.004	0.004999	0.796	11188	11099	205366
England_IA.SG	Sweden_VikingAge.1stG.longdist.SG	BAL003	Mbuti.DG	0.0049	0.006135	0.799	9017	8929	165886
England_IA.SG	Sweden_IA.SG	BAL003	Mbuti.DG	0.006	0.007365	0.81	6020	5949	112328
England_IA.SG	Germany_Early_Medieval_normskull.SG	BAL003	Mbuti.DG	0.0036	0.00421	0.855	11197	11116	206321
England_IA.SG	Sweden_VikingAge.1stG.shortdist.SG	BAL003	Mbuti.DG	0.0048	0.005059	0.949	11184	11077	205940
England_IA.SG	Hungary_Scythian.SG	BAL003	Mbuti.DG	0.0049	0.004929	1.002	10258	10157	189569
England_IA.SG	Hungary_Prescythian_IA.SG	BAL003	Mbuti.DG	0.0082	0.00692	1.183	7690	7565	139086
England_IA.SG	Slovakia_Poprad.SG	BAL003	Mbuti.DG	0.0098	0.008234	1.187	4649	4559	85211
England_IA.SG	Scythian_CC.SG	BAL003	Mbuti.DG	0.0085	0.006399	1.328	8639	8493	156568
England_IA.SG	Hungary_Langobard.SG	BAL003	Mbuti.DG	0.0053	0.003802	1.405	11303	11183	206545
England_IA.SG	Sweden_VikingAge.2ndG.SG	BAL003	Mbuti.DG	0.0132	0.00875	1.51	3886	3785	70797
England_IA.SG	Scythian_SE.SG	BAL003	Mbuti.DG	0.0085	0.005521	1.541	9038	8885	164310
England_IA.SG	Italy_LA_oCentralEuropean.SG	BAL003	Mbuti.DG	0.0068	0.004106	1.662	11265	11112	205268
England_IA.SG	Germany_Early_Medieval_elongskull.SG	BAL003	Mbuti.DG	0.0138	0.00661	2.082	6161	5994	112934
England_IA.SG	Italy_Medieval_EarlyModern_oCentralEuropean.SG	BAL003	Mbuti.DG	0.0081	0.003758	2.152	11298	11117	205338
England_IA.SG	Italy_IA_Republic.SG	BAL003	Mbuti.DG	0.0095	0.004128	2.309	11285	11072	205313
England_IA.SG	Ukraine_IA_WesternScythian.SG	BAL003	Mbuti.DG	0.0198	0.006131	3.227	7693	7395	138024
England_IA.SG	Serbia_Medieval_Gepidian.SG	BAL003	Mbuti.DG	0.0511	0.009404	5.434	3980	3593	69104
England_IA.SG	Italy_Medieval_EarlyModern.SG	BAL003	Mbuti.DG	0.0205	0.003569	5.738	11502	11040	205344
England_IA.SG	Italy_IA_Republic_oEasternMediterranean.SG	BAL003	Mbuti.DG	0.0297	0.005057	5.868	11282	10632	198325
England_IA.SG	Italy_LA.SG	BAL003	Mbuti.DG	0.0227	0.003709	6.11	11554	11042	205340
England_IA.SG	Italy_Imperial.SG	BAL003	Mbuti.DG	0.0276	0.003529	7.832	11628	11003	205347
England_Roman.SG	Sweden_VikingAge.local.SG	BAL003	Mbuti.DG	-0.0057	0.004286	-1.339	10584	10707	196124
England_Roman.SG	Estonia_Medieval.SG	BAL003	Mbuti.DG	-0.0069	0.005657	-1.222	7841	7951	146882
England_Roman.SG	Sweden_VikingAge.SG	BAL003	Mbuti.DG	-0.0091	0.008396	-1.081	3495	3559	65002
England_Roman.SG	Scythian_NE.SG	BAL003	Mbuti.DG	-0.0019	0.004535	-0.415	10897	10938	201180
England_Roman.SG	Germany_Early_Medieval_normskull.SG	BAL003	Mbuti.DG	-0.0004	0.003627	-0.101	11153	11161	206105
England_Roman.SG	Hungary_Scythian.SG	BAL003	Mbuti.DG	-0.0002	0.004544	-0.035	10240	10244	189393
England_Roman.SG	Sweden_VikingAge.SG	BAL003	Mbuti.DG	0.0001	0.004676	0.025	11143	11141	205166
England_Roman.SG	Sweden_VikingAge.1stG.shortdist.SG	BAL003	Mbuti.DG	0.0006	0.004423	0.145	11161	11147	205722
England_Roman.SG	Sweden_VikingAge.1stG.longdist.SG	BAL003	Mbuti.DG	0.001	0.005676	0.168	8966	8949	165711
England_Roman.SG	Hungary_Langobard.SG	BAL003	Mbuti.DG	0.0013	0.003172	0.417	11243	11214	206321
England_Roman.SG	Scythian_CC.SG	BAL003	Mbuti.DG	0.0038	0.00573	0.664	8592	8527	156406
England_Roman.SG	Hungary_Prescythian_IA.SG	BAL003	Mbuti.DG	0.0048	0.006607	0.725	7622	7549	138959
England_Roman.SG	Slovakia_Poprad.SG	BAL003	Mbuti.DG	0.0059	0.007907	0.742	4609	4555	85121
England_Roman.SG	Sweden_IA.SG	BAL003	Mbuti.DG	0.0064	0.006971	0.923	5966	5890	112124
England_Roman.SG	Italy_LA_oCentralEuropean.SG	BAL003	Mbuti.DG	0.0035	0.003483	1.017	11222	11142	205044
England_Roman.SG	Hungary_Med.SG	BAL003	Mbuti.DG	0.0093	0.00892	1.044	3399	3337	62865
England_Roman.SG	Scythian_SE.SG	BAL003	Mbuti.DG	0.0056	0.005147	1.097	8986	8885	164123
England_Roman.SG	Sweden_VikingAge.2ndG.SG	BAL003	Mbuti.DG	0.0095	0.008162	1.159	3842	3770	70749
England_Roman.SG	Germany_Early_Medieval_elongskull.SG	BAL003	Mbuti.DG	0.0089	0.0061	1.451	6114	6007	112825
England_Roman.SG	Italy_Medieval_EarlyModern_oCentralEuropean.SG	BAL003	Mbuti.DG	0.0047	0.00319	1.459	11238	11134	205113
England_Roman.SG	Italy_IA_Republic.SG	BAL003	Mbuti.DG	0.006	0.0035	1.725	11252	11117	205087
England_Roman.SG	Ukraine_IA_WesternScythian.SG	BAL003	Mbuti.DG	0.0171	0.005411	3.157	7620	7364	137851
England_Roman.SG	Serbia_Medieval_Gepidian.SG	BAL003	Mbuti.DG	0.0452	0.008806	5.137	3951	3609	69008
England_Roman.SG	Italy_IA_Republic_oEasternMediterranean.SG	BAL003	Mbuti.DG	0.0249	0.004541	5.48	11160	10618	198131
England_Roman.SG	Italy_Medieval_EarlyModern.SG	BAL003	Mbuti.DG	0.0169	0.002986	5.67	11462	11080	205118
England_Roman.SG	Italy_LA.SG	BAL003	Mbuti.DG	0.0191	0.003094	6.183	11522	11089	205114
England_Roman.SG	Italy_Imperial.SG	BAL003	Mbuti.DG	0.0242	0.002884	8.394	11591	11043	205121
England_IA.SG	Slovakia_Poprad.SG	LUN004	Mbuti.DG	-0.0069	0.008741	-0.785	3718	3769	69350
England_IA.SG	Estonia_Medieval.SG	LUN004	Mbuti.DG	-0.0025	0.006572	-0.385	6373	6405	119609
England_IA.SG	Sweden_VikingAge.SG	LUN004	Mbuti.DG	-0.003	0.009622	-0.311	2834	2851	52914
England_IA.SG	Hungary_Med.SG	LUN004	Mbuti.DG	0.0006	0.01047	0.062	2730	2726	51198
England_IA.SG	Ukraine_IA_WesternScythian.SG	LUN004	Mbuti.DG	0.0073	0.006287	1.159	6135	6046	112128
England_IA.SG	Sweden_VikingAge.SG	LUN004	Mbuti.DG	0.0079	0.005482	1.437	9060	8918	166473
England_IA.SG	Sweden_VikingAge.1stG.shortdist.SG	LUN004	Mbuti.DG	0.0083	0.005588	1.479	9067	8919	166868
England_IA.SG	Sweden_VikingAge.1stG.longdist.SG	LUN004	Mbuti.DG	0.0096	0.006336	1.516	7289	7150	134686
England_IA.SG	Germany_Early_Medieval_normskull.SG	LUN004	Mbuti.DG	0.0068	0.004298	1.582	9034	8912	167195
England_IA.SG	Sweden_VikingAge.local.SG	LUN004	Mbuti.DG	0.0092	0.005124	1.797	8644	8486	159151
England_IA.SG	Sweden_IA.SG	LUN004	Mbuti.DG	0.0149	0.008006	1.864	4825	4683	90065
England_IA.SG	Germany_Early_Medieval_elongskull.SG	LUN004	Mbuti.DG	0.0143	0.00717	1.991	5021	4879	91954
England_IA.SG	Scythian_CC.SG	LUN004	Mbuti.DG	0.0145	0.006611	2.192	7073	6871	127556
England_IA.SG	Hungary_Langobard.SG	LUN004	Mbuti.DG	0.009	0.003919	2.299	9152	8989	167330
England_IA.SG	Hungary_Scythian.SG	LUN004	Mbuti.DG	0.0126	0.005403	2.324	8349	8142	153832
England_IA.SG	Sweden_VikingAge.2ndG.SG	LUN004	Mbuti.DG	0.0216	0.009283	2.331	3205	3069	57640
England_IA.SG	Italy_IA_Republic.SG	LUN004	Mbuti.DG	0.0112	0.00439	2.54	9122	8921	166366
England_IA.SG	Scythian_NE.SG	LUN004	Mbuti.DG	0.0146	0.005313	2.741	8925	8669	163276
England_IA.SG	Hungary_Prescythian_IA.SG	LUN004	Mbuti.DG	0.0204	0.007423	2.755	6245	5995	113051
England_IA.SG	Scythian_SE.SG	LUN004	Mbuti.DG	0.0166	0.00578	2.876	7370	7129	133548
England_IA.SG	Italy_Medieval_EarlyModern_oCentralEuropean.SG	LUN004	Mbuti.DG	0.0123	0.004008	3.069	9168	8945	166379
England_IA.SG	Italy_LA_oCentralEuropean.SG	LUN004	Mbuti.DG	0.0132	0.004288	3.089	9130	8891	166336
England_IA.SG	Serbia_Medieval_Gepidian.SG	LUN004	Mbuti.DG	0.0398	0.010043	3.967	3182	2938	56343
England_IA.SG	Italy_IA_Republic_oEasternMediterranean.SG	LUN004	Mbuti.DG	0.0336	0.005363	6.273	9151	8556	160868
England_IA.SG	Italy_Medieval_EarlyModern.SG	LUN004	Mbuti.DG	0.0253	0.003761	6.725	9316	8856	166385
England_IA.SG	Italy_LA.SG	LUN004	Mbuti.DG	0.0275	0.003869	7.111	9379	8876	166383
England_IA.SG	Italy_Imperial.SG	LUN004	Mbuti.DG	0.031	0.003705	8.368	9415	8849	166387
England_Roman.SG	Slovakia_Poprad.SG	LUN004	Mbuti.DG	-0.0125	0.008778	-1.42	3706	3799	69279
England_Roman.SG	Estonia_Medieval.SG	LUN004	Mbuti.DG	-0.0082	0.006096	-1.349	6355	6460	119510
England_Roman.SG	Sweden_VikingAge.outliers.SG	LUN004	Mbuti.DG	-0.0054	0.009383	-0.58	2818	2849	52905
England_Roman.SG	Hungary_Med.SG	LUN004	Mbuti.DG	-0.0031	0.009848	-0.312	2720	2736	51152
England_Roman.SG	Germany_Early_Medieval_normskull.SG	LUN004	Mbuti.DG	-0.0002	0.003992	-0.048	8998	9001	167047
England_Roman.SG	Sweden_VikingAge.SG	LUN004	Mbuti.DG	0.0008	0.005037	0.152	8983	8969	166334
England_Roman.SG	Sweden_VikingAge.1stG.shortdist.SG	LUN004	Mbuti.DG	0.0013	0.005044	0.262	9038	9014	166723
England_Roman.SG	Sweden_VikingAge.1stG.longdist.SG	LUN004	Mbuti.DG	0.0025	0.006227	0.402	7277	7241	134554
England_Roman.SG	Ukraine_IA_WesternScythian.SG	LUN004	Mbuti.DG	0.0027	0.005852	0.469	6133	6099	112000
England_Roman.SG	Hungary_Langobard.SG	LUN004	Mbuti.DG	0.0024	0.003336	0.725	9098	9054	167182
England_Roman.SG	Sweden_VikingAge.local.SG	LUN004	Mbuti.DG	0.0036	0.004781	0.747	8643	8581	158996
England_Roman.SG	Hungary_Scythian.SG	LUN004	Mbuti.DG	0.0039	0.004819	0.808	8304	8239	153710
England_Roman.SG	Sweden_IA.SG	LUN004	Mbuti.DG	0.0082	0.007945	1.032	4770	4693	89914
England_Roman.SG	Sweden_VikingAge.2ndG.SG	LUN004	Mbuti.DG	0.0102	0.008895	1.146	3156	3092	57615
England_Roman.SG	Italy_IA_Republic.SG	LUN004	Mbuti.DG	0.0046	0.003821	1.21	9080	8996	166214
England_Roman.SG	Scythian_CC.SG	LUN004	Mbuti.DG	0.0077	0.006051	1.276	7015	6907	127437
England_Roman.SG	Germany_Early_Medieval_elongskull.SG	LUN004	Mbuti.DG	0.0085	0.006691	1.277	4978	4893	91871
England_Roman.SG	Hungary_Prescythian_IA.SG	LUN004	Mbuti.DG	0.0114	0.007175	1.583	6175	6037	112981
England_Roman.SG	Italy_Medieval_EarlyModern_oCentralEuropean.SG	LUN004	Mbuti.DG	0.0059	0.003494	1.691	9090	8983	166229
England_Roman.SG	Scythian_NE.SG	LUN004	Mbuti.DG	0.0086	0.004968	1.728	8916	8765	163136
England_Roman.SG	Italy_LA_oCentralEuropean.SG	LUN004	Mbuti.DG	0.0072	0.003699	1.94	9075	8946	166187
England_Roman.SG	Scythian_SE.SG	LUN004	Mbuti.DG	0.0107	0.00547	1.961	7324	7169	133408
England_Roman.SG	Serbia_Medieval_Gepidian.SG	LUN004	Mbuti.DG	0.0382	0.009601	3.976	3191	2957	56266
England_Roman.SG	Italy_IA_Republic_oEasternMediterranean.SG	LUN004	Mbuti.DG	0.0275	0.005106	5.38	9074	8589	160736
England_Roman.SG	Italy_Medieval_EarlyModern.SG	LUN004	Mbuti.DG	0.0188	0.003233	5.815	9270	8928	166235
England_Roman.SG	Italy_LA.SG	LUN004	Mbuti.DG	0.021	0.003321	6.316	9324	8941	166233
England_Roman.SG	Italy_Imperial.SG	LUN004	Mbuti.DG	0.0245	0.003056	8.026	9362	8914	166237
