# Supplementary material for: Imputed genomes and haplotype-based analyses of the Picts of early medieval Scotland reveal fine-scale relatedness between Iron Age, early medieval and the modern people of the UK
Source: PLoS Genet. 2023 Apr 27;19(4):e1010360. doi: 10.1371/journal.pgen.1010360 (PMC10138790; doi:10.1371/journal.pgen.1010360)
Supplement: S11 Table — (XLSX) [file pgen.1010360.s011.xlsx]

## Sheet: Sheet1
Recipient	VK154	VK157	ALS001	RISE569	VK521	VK532	VK256	VK257	VK258	VK259	VK260	VK261	VK262	VK263	VK264	VK449	VK1	VK6	VK179	VK184	VK186	VK187	VK513	I0156	I0160	I0789	6DT3	6DT18	6DT21	6DT22	I0157	I0159	I0161	I0769	I0773	I0774	I0777	NO3423	VK25	VK46	VK237	VK240	VK241	VK534	VK535	VK536	VK537	VK538	VK141
VK154	0	74.2188	50.4618	52.6156	42.6829	43.7655	49.5462	42.839	44.6584	43.4991	41.088	38.3743	40.6664	46.679	45.4363	42.9195	44.7457	40.0465	41.065	42.8729	46.68	40.6499	47.5295	49.2572	48.3127	43.504	48.0914	47.5614	53.0589	54.4896	45.2933	42.013	44.0669	44.7927	45.4877	45.1222	45.1968	44.5954	42.6992	38.8115	37.8987	42.5896	44.4822	43.589	42.3411	46.8803	44.0142	47.561	51.4786
VK157	65.1968	0	43.4616	56.2231	48.5738	43.2142	44.7969	45.614	40.8353	46.5766	51.7006	51.9406	47.978	51.9901	47.9517	43.0604	50.6764	52.0927	44.3993	45.5821	43.708	47.9836	40.9263	47.9668	47.0496	45.884	47.3901	48.7634	47.3206	41.8035	42.4118	46.1818	44.0728	41.5401	48.1836	45.6653	47.6558	42.1332	40.6459	42.1494	49.857	50.2719	46.8509	51.0936	46.963	46.3408	37.1082	45.2037	50.6171
ALS001	42.4282	36.9649	0	41.4333	45.4614	42.1331	36.8036	39.8852	31.0552	35.9377	39.6478	32.6899	35.7559	35.7022	38.393	39.6105	39.2187	36.3366	41.692	42.4266	40.9917	33.5906	42.7812	31.1455	33.5785	37.5549	41.4788	38.2183	34.0381	35.2327	39.2836	42.1667	33.4692	40.1175	36.6914	42.2055	33.9272	37.1348	31.8575	41.9773	36.5218	34.9275	38.5529	34.6498	31.3024	31.2355	33.6967	35.2138	42.3894
RISE569	56.2984	57.7025	53.6741	0	47.777	45.3729	48.7315	49.5733	52.1497	49.0099	49.9926	50.953	45.3228	49.55	49.5873	49.8977	42.5388	47.8744	47.6775	46.3258	48.0684	51.5208	43.6302	53.7717	53.1691	60.6688	50.6558	49.1783	51.094	54.6121	51.2239	49.1412	54.7398	48.6595	48.1139	50.8509	53.3837	50.4444	43.0773	47.2416	47.7179	47.7627	44.6013	50.4432	49.6088	50.0504	61.3889	60.9534	50.8047
VK521	36.2757	37.668	50.0598	32.5894	0	43.1601	44.0162	42.706	32.3339	44.3985	36.7863	34.9572	42.4118	38.2016	36.18	41.2033	35.9023	37.413	39.1013	42.5119	42.3708	36.3897	48.1044	38.7751	41.0423	32.8077	41.2731	35.6123	38.4374	35.8252	38.7957	35.8111	40.1478	36.599	44.2579	35.3873	38.5505	38.371	34.3325	31.1736	37.7271	42.8358	40.4772	30.4701	29.0236	32.0238	40.4422	37.9809	35.2321
VK532	33.8703	35.4043	39.0827	34.6083	42.9209	0	37.6857	33.2931	38.9256	39.7555	38.7833	39.2688	40.0479	35.8321	38.48	34.7854	33.9352	33.8774	36.8192	40.7628	35.3606	36.5157	41.2528	33.5443	38.6254	38.1756	38.1174	33.5619	37.7616	34.6997	38.7499	41.3364	33.9237	43.4166	45.2441	37.4543	32.7936	43.411	32.285	38.5349	32.6055	38.3129	39.4235	36.441	32.8367	32.932	31.5128	33.558	40.6229
VK256	47.8877	45.1491	45.6282	42.8954	47.4223	45.9334	0	46.8831	47.6711	47.4286	49.6412	47.8665	38.2615	47.0585	37.8206	45.703	47.7509	46.0837	49.7543	43.1692	52.3106	44.2818	46.4423	45.7196	42.4775	49.1292	44.7715	46.6872	46.1695	46.9379	46.8915	43.1033	47.5391	50.5999	53.9641	51.9523	48.4379	49.6344	44.3617	39.0066	40.1752	49.1867	45.174	46.3047	43.0401	40.2176	42.8493	46.5151	44.1499
VK257	44.3479	45.6114	45.3037	42.5318	50.4314	41.7665	47.8573	0	42.6972	56.1637	40.284	50.4872	44.0243	47.4679	44.9326	47.7785	38.7114	46.3942	41.2775	47.5868	46.9631	47.5155	47.1831	52.6575	40.688	49.9096	48.5808	43.0365	48.9523	53.1607	45.5557	45.3473	42.6376	47.5306	51.2798	46.2085	47.2518	49.9821	45.3606	44.2553	45.8296	53.4296	42.9493	40.8707	36.5618	49.4975	43.5395	44.8762	49.6432
VK258	47.0068	39.3559	37.9043	44.3411	39.7718	43.9344	43.5898	40.6816	0	52.6346	47.0591	50.392	46.7788	47.3277	50.4427	53.7773	47.9523	49.2798	48.9233	47.7953	47.9579	43.4074	44.8784	49.1662	46.389	47.3634	49.7662	48.2257	50.0111	47.444	47.13	46.3159	46.4368	46.6235	44.9211	47.8572	48.5931	42.3356	44.7736	43.499	51.54	45.1012	42.6507	48.754	44.9838	44.8234	42.8113	41.1467	46.2919
VK259	43.3529	45.7063	39.9004	38.2458	48.0497	47.4163	40.042	51.5256	48.4352	0	43.5842	43.8213	45.8718	43.1753	45.3341	65.9156	42.1327	42.1637	44.3284	45.2459	50.0401	48.1201	38.8494	46.202	43.5332	43.9068	55.7169	48.9875	46.6502	42.5492	50.0479	44.6766	47.341	42.3577	41.8748	47.765	45.4395	45.4226	44.5663	51.0322	43.5163	44.5281	44.9828	42.2804	39.9118	48.1507	43.4125	45.0677	41.3847
VK260	42.3203	50.2006	45.1806	44.5966	46.5885	51.5319	46.9945	45.0688	48.6803	50.8488	0	51.1906	49.4188	54.1103	51.2173	44.7352	44.1189	50.7277	45.1554	51.1777	48.1921	50.9921	44.2822	52.6532	47.8459	50.7027	50.5592	50.1292	54.6999	45.6394	43.3259	50.955	50.9618	44.7535	52.2379	43.3664	44.8602	54.6925	50.6183	46.255	47.0712	47.0938	52.1454	51.7368	48.0215	53.6418	45.557	47.3089	51.3389
VK261	41.9461	56.9031	48.1216	49.6087	46.0922	53.1948	51.5039	53.1682	55.2093	51.6772	53.2885	0	52.1724	52.4667	54.8603	57.6612	49.5692	53.8524	52.2077	44.447	53.7717	44.2257	48.72	49.8601	58.337	56.717	47.9126	49.8493	48.8381	51.587	57.1594	50.0085	56.5539	51.4443	51.7748	49.9953	48.9528	47.851	47.5374	50.4868	48.8763	51.4392	49.2128	51.3708	51.3805	52.4521	49.4409	52.6909	53.3676
VK262	43.1943	47.2827	46.7308	48.1532	50.6328	44.2379	41.8675	48.486	49.9749	48.6563	47.111	51.3865	0	50.9657	44.6513	41.577	46.2168	44.0464	49.5946	50.3603	44.9106	48.3735	48.0043	48.186	45.9522	50.3195	55.9652	43.9996	47.8067	46.6543	43.8466	46.8127	51.768	44.8821	47.5546	44.6137	52.604	47.6392	42.8769	50.4306	43.4951	48.2248	47.681	43.3012	41.5571	43.8454	46.6149	46.7226	48.6814
VK263	46.8168	50.0061	46.3513	43.1977	50.2812	44.5332	48.3887	52.8593	45.3991	46.4041	50.6056	48.6343	45.9512	0	50.852	53.8506	44.3628	46.7013	44.1394	46.9404	48.1576	41.4559	49.1755	50.6483	50.6092	45.6447	43.4822	48.8005	43.0126	50.1958	46.1737	52.1551	42.0209	42.4056	48.2059	43.5934	39.8267	44.5808	43.9176	41.7096	44.6219	46.0848	44.3453	43.9303	41.3429	53.6597	45.667	49.2874	44.2367
VK264	49.3333	50.0478	45.9751	44.2802	44.7398	53.0876	46.0543	41.6735	54.5727	45.14	49.7226	45.9331	39.4457	45.7238	0	50.0759	47.1139	44.7683	41.6171	41.4008	53.3711	46.473	43.4864	50.6298	45.5156	45.0091	50.3155	48.0423	50.5325	47.3757	45.3817	43.1485	47.0221	42.5442	45.1433	48.7941	44.3674	42.3033	49.0573	47.791	44.8073	51.165	51.727	41.0548	46.2543	46.5771	44.3806	43.5321	43.7859
VK449	40.9125	41.7505	41.8133	42.3358	48.7277	43.1988	49.6558	52.0202	52.7272	69.542	40.4936	51.5945	41.2083	52.2894	45.9966	0	50.966	38.477	45.7071	40.9578	46.2159	45.1969	44.4613	47.9758	42.74	50.033	41.1364	47.6352	41.7288	42.2595	42.1474	49.7527	51.3555	44.0311	41.2678	46.8156	45.7277	43.6572	42.9759	41.8565	45.7035	44.6604	46.966	39.2124	38.8665	41.5725	38.2285	39.9882	51.8388
VK1	43.9785	49.556	45.2596	38.9889	41.9569	39.8707	41.7776	41.224	46.9338	46.2256	41.0337	41.9738	45.4512	43.4333	42.2715	47.1105	0	51.4195	45.5811	42.5668	42.2954	43.3162	48.4141	46.3054	45.1377	47.1257	45.936	50.7461	42.6462	45.9028	45.7574	46.3475	41.4081	47.2481	50.0066	44.6395	47.3431	46.1575	47.3708	46.7176	41.8096	43.3482	44.5166	41.3264	40.6275	41.5546	43.2467	43.3557	44.5805
VK6	42.999	50.817	47.0514	41.1113	45.3751	48.1092	46.1795	44.6084	47.9117	46.9369	50.4213	54.827	47.0831	52.6686	44.8218	40.7499	49.0512	0	51.5357	45.0719	39.8806	40.7056	48.1939	48.4474	47.8254	46.9447	49.1852	51.5805	48.2149	44.0801	53.0066	44.7839	47.4504	45.3544	48.3325	51.7399	46.5715	55.9781	48.9631	49.516	47.1157	49.779	43.1375	44.2774	43.1888	48.9994	40.8324	41.2382	51.326
VK179	39.8689	42.469	49.8297	39.2227	47.3125	48.619	45.6699	45.5864	44.4034	48.3508	43.795	50.8971	46.0585	39.0465	43.0808	48.8461	44.8682	44.032	0	41.9237	41.6482	53.5143	45.8969	42.0898	43.0478	46.2271	44.9914	49.326	42.8345	39.9437	47.5912	46.2064	48.3642	45.9963	48.3443	41.0386	40.2525	42.1857	43.4963	45.9583	42.5429	40.5043	39.0576	39.6863	34.8482	40.7033	36.4663	41.4012	46.8115
VK184	39.1384	37.9235	48.347	42.6916	48.9773	44.548	42.9392	42.247	47.3267	42.3677	45.8265	41.1656	46.4192	45.5512	39.6605	39.1154	44.1532	41.9215	41.6663	0	41.0547	45.6795	54.5201	43.1547	46.5912	45.4931	43.3722	49.5675	37.7711	40.2145	43.386	49.3263	40.9964	43.8088	43.2501	39.7998	40.1774	43.5974	46.0042	38.8974	56.669	42.6734	43.5606	37.7863	40.6246	41.2616	33.3864	40.2891	41.2851
VK186	52.0286	40.2346	44.6014	40.7277	47.3851	45.0758	48.5388	47.1583	47.2179	46.5338	48.2468	45.8086	43.7233	43.9748	43.6575	41.2894	37.6838	43.1229	42.0926	45.7395	0	41.9776	52.6293	51.0648	44.8132	47.9193	49.1061	45.0451	49.0628	42.0543	47.766	43.2752	44.3135	50.5612	40.0986	44.2524	51.1827	43.147	40.737	45.2824	49.1324	41.9956	40.9082	39.1263	39.1099	44.7254	41.5568	42.7689	53.2834
VK187	42.8515	46.1578	42.2888	49.821	45.0674	44.4405	41.0589	46.5014	41.6356	46.8769	49.8574	42.0971	44.4388	45.1902	41.7579	46.2335	39.4325	42.3665	54.6145	43.3101	42.3891	0	46.4223	43.1456	46.8136	46.9341	49.718	39.314	40.9139	45.7944	43.3882	45.995	46.572	41.2292	53.3724	40.9927	42.0219	49.9444	48.0452	39.5979	42.3133	41.9926	39.5016	40.0945	43.5333	47.2423	43.4628	44.2826	50.1558
VK513	42.8454	38.5356	42.9203	38.6346	49.7632	44.7115	44.4056	40.7954	40.2281	35.9358	41.6933	40.8419	39.4526	45.4584	41.3354	40.9082	38.1036	38.4712	42.9623	53.2074	47.9836	43.7037	0	40.1596	39.7505	40.9448	42.0472	38.4874	40.4533	39.0936	39.2104	41.0505	40.3884	43.7744	37.0917	44.0255	42.4284	48.0315	38.4227	44.687	42.0814	39.316	39.873	37.5915	36.543	39.5645	39.6275	39.0634	47.2982
I0156	50.9082	46.6792	38.2316	48.052	48.8676	47.2237	45.4081	54.0854	47.8204	43.5546	51.0815	45.3572	42.2651	44.9376	52.6718	49.4313	47.9637	47.9212	42.1191	45.2466	48.3809	45.3387	45.3855	0	55.3604	64.3751	56.117	56.3582	68.1879	53.5164	53.4109	46.7347	53.2235	47.7427	53.2853	50.7891	51.3121	53.2028	48.5971	58.0576	44.6915	44.0845	44.3985	43.9227	44.1197	44.8594	41.1326	43.4132	45.7766
I0160	49.8747	51.5185	45.0488	54.964	53.8904	51.1191	47.58	43.5992	50.5583	46.3985	45.5042	56.9471	51.7513	55.7936	49.7069	46.4788	48.9172	48.7362	51.5938	51.2928	48.333	47.8991	47.5718	60.3793	0	54.6546	60.0023	58.4972	53.4987	53.8534	52.575	53.6534	49.313	56.484	46.2139	52.3468	55.649	54.4339	47.2951	52.2511	56.0684	47.2163	47.258	48.1567	45.7494	53.3661	50.0009	54.8916	51.1356
I0789	41.7509	42.8322	45.9249	50.8696	42.659	45.8366	47.7984	53.75	50.6716	45.0321	55.6913	51.6846	45.0279	43.6388	43.0431	51.1386	47.6641	44.358	47.6132	44.9932	49.4443	45.9176	44.9566	64.962	48.4166	0	50.2486	67.9001	54.9675	59.5	49.871	48.7286	50.6181	45.6647	49.6055	45.4869	50.6334	47.6494	50.3235	55.9629	45.14	44.7649	42.5321	48.6876	50.4686	49.3278	52.5982	47.818	45.1189
6DT3	40.8748	43.6994	47.0469	43.6748	45.7248	46.5451	47.7362	47.3828	51.0082	53.3383	46.3988	41.0379	48.9333	44.6909	52.982	41.7396	44.4345	48.4679	47.8413	48.312	52.6472	50.3396	49.0896	57.9046	49.4673	54.6854	0	53.5836	51.4018	53.5653	47.4565	44.7563	51.6276	50.3798	50.3979	46.2547	47.9962	43.1165	52.9214	43.6046	49.0714	45.7023	42.9213	46.5073	47.697	51.4111	42.0367	41.6346	53.0135
6DT18	44.3599	50.7961	47.0097	48.2338	47.1626	47.7043	49.8247	44.3811	51.0294	53.2423	51.56	49.7676	48.0615	51.9864	46.5128	48.0134	47.726	47.8479	53.9807	51.5655	50.2355	47.1205	45.5896	61.4001	57.7901	63.8787	55.1859	0	58.667	63.8669	52.454	45.7015	54.4073	44.7531	52.6726	50.1012	57.1721	51.5154	46.4146	48.7799	53.0664	48.9514	54.081	49.4195	48.4986	52.1561	52.7693	51.5041	45.7467
6DT21	54.8876	46.348	42.9638	47.509	47.1484	48.6796	47.8154	47.3827	47.2905	46.0169	56.29	51.1412	48.9618	44.7181	49.2268	43.3328	43.0741	43.405	43.4767	46.4627	51.9316	44.9345	47.0641	66.474	49.9694	57.6977	57.6261	56.8324	0	48.368	57.3108	50.8141	56.4581	50.0852	50.8493	53.8023	58.1124	58.0526	45.5625	49.099	44.9983	51.1056	49.3735	43.3466	49.9376	49.8118	45.86	46.3868	42.9955
6DT22	54.8421	45.7319	45.363	55.4021	42.7187	46.2468	49.1217	57.0494	52.7602	51.9818	44.2894	49.907	45.3247	49.5958	52.9323	42.8367	47.0713	46.3097	48.8316	47.2408	48.8833	48.3206	48.1496	60.6505	50.411	55.3875	55.2146	65.0469	51.1791	0	46.7442	47.5003	46.4022	54.934	43.2248	50.783	53.9539	51.5123	50.5803	45.953	43.8569	48.9591	48.2189	49.5295	46.8686	50.969	51.6966	51.5071	49.021
I0157	42.7482	41.0771	43.78	47.3437	44.7252	50.7388	41.0586	47.1042	45.1837	49.7602	38.9648	41.4903	40.0002	43.4744	40.3321	35.5109	42.8429	45.7217	45.0117	42.7655	47.8764	41.2437	42.7157	47.7164	44.3264	47.6228	45.2169	44.9616	54.9338	46.1778	0	51.4533	45.9519	50.6742	44.4581	53.38	47.8771	46.9974	44.0727	42.5938	49.2107	44.3688	43.1485	33.6119	36.5213	37.5148	41.8699	45.8647	44.5171
I0159	38.0613	40.5857	47.6423	41.4022	46.1712	43.3905	39.442	39.4556	41.5343	45.3654	46.2953	41.7737	41.0972	43.2194	39.6268	44.8376	41.4871	40.9964	42.1892	44.8112	43.7799	40.8442	37.8136	45.1728	45.3523	48.4857	41.1898	41.6513	47.2733	42.3705	51.5799	0	48.9051	55.8157	45.4915	47.6462	43.9307	45.9312	40.7652	41.7188	40.3773	45.543	36.7872	41.7806	37.002	34.7968	35.5251	37.2858	49.5817
I0161	41.3229	43.2699	39.2675	47.6536	47.9823	43.224	51.0109	39.7531	47.2262	44.9923	41.2911	48.4205	48.0381	45.3809	46.5242	48.1004	40.3095	46.9973	49.1644	42.6298	48.2214	43.1941	48.1872	49.6247	45.43	48.4846	52.4157	53.953	61.4388	45.5273	45.5342	47.7896	0	51.2698	50.5989	57.9613	53.3011	51.0024	42.9423	49.8114	41.0403	44.9065	47.2455	41.7654	39.4205	43.2587	46.2877	43.7809	47.4876
I0769	40.6989	38.0338	45.7878	40.9335	39.9324	43.4676	41.6541	39.6661	37.9448	33.6871	37.647	41.8727	42.0194	42.6023	37.1016	36.6588	38.747	39.698	43.3261	40.8602	43.289	36.5882	44.1484	44.2924	45.0942	42.5531	45.8896	39.8372	40.6654	47.3129	47.1849	54.0665	42.0245	0	45.7701	45.5647	50.8874	43.3444	41.6149	35.1055	38.0247	36.8886	39.1111	34.8495	39.0112	35.5714	31.956	39.9548	36.4667
I0773	41.3569	41.9631	43.9423	36.3441	44.991	44.6339	46.397	43.2252	41.2746	36.044	43.5241	46.5455	38.1719	44.9998	35.0698	34.1337	46.1789	39.8418	41.8484	42.9515	34.842	45.5755	38.4513	46.8616	39.4476	43.9049	42.6447	46.7014	40.8284	39.8051	46.8985	46.7046	45.9834	45.4628	0	39.8756	40.4393	48.3189	38.8071	39.3504	40.7354	41.3955	34.6577	34.9012	34.6449	36.8062	36.2366	41.7328	43.3175
I0774	40.888	45.065	47.5908	47.724	47.3851	46.5122	48.8127	49.2547	44.363	45.6007	44.7821	46.7995	50.4722	46.7387	47.984	48.124	47.0409	50.5384	45.6769	48.4986	46.9669	39.2802	47.3231	49.6453	55.0405	48.1993	49.6507	51.9834	56.5739	46.3032	58.1858	48.8588	59.6387	48.2055	54.0141	0	54.183	46.8128	49.1924	45.7324	41.4772	43.0623	48.6003	46.4135	44.8912	43.063	48.988	46.2975	43.5211
I0777	51.858	50.6539	46.9352	56.4434	46.5578	48.4756	49.2192	50.1612	52.4789	49.1781	45.9592	48.7273	54.3707	48.3888	47.6093	48.8547	52.3747	48.9328	43.6313	47.1171	51.9327	49.173	45.2989	52.6411	54.9171	58.3383	56.0055	58.3533	61.7199	55.4043	52.7963	54.1514	60.6137	56.7629	52.2499	58.9222	0	54.8737	51.0903	49.678	49.0213	48.4666	46.1681	44.9718	50.0069	42.6164	52.0219	53.4957	46.4417
NO3423	39.9724	38.2554	45.7327	44.3024	41.7297	51.0726	45.7295	48.66	40.4539	40.4234	51.8987	37.3112	46.9856	43.0217	40.7772	42.8305	41.3036	46.6792	40.6076	43.2767	37.9804	48.0117	49.0726	47.4324	45.2978	41.0566	47.0834	42.2409	53.9963	50.3366	38.4349	49.3386	46.8478	47.9502	48.3231	46.9219	43.4818	0	44.1477	35.5671	39.1005	50.8936	43.8264	37.8495	38.4254	36.4437	36.679	42.8212	48.8392
VK25	42.4351	43.687	43.459	46.0794	44.2431	42.8416	48.345	48.9327	42.3808	52.4255	51.0132	47.2764	46.2678	44.1499	51.4239	45.0884	50.5892	47.5173	46.8534	47.9457	50.0558	51.1626	48.7149	50.519	44.8039	54.687	60.4396	47.3552	47.9049	52.1219	48.0806	49.2247	47.0533	44.37	44.9395	48.107	44.4109	47.613	0	58.4058	48.465	51.1886	50.7299	47.9768	46.2862	42.2958	43.6254	42.7246	39.8991
VK46	43.6972	45.2231	50.8941	47.7015	46.3667	52.4425	37.1404	53.0696	48.4409	51.0484	46.4008	47.9554	52.8643	47.561	52.5701	45.6012	51.877	47.8048	50.3457	46.3321	45.2839	46.0894	52.9225	59.1364	53.5613	53.2596	48.4181	49.4747	51.4465	46.6183	48.2235	44.573	51.5818	48.0068	43.4792	47.254	51.0252	47.4286	58.8143	0	72.9485	53.5048	67.0102	43.1332	46.8869	46.4662	43.4011	46.047	44.9566
VK237	41.8388	48.5258	42.5407	46.9369	47.7199	40.9766	44.1053	47.6191	55.0465	48.2658	43.9998	41.7542	43.959	46.5239	45.0182	45.4114	49.4116	46.2258	45.4038	52.5672	45.7166	46.8768	46.8173	44.6128	51.3939	48.849	44.6463	50.8485	47.6612	43.4117	50.0456	44.2077	42.0984	47.4261	45.0162	45.0292	52.3791	44.0094	48.6314	75.368	0	60.4669	134.104	42.9436	43.8273	42.1153	42.9335	44.2324	42.3922
VK240	43.6123	52.0281	46.3876	41.5229	45.9987	47.1212	41.4104	50.1022	44.2374	48.6267	44.4664	47.0824	47.03	45.8803	51.7239	45.0302	47.0527	49.4683	47.4472	44.7956	45.125	47.2538	44.845	45.0826	45.9254	44.6467	46.3785	47.8441	51.2707	49.9573	43.236	43.9855	46.763	45.096	49.1203	41.727	43.4749	53.3789	49.1296	54.2701	62.1332	0	58.3785	38.6223	42.0892	46.1943	46.662	41.0758	39.4731
VK241	44.0614	47.6495	53.1782	36.1613	48.6806	48.4226	48.8381	48.0094	47.5667	49.3718	54.3115	46.189	49.5063	48.1195	53.3664	48.138	46.3823	42.5211	40.3501	44.8831	43.5476	42.9987	44.4628	46.6075	43.9091	46.4634	45.7378	53.8673	49.0834	44.4735	50.6916	39.4728	52.1018	46.2901	45.6577	49.5625	40.7325	47.6114	50.4365	64.0257	136.854	62.5144	0	44.6149	42.2091	40.1386	46.9194	45.994	48.2453
VK534	63.4861	71.8682	58.8625	65.534	55.8049	63.1858	63.0294	61.7373	67.1358	60.5451	71.4083	67.2473	58.2396	63.0837	59.9864	61.3598	60.5388	59.9623	57.0379	65.048	62.9054	65.2829	57.6417	61.9816	67.3681	69.9904	65.3062	69.6079	64.4658	67.1019	51.5023	59.3462	64.6009	60.5806	59.8215	63.9319	63.5396	63.972	60.982	65.0684	61.7829	62.1902	58.0554	0	79.7092	78.033	83.0048	72.0084	66.1215
VK535	60.8605	62.8159	62.3572	68.6696	56.1178	57.6471	68.5107	59.8006	61.5797	62.541	70.7363	69.1731	60.3636	60.1991	59.1524	55.9498	59.5611	63.7624	59.3557	59.8425	64.0472	61.9856	55.0578	61.6952	57.1653	70.4564	65.8473	62.3218	66.4479	62.1767	59.5258	64.3495	64.508	61.4541	66.248	58.492	67.2891	65.2932	59.0076	58.9389	65.1694	65.669	62.1703	80.821	0	75.9791	77.4869	74.0206	59.5852
VK536	60.5605	66.1209	51.7972	59.6296	57.7857	52.0231	59.1547	63.8736	58.6651	62.6148	72.6243	59.6745	54.4143	57.9092	67.5282	61.7486	59.7994	64.605	60.5588	63.0956	63.9207	65.1298	62.8489	63.3442	71.42	65.3051	67.0864	67.7761	68.3161	65.3706	56.2579	53.1913	57.1785	54.1517	56.6489	61.0236	55.6785	56.0355	55.1511	61.7391	61.6296	57.2303	58.5669	73.6355	74.8831	0	75.0718	69.5256	63.6163
VK537	63.6662	56.202	59.6707	75.5984	67.0141	57.9267	63.7138	68.1146	58.1062	67.3006	65.5829	63.5598	65.2547	67.9223	61.9663	60.8439	57.936	60.4512	54.6809	57.4591	64.6201	65.2315	63.232	65.9199	66.4756	65.1407	63.669	71.4268	69.612	66.59	63.4961	59.1014	63.17	55.095	58.9429	64.3666	65.2147	62.9517	58.3605	58.8329	54.7541	63.4372	60.7695	77.3923	76.2728	79.4948	0	72.8138	61.5965
VK538	57.2908	49.1935	51.2831	62.8636	53.9072	53.0993	59.8985	51.6714	54.055	56.7716	56.7896	57.9367	60.5521	56.791	54.3023	50.3651	52.9091	53.8581	54.9851	52.6071	57.9425	58.5289	52.0617	56.8633	67.0985	56.8315	51.9498	62.43	57.0037	57.8393	56.2274	56.4533	49.2071	56.1476	54.8297	55.9421	59.8711	52.5214	55.9994	52.6215	50.3804	51.1779	59.3835	61.1236	68.7721	67.3279	62.6645	0	54.865
VK141	45.3404	44.5272	43.3706	40.2226	41.6776	46.8231	42.5412	45.433	37.0916	35.489	37.384	40.7436	43.0376	40.5366	38.8195	48.0154	37.7172	45.5268	43.2414	42.372	47.7456	43.8879	43.4446	43.0347	43.5568	45.5386	53.2705	39.2078	39.7174	42.3201	43.7465	47.1909	42.8328	38.0554	47.0048	40.3783	36.2731	43.4844	33.673	37.4351	36.7885	41.5514	41.3951	38.9729	36.8663	38.1939	38.7521	35.502	0
VK279	40.0457	38.4667	41.0108	39.2958	46.3912	46.4017	39.1752	41.5315	40.4755	41.6232	36.9804	43.0229	36.8328	45.9721	44.6385	37.0953	33.7437	41.4426	41.996	46.9747	47.2262	36.7122	37.698	34.2828	39.9556	38.7976	39.7252	43.4334	43.0278	41.1994	38.8964	37.3753	42.3519	38.207	44.3714	41.1966	37.7874	44.3368	35.0571	40.7385	37.2353	38.5387	34.1388	33.1855	35.2316	36.4258	34.077	35.4858	38.2027
VK301	46.3327	48.5383	43.9246	45.9549	53.4893	49.4964	46.4531	50.0502	52.4076	48.444	49.6361	46.1621	47.5041	46.3551	54.3416	48.2118	41.6818	48.394	48.151	44.0272	46.9381	48.2685	44.7075	57.2083	52.413	54.289	53.2135	57.6991	50.7747	55.6646	49.8072	49.7698	46.0277	49.5753	56.0313	45.876	49.288	48.5226	47.1041	49.4517	45.0909	48.469	51.7385	47.4667	51.6017	51.1192	53.335	52.3003	48.3127
VK316	37.0201	38.324	44.0032	40.2731	48.2839	48.3204	44.7134	44.9351	39.8178	34.1901	41.0496	32.2532	39.1266	44.1298	44.6592	49.1278	40.7827	41.4598	40.6855	43.2098	39.3477	41.3923	35.4195	41.4177	40.0098	37.4034	40.6384	37.3251	35.9523	38.6717	43.4269	40.5466	47.8075	39.3797	42.5856	37.1088	38.9555	45.3076	40.8598	36.9846	33.5361	44.3557	38.1825	34.2434	38.5903	35.3423	35.276	40.6667	46.4065
VK370	41.9582	41.822	45.9757	38.8183	44.6251	45.9394	38.8447	38.4185	38.6018	43.2922	42.2505	41.4321	42.4949	42.674	41.015	41.9031	38.684	40.3199	37.9546	41.3017	39.2035	43.9049	43.3931	38.0595	38.0852	36.7388	38.7505	44.5772	33.4366	41.65	42.7597	42.1336	38.52	39.5528	42.8542	40.1475	44.4633	46.317	43.9655	39.0616	35.9569	39.2606	37.9676	33.1174	34.5668	38.2872	41.8469	34.0035	44.2595
VK372	42.3699	37.9465	46.0785	51.3859	50.4336	49.4361	42.3244	40.2952	38.5928	39.0185	41.4876	37.7563	47.0747	43.1706	43.9815	41.8499	38.5163	41.6424	39.7009	44.0946	39.1579	39.9985	42.6157	38.8037	40.7225	47.531	40.159	38.7736	35.4748	36.7727	36.0068	41.5833	44.4876	39.2992	43.872	37.7511	35.57	51.1645	38.2677	37.2211	36.2554	41.5543	36.2086	35.2904	37.0636	36.9503	33.3727	32.6963	41.8783
VK373	48.5193	45.846	37.984	44.4584	42.4478	46.0023	35.8481	44.2578	34.9922	40.2303	46.6843	42.4851	42.6129	44.0709	43.0885	41.9798	44.4811	50.1997	46.3164	41.7424	47.0754	44.8732	46.0298	49.3372	41.979	41.4736	49.3178	53.4624	42.5379	46.7115	49.4324	50.2542	45.0805	47.9434	47.8516	46.315	46.4171	41.7172	45.6046	41.546	39.733	46.8516	43.0792	40.8292	44.4753	42.4405	40.7292	46.8418	41.4365
VK446	43.0424	39.3424	44.6456	37.9491	52.3067	44.4575	39.015	46.6934	43.6641	38.6574	50.1863	41.625	40.9776	40.6104	45.9279	46.7436	38.3631	46.9732	45.8889	51.1991	44.2404	42.919	40.3399	46.0712	42.9586	41.5083	47.9559	44.4179	44.2646	44.9604	46.5387	46.792	45.4789	43.0559	49.8649	48.3758	44.2042	49.5346	43.0937	41.7143	44.2658	50.6545	46.3769	40.5854	35.441	42.0694	42.977	39.29	40.7088
ALH1	47.1248	43.2036	47.268	40.1495	46.68	49.169	42.9484	45.8939	43.5925	43.5133	43.716	46.2512	45.2898	40.1993	41.4093	47.3907	43.7207	47.7008	45.4146	49.5079	38.7316	40.5299	47.9823	52.073	45.1062	54.4423	48.2071	45.961	51.7131	54.933	50.7336	46.1096	45.0648	57.1553	43.8157	45.9531	52.4781	52.0896	41.2148	42.0739	38.7222	40.5087	40.2436	40.5551	47.1341	41.7067	43.9951	45.8618	46.0762
ALH10	43.3178	47.8799	49.7439	37.4606	51.8421	46.3849	46.8728	43.486	41.1913	42.8721	37.0079	38.8952	49.1425	40.4932	42.8659	45.9445	41.5539	48.9877	47.4898	44.3492	44.9226	55.0361	46.41	49.4473	45.0702	44.1816	43.4814	44.065	38.1978	46.7239	50.5879	58.6628	50.3157	48.0613	45.2976	45.7136	53.8479	44.1958	40.5664	45.9915	39.0022	41.9485	41.3412	37.9919	40.5698	47.3357	46.6461	43.2794	43.3927
VK273	56.1837	52.8183	45.3541	50.7332	53.2768	49.4273	46.8411	43.5115	48.9348	52.5751	42.9862	48.3963	39.9494	45.5164	46.4274	50.7443	42.7912	53.4082	45.2232	43.5303	49.9546	41.4674	51.5974	44.9632	46.9829	54.1123	52.8601	49.3107	51.8431	45.5869	53.1898	51.7609	47.3882	48.6009	40.2368	45.3763	48.4305	49.9085	48.0774	52.2875	50.5726	52.7921	47.1303	48.4245	46.1581	43.2256	43.6852	53.0701	56.5388
LAU001	45.2871	43.2574	49.3053	42.3437	48.7834	42.7106	46.4715	35.1025	33.9886	33.6338	31.9172	35.8295	37.797	38.3595	38.5864	43.779	38.5796	38.242	44.4692	37.9884	44.1176	41.0395	37.0836	41.0452	40.7328	41.0864	41.7271	36.821	37.8486	37.8471	37.7541	40.4061	37.1891	40.5371	38.5038	41.3991	41.8203	39.0188	35.7631	35.054	41.7345	40.271	30.7303	33.3145	29.5872	31.7251	30.142	37.7275	46.6095
VK50	41.8681	41.6106	48.812	39.5623	40.502	47.6191	42.7027	36.4153	41.9393	42.1362	42.4886	39.346	44.7869	40.7622	43.6777	42.5277	41.9573	36.925	43.1284	43.7106	37.0608	43.7461	41.466	38.8033	38.4965	38.2647	37.9458	37.4427	41.8723	40.3929	37.5778	36.9583	38.3561	49.8645	38.1277	37.7209	34.1558	43.3854	41.2426	38.199	41.5639	36.3112	39.5791	32.8262	37.525	38.9602	32.4721	37.2641	38.5141
VK53	48.7386	58.1315	56.3294	60.1025	44.0886	46.6747	51.1317	49.5011	44.8261	51.5151	49.1197	45.873	47.2836	51.1812	49.0109	49.4489	52.9461	51.96	47.916	47.7019	45.7845	52.3026	51.4721	52.5501	46.4429	57.7826	50.8676	53.0879	53.7069	50.5903	48.8526	45.6131	47.7773	54.6364	46.3607	51.1833	43.9456	48.8096	44.7423	48.4357	52.7621	56.9447	44.4206	43.6956	57.7067	45.4637	50.4976	52.958	41.104
VK56	49.1048	55.3484	55.1175	51.5442	44.439	50.2706	47.2468	41.0052	48.4569	47.7059	39.0029	44.1585	51.8023	48.717	42.9842	52.0497	41.3976	45.8929	41.0021	45.2437	48.1686	44.1247	48.8636	42.8705	45.745	41.8518	43.3004	45.6967	40.2273	44.8778	40.0238	48.8523	41.871	44.2407	38.2566	42.4519	38.8237	40.6278	46.0847	44.449	42.0722	38.979	40.1599	40.9639	38.2828	46.3254	40.5915	43.9974	46.6159
VK58	49.9909	42.7975	41.6564	45.3356	47.3325	46.1492	45.7229	46.8128	47.2898	44.8914	45.631	43.2631	43.8627	46.5623	45.8796	40.4818	48.0888	49.0911	44.6806	44.5181	47.9167	41.6627	45.5365	46.7116	42.9158	49.2311	49.3855	50.3656	53.2672	48.9603	44.8691	47.3859	55.2669	45.5975	50.2586	47.8745	42.9469	50.6652	44.8942	47.5819	41.3871	41.1045	41.5575	40.2787	41.6433	43.5171	42.4197	43.056	40.5628
VK60	57.0705	61.302	44.6628	45.6669	47.6336	43.6895	44.9353	41.6646	43.1204	43.0846	46.1521	45.9073	44.3976	50.8433	44.8113	40.0367	49.3757	46.8421	40.5991	41.9589	43.4035	49.3029	39.8642	41.0661	47.5414	48.9832	42.4488	39.8042	48.068	45.1715	42.3014	41.0972	45.3582	46.8128	50.3158	41.8667	44.4566	47.8029	37.7565	45.5839	42.7121	42.7015	45.0993	45.9083	43.9227	55.6358	44.8728	43.6631	45.7574
VK64	62.5125	63.23	49.143	46.2664	45.4672	49.5195	45.7842	43.766	46.5092	44.7467	47.1494	41.5907	42.4545	47.4835	40.1818	46.1092	41.2077	42.8493	44.5727	43.1699	43.6384	47.3208	39.3255	43.1398	45.0195	54.6228	47.1414	46.3801	50.9388	53.1256	45.3952	44.7909	43.4493	42.4063	45.9859	38.1841	46.8	50.6454	41.4768	43.2972	44.0442	41.2772	49.5701	42.7521	48.1566	38.2413	45.9744	43.7996	46.2172
VK429	39.9619	44.4429	47.4619	44.8668	50.8433	48.4626	46.3625	50.9255	44.2351	46.7825	45.6521	47.5212	44.2994	42.688	44.1641	42.1856	44.025	49.3298	53.4552	49.0882	51.1879	51.4153	46.4744	50.3348	49.4568	52.5373	46.1663	48.2459	46.7069	51.9176	51.765	52.6785	46.8628	43.8278	46.0188	53.0361	49.1036	51.8109	48.7123	43.3047	44.7694	43.4429	47.3957	45.184	44.717	47.3737	47.7931	46.6585	45.5903
VK433	43.4246	42.9306	47.7388	47.3593	51.9032	47.4697	47.2038	47.1925	46.0418	46.5294	49.7236	42.4795	47.2488	43.3466	45.683	44.6767	38.1555	48.0187	43.2219	44.4989	46.129	47.7444	42.4255	47.6684	35.9484	49.5281	46.2846	38.6581	47.676	41.6307	49.1672	46.4087	47.6609	50.863	50.28	48.6691	44.877	46.3649	47.7287	40.9656	44.1478	49.1542	41.8039	49.4421	47.1381	51.6455	46.3909	44.9048	54.3044
VK455	42.307	34.9049	42.4377	39.807	43.1906	48.787	42.3362	42.6351	44.1036	41.248	40.967	42.2893	40.8334	49.6176	45.9522	40.1029	44.4764	50.538	39.5201	43.2757	38.7465	41.5724	36.7583	45.1188	35.5193	40.2312	43.6233	39.6969	43.4241	39.3781	45.0413	47.0377	47.8612	47.6951	47.5897	50.449	33.9404	41.6349	41.2439	43.3554	36.7612	45.4055	42.2386	35.191	39.8626	41.2594	41.7626	40.0196	40.9968
VK456	42.082	44.9117	45.1112	48.9353	49.1835	48.5944	56.3264	51.9508	53.8639	50.6683	49.8851	54.0366	54.0783	47.4234	48.4227	50.2042	50.5214	54.0403	52.0427	46.1639	55.6414	49.4585	50.8996	63.7847	55.6627	57.8218	54.3297	54.6794	56.3598	55.1803	48.7363	45.4426	53.8846	44.9065	49.7943	50.4132	50.5958	50.9213	52.4878	49.4971	47.6042	50.9132	47.003	51.0051	52.5283	49.5391	46.9488	47.1034	50.8574
VK468	45.8022	41.5543	43.4178	50.5067	51.1687	46.7312	43.4645	47.9261	46.6197	46.1319	50.1913	47.9275	49.9802	45.8733	49.4956	47.5818	46.3071	43.3212	46.2882	47.874	49.4366	52.7635	44.788	46.2031	41.2973	47.685	49.6118	49.551	47.1898	46.5855	48.8404	54.2847	47.127	55	49.0606	52.1772	44.2695	50.0893	50.0963	42.9457	49.91	42.9806	42.058	45.8635	50.0594	42.1396	50.7626	47.6582	52.2617
VK473	54.4616	63.6947	50.25	51.2916	45.5782	42.5961	49.408	53.266	44.552	53.8038	47.1579	54.4779	46.3053	48.7939	43.7067	53.1386	46.3225	50.1339	45.8896	49.4441	45.834	51.9445	44.5584	50.0315	44.1526	53.7106	51.2748	51.1	49.7654	55.4785	48.461	54.8613	42.0432	49.6492	46.1002	46.508	48.5931	42.3154	47.9204	48.49	43.5896	49.1905	51.4666	49.0541	51.6126	43.7606	49.7119	55.3943	52.139
VK474	63.8077	55.0084	53.6741	60.77	50.3021	46.0159	49.9448	49.4426	48.2862	42.8325	48.4081	48.4041	51.9727	53.1746	44.0546	44.1959	51.2316	47.8158	50.9185	43.423	46.4316	46.9608	49.6564	53.7123	52.7249	50.2318	45.5595	49.8697	50.9993	54.9016	48.5495	43.0661	45.2695	48.9942	43.3429	52.2689	56.6999	47.0613	48.5478	51.4519	47.2696	41.9405	53.7743	51.123	45.4088	49.0101	45.604	56.4318	44.8729
VK475	68.9607	53.5847	46.6563	45.1628	45.3112	44.8859	45.8866	47.2465	38.6951	43.6973	41.5731	47.6127	45.1456	47.3757	45.5724	41.0813	41.8746	38.7143	41.9112	45.2088	37.3068	41.5028	39.2474	49.367	46.6152	47.8663	43.8197	45.3984	44.1175	39.9389	46.2333	42.6199	38.8643	50.275	42.4562	42.1502	41.2355	42.753	43.0088	42.6489	44.3972	49.7269	40.9399	38.2151	35.2682	41.3422	44.6505	48.9582	45.5175
VK477	45.9363	49.7657	51.5562	55.4868	50.1045	53.587	47.985	51.3738	46.7808	53.6868	48.524	49.1588	49.4274	52.7931	51.5822	47.8658	51.5822	52.3729	43.6581	50.6277	47.864	50.5899	53.1606	56.9262	48.5629	43.1952	54.3165	46.0085	55.4303	50.5023	44.6658	52.0936	52.0824	49.7996	50.9625	55.8129	49.5686	52.7968	50.2463	50.0874	50.9897	49.8569	48.4556	49.6632	48.439	50.7198	51.1388	51.8131	47.8752
VK478	63.5195	62.5683	58.8648	59.4573	42.8571	49.4648	42.6689	46.8227	47.5564	49.9544	48.6924	39.0517	46.8321	44.9355	42.3899	47.9046	38.4173	39.634	48.1062	37.3307	46.7627	48.6982	44.497	41.5318	46.0472	41.238	51.0158	44.2281	43.3691	48.4292	41.5221	43.1508	43.919	37.6203	42.8267	39.7491	42.6422	44.8208	41.3824	44.5395	39.01	47.741	42.1459	40.8122	45.0111	43.6662	38.1859	50.7117	41.9194
VK479	45.685	37.9428	38.828	44.3072	48.1017	51.2528	41.3673	48.6953	46.0099	43.0054	37.8213	50.4487	45.7403	40.5167	38.9914	42.6805	48.5169	40.8204	45.4973	40.3222	43.5176	49.0742	37.7679	42.6387	41.2849	45.7998	47.5364	42.7515	45.2746	41.2058	43.2407	49.0431	49.9289	52.9763	49.2338	46.9455	41.4997	50.4434	43.5454	43.4813	52.2963	43.4506	44.3923	43.1348	41.5789	44.8758	39.6079	44.1014	46.1537
SZ15	43.228	43.2944	47.3742	47.2386	47.9752	46.4972	41.04	47.9093	43.9328	43.4639	44.6615	43.6563	46.2294	49.8755	48.5499	47.5136	40.0455	48.7312	42.992	45.0994	44.6674	40.5688	42.6556	52.0224	48.6862	48.5828	44.4888	44.8601	48.232	49.8231	47.7402	52.851	47.7874	55.9206	45.6852	52.8084	45.3445	52.5309	40.529	42.0333	42.3319	44.1534	46.1444	42.1429	49.4028	46.0802	43.068	40.6974	42.2902
SZ43	64.4737	59.9352	67.3927	68.8096	54.1918	59.8492	62.9304	58.2617	56.916	61.6045	58.2404	60.5966	61.5608	63.7737	68.8761	55.648	59.1718	65.1126	63.6741	55.2874	66.4488	58.5377	60.6737	74.7879	66.5123	72.7773	61.5988	68.8694	65.5631	68.0676	69.0279	62.2213	60.138	67.0741	62.2849	65.2852	70.9808	61.2028	57.6996	62.277	61.0571	60.7442	58.2872	70.1679	71.2465	73.3703	70.8254	64.8547	61.3884
SZ45	62.6926	53.7009	58.9641	56.1671	59.4149	55.5071	52.9371	57.2588	54.5364	51.495	52.287	52.7532	49.6414	55.8418	49.9223	59.2925	49.6123	54.7607	53.5889	49.5404	52.486	50.0468	51.6028	62.0768	62.2323	56.6535	62.5224	55.7659	63.139	56.8832	58.9409	57.1374	57.7177	55.0036	59.9667	60.6353	59.0939	54.0248	50.7247	56.2408	52.8045	51.3572	55.9669	54.9025	60.9444	56.2434	60.1132	58.9212	49.3277
DAV-A8	32.2934	42.0893	42.3967	38.4432	40.6327	38.4991	43.1673	48.1264	37.8719	36.5916	38.1479	39.0308	36.7232	39.5522	47.7206	38.9339	43.1296	42.5244	37.7963	42.5461	39.2239	44.4652	39.8661	43.4944	36.6838	40.3637	41.418	41.068	43.4504	41.7388	48.9474	42.2921	44.1916	40.3079	42.923	44.9971	41.4867	40.6858	43.2174	37.9	34.0177	47.3637	34.8097	33.9247	35.148	35.2029	32.7703	37.4854	38.6071
SBT-A1	54.624	47.0454	51.1701	45.5751	48.6779	47.1468	54.8122	51.814	43.4257	55.7831	54.0796	53.0285	52.512	46.5519	47.663	50.9539	55.2223	44.8149	49.8315	42.362	54.1386	48.3951	47.192	59.3391	60.2567	59.627	48.4281	63.0042	52.2073	54.5072	58.3587	56.4757	55.5769	48.3574	54.8288	43.2764	57.0401	54.9452	46.5451	52.3724	51.9132	47.0801	47.8902	49.4782	53.8858	49.7041	47.976	52.4195	44.0252
VK95	52.2583	48.8751	50.1169	47.5967	53.002	47.5993	52.7242	47.2882	54.4068	49.6078	56.833	46.2826	53.4655	55.6755	50.7682	49.3824	48.0938	51.1672	51.2834	51.1043	50.1292	49.322	55.1125	62.7529	44.7382	52.1216	53.5645	59.399	57.7818	53.3751	50.9655	43.656	48.5419	50.4075	47.7016	45.547	47.3212	52.0832	46.6292	46.7988	42.8505	52.6567	54.9559	48.9175	45.0058	49.281	49.4657	49.1823	53.1125
VK98	42.6534	41.7519	44.7512	42.7642	57.9379	44.5189	41.8764	44.0992	49.9852	45.2497	45.1611	41.3134	44.0885	36.7112	41.9948	39.2716	56.765	37.7892	45.6722	54.0898	40.651	46.7523	49.0847	41.5136	46.3848	47.7675	41.7857	47.2719	39.3498	38.372	38.5721	46.7245	50.3143	42.5001	48.1332	39.4348	46.56	45.2593	38.6936	46.3911	40.0223	45.3845	46.7492	36.4068	41.2302	40.706	37.9609	43.0153	42.9607
VK99	39.3122	45.0022	44.3878	41.4358	45.49	44.3643	44.0456	46.7681	50.183	47.6515	46.7436	46.5039	46.6538	39.2559	43.1581	50.115	51.1855	45.7418	45.3956	47.7411	46.9353	44.4781	43.4863	50.5006	47.207	48.6911	45.5718	50.2131	45.2209	51.018	40.4007	42.2067	40.3886	48.6105	41.7242	45.6796	50.0056	42.2335	44.7404	52.9004	49.6538	45.4792	43.1534	45.4695	44.3673	46.2258	36.6754	44.3534	45.1656
VK101	48.9359	47.9648	45.7701	47.0115	50.6585	43.9447	48.1669	50.2532	44.6967	51.0751	45.7787	50.1121	50.255	47.792	43.6503	47.5149	45.3307	48.3423	46.6727	49.4097	45.1676	50.4252	43.9814	47.2974	43.2722	53.1288	55.5651	48.463	47.2581	46.0311	47.0635	44.6016	44.5682	45.4912	44.1031	49.2396	51.9711	48.7518	48.6006	51.1048	50.4773	51.9126	47.3696	42.0847	50.1807	43.0767	49.1	47.1163	41.9079
VK102	44.8629	51.3682	44.2208	43.1776	49.272	46.5868	51.5348	48.4186	44.1818	47.0998	43.966	42.9402	46.1385	43.6295	40.351	43.8894	56.5792	42.9173	47.7477	46.0864	50.672	46.2903	54.3049	54.514	48.8311	46.7184	48.546	42.4148	46.471	51.0816	40.7856	45.3554	37.7127	47.5391	45.4162	46.855	45.9267	42.3643	42.1868	48.7238	44.3632	38.8962	43.5753	39.2587	38.036	38.5772	41.7394	44.2856	46.1264
VK122	41.5443	41.5059	40.8112	39.8047	46.3247	50.3349	43.6569	43.4585	42.3856	43.4941	43.0538	40.6402	39.7562	37.4474	44.3744	45.9801	51.4714	40.7041	41.3347	45.9166	48.4532	39.957	54.7509	42.8399	43.4032	44.793	45.8891	46.5202	45.6656	49.4828	46.0093	42.9752	45.7263	41.9741	41.1141	38.8045	37.0105	39.5303	40.3423	44.9475	44.482	45.9081	42.7344	43.4624	37.7957	37.7464	41.0315	37.7753	46.177
VK123	53.0361	45.0724	46.6393	45.5801	45.5724	48.7587	45.1497	51.4212	51.582	50.3186	49.3695	50.4897	52.2421	46.4199	47.876	46.3014	48.8653	46.113	48.6984	48.8269	55.4611	45.8701	47.4754	49.3947	47.6989	63.2819	55.2121	53.0304	53.102	59.7057	50.6564	48.7473	48.5302	45.5487	53.8003	49.4719	43.2023	48.3636	47.3297	53.341	54.4913	49.9685	45.2234	42.9157	49.7929	47.8199	49.3419	52.2375	47.8766
VK127	40.756	44.1388	38.9796	49.884	43.877	43.4031	44.1036	49.7864	46.31	44.2274	49.1396	48.4968	50.2126	43.4615	45.8385	43.436	46.9011	45.1029	44.6742	45.118	54.484	51.8988	60.9396	43.5714	52.2733	48.0802	43.4937	54.7335	53.2143	46.3256	42.1606	45.4139	47.2532	45.4833	42.4236	47.4327	45.061	48.4223	45.9969	39.6065	40.2656	49.6403	48.5119	38.2825	42.7434	47.1357	43.7083	40.4112	45.0317
VK128	43.3426	45.8669	47.3435	43.9431	42.5268	45.5346	47.8242	41.4261	53.0575	50.9084	53.3572	46.3369	44.5608	47.5872	41.8431	42.3553	43.1534	40.8214	43.7894	44.7318	46.5711	65.9052	46.6106	42.7935	52.4882	49.7565	43.6269	44.6781	41.0682	43.5913	39.5487	41.2079	47.0741	43.6481	45.3121	49.6557	53.1921	46.5047	46.8832	37.7751	49.7864	51.0294	47.4117	45.4971	39.4696	45.2498	39.8142	47.7091	46.4127
VK129	42.9676	41.9418	43.8981	40.9761	44.8089	45.8731	48.7438	39.3427	43.1049	39.5292	46.9994	46.0423	40.6446	44.5228	47.1707	41.4321	44.7866	42.0049	47.3986	38.7711	48.487	43.4134	47.9447	40.3732	39.9796	40.7925	38.654	35.2908	48.7026	43.0775	43.595	43.2116	37.6572	47.1167	41.9217	36.4761	40.9882	46.1917	43.2935	42.112	41.8627	43.7833	45.3738	41.169	35.2853	43.9503	38.3334	38.2605	44.7968
VK230	44.1214	47.0992	45.4403	44.5849	50.3836	48.7104	49.3919	50.9322	44.6098	46.1502	53.8539	50.351	49.903	46.9356	46.3364	51.4599	52.3159	52.3673	49.6913	51.9884	49.6018	51.5422	52.2717	48.5518	53.4791	51.021	47.3005	56.0464	57.9416	46.7202	43.8459	43.1157	46.6625	44.3174	42.2709	46.2066	51.6025	47.818	48.7109	52.0572	51.1704	46.1629	49.1874	42.1742	44.1521	51.0563	45.9665	47.5989	42.6731
VK170	43.3382	38.5611	38.4937	40.3994	44.9905	49.1943	42.8143	39.6644	35.7509	41.9952	38.7275	39.0607	44.7849	39.7121	42.2501	33.452	45.9128	37.1147	38.1673	44.054	46.7667	43.1562	46.6211	38.4112	35.4056	38.965	38.9954	38.7903	34.1868	36.9287	40.2504	44.1271	46.2574	43.0853	43.4769	39.0486	41.1216	44.1842	38.0783	34.6013	45.1452	43.5638	36.7802	34.2292	36.842	37.44	34.2466	36.2079	39.6581
VK543	45.9113	38.701	45.8297	40.9593	49.1156	44.3756	43.5206	52.332	42.6836	49.5463	44.4282	45.7965	44.263	49.2754	44.3234	45.8896	39.2114	44.7143	48.3532	40.2158	48.3837	44.647	45.5448	48.665	43.302	43.0295	42.7625	49.1206	45.2764	44.6878	45.934	47.9423	47.6468	45.9548	42.7204	45.3527	41.8036	41.7191	40.377	42.8507	42.236	43.3066	42.4611	38.2611	43.0959	44.9717	41.4092	41.217	41.6919
VK544	39.126	43.2704	42.5716	35.3444	40.6299	49.102	36.802	41.8541	36.4553	43.4051	41.8836	42.1947	37.2242	35.434	45.3351	42.0774	47.2231	36.6928	40.9132	52.4169	42.9446	41.0967	47.2685	38.8409	37.0144	38.6015	47.5329	37.8811	35.1796	41.5929	43.453	43.1225	43.5827	34.1844	45.1601	39.8105	41.0858	48.1909	36.4672	32.1916	49.4129	41.6928	33.4066	37.5121	37.9568	38.4757	37.4003	39.4497	37.8956
VK545	52.9484	46.3187	44.6511	50.4335	49.3979	44.3411	53.5635	47.6131	51.7276	45.1726	52.998	48.4855	55.8671	52.2945	45.2978	48.4144	50.5994	50.514	44.1433	50.1519	61.9384	55.5841	50.5931	60.7869	58.8993	60.343	54.8606	56.9544	57.678	55.5435	53.6026	45.2933	51.4938	45.3616	49.1053	48.1186	56.0803	51.9047	49.7803	51.1314	56.2995	48.3772	51.39	50.2737	53.9572	50.7541	46.7339	52.7657	46.7076
VK84	53.0452	55.4961	56.5263	47.7138	52.0311	50.3455	58.3084	49.7394	47.2884	47.528	48.1351	52.4964	52.5873	59.8507	52.7606	49.3438	45.7946	50.6086	56.4242	47.2687	49.6177	55.2136	49.762	56.9584	65.8818	64.3734	53.6856	53.571	55.3583	58.3775	43.2462	48.401	54.7175	47.2569	52.3055	59.4847	51.0764	51.4968	54.9411	48.6556	50.1666	49.1408	49.2181	49.6708	50.7263	57.8332	57.356	58.2525	53.6121
VK87	49.4117	50.7511	45.7103	54.6383	50.2881	51.1951	57.629	53.7694	51.819	55.2093	47.3283	46.7843	54.2506	60.0585	58.7405	48.2663	48.4217	52.7644	46.252	54.5707	49.5443	52.5867	48.1375	51.8583	60.4897	58.2494	49.8285	54.6317	58.9398	60.6522	50.8338	55.4543	51.7181	54.0086	47.8469	54.4622	51.9844	51.0307	51.909	54.0138	54.7864	56.8301	46.1826	53.401	60.2383	53.8493	58.6821	50.8572	56.1036
VK322	46.6602	47.1995	51.005	49.6884	49.0725	53.3077	51.6787	49.7875	54.8267	48.0296	52.4426	49.5545	48.6115	46.2798	58.0071	55.6199	52.4725	51.6086	50.3183	48.1179	56.9007	50.5116	47.812	52.1192	57.639	51.2534	49.869	58.0726	58.778	61.8012	50.7734	50.4498	50.4366	58.1942	46.5465	45.7845	51.1307	46.7032	48.3655	48.5553	48.8946	50.557	50.4061	47.0334	52.2243	54.5496	45.4261	53.7822	55.8576
VK323	41.5423	43.8082	39.8353	39.1698	44.1456	42.7548	47.5409	41.8266	41.0162	43.1155	42.6392	42.2143	43.5066	40.746	48.6448	40.6404	44.5379	42.891	40.6572	45.3143	37.787	40.6442	45.3427	42.2026	42.9988	46.6879	42.6645	46.7295	41.2356	48.737	40.8162	43.8655	47.0892	44.1975	52.5799	44.5819	43.8595	49.3707	39.3109	35.3943	43.0682	49.3677	39.3176	40.9801	41.9813	43.2076	40.7124	39.9734	42.6604
VK324	42.962	48.064	41.2988	44.3132	52.1448	47.5269	44.9309	49.8239	45.5623	44.3286	49.6041	46.7569	46.5363	40.8864	43.6593	42.2215	46.3801	51.6396	43.8829	43.2873	43.7509	51.9096	41.3559	41.6693	46.3496	46.9713	47.115	40.4209	46.4508	51.6446	48.7514	46.2027	42.8645	46.8832	45.8565	47.3723	46.987	48.9839	42.0268	43.1686	45.5163	46.1931	43.4704	40.3719	43.6185	45.6861	43.5126	41.3757	49.3012
VK326	50.6786	47.5614	48.1689	46.3027	48.7949	48.9463	51.2333	47.0918	48.78	52.4265	50.9056	48.7117	55.286	50.7848	47.5369	51.0193	41.9819	54.6376	46.9525	53.5078	53.2041	51.1678	43.2228	51.5249	43.1133	46.6155	47.6415	51.4596	45.6253	46.5278	48.3206	51.0338	49.7281	42.9242	45.1866	50.7655	46.013	53.237	49.7656	46.4129	50.6634	48.7084	52.8066	52.1641	53.0844	51.3696	47.1007	62.4313	53.8989
VK327	46.0399	43.297	50.9643	46.0226	48.4712	46.4884	49.0783	44.657	46.7235	39.6997	48.7028	44.0346	46.3288	48.668	47.7446	41.315	47.153	47.3362	44.9893	49.906	41.4487	43.2779	38.471	57.2638	43.4388	40.9972	45.6265	42.4065	48.4807	40.4651	43.484	48.9613	45.0294	45.5362	55.3783	42.4784	47.1533	45.4015	46.2337	41.1347	43.4096	44.1062	41.4219	41.133	36.6148	43.5085	36.18	38.8471	44.5836
VK328	50.1853	49.6204	42.4151	45.4671	50.4678	43.3233	48.2142	43.6508	46.299	49.1148	48.5457	48.0054	43.3599	47.9644	49.562	47.0849	43.8671	47.0912	54.0257	45.1965	53.7629	50.6423	47.9768	50.6763	42.4152	55.1366	49.3288	46.2949	54.2327	46.5499	46.9424	48.2468	44.4886	54.9397	45.8076	50.032	49.0779	40.7141	51.3464	43.5778	42.057	48.2633	43.5114	42.3487	51.7862	50.9811	43.2415	46.0284	59.5252
VK329	50.217	51.4672	48.3976	55.0883	52.7422	48.4315	49.5816	46.5532	53.6457	45.7454	54.3341	58.3804	45.9823	48.658	53.0659	48.7601	47.6831	51.3266	48.0406	43.9991	48.7363	48.6724	44.1184	51.8507	58.3205	56.6101	51.3368	51.02	56.1137	60.5141	58.4596	50.1676	53.3489	51.8859	52.31	46.6485	52.4633	54.3724	47.1348	51.5235	47.8683	44.767	53.3129	57.0334	52.3049	53.8342	54.7121	49.4504	52.082
VK330	50.8581	51.454	53.578	51.4152	49.1507	46.7804	50.251	50.671	55.0923	54.8132	57.4203	53.7992	49.5864	56.0758	51.4228	46.5777	49.0531	50.3404	54.5704	44.1297	53.0778	52.4811	49.4703	53.9741	55.2631	50.7015	55.3143	61.0284	61.2058	47.3111	54.5198	50.3568	50.8614	50.6118	50.7574	56.3958	57.7162	58.4458	52.6842	51.3781	47.7471	51.0712	50.4236	56.9837	57.0694	56.2866	51.7362	57.9934	48.3756
VK384	38.9909	41.2676	36.2629	35.2643	40.7707	46.751	50.5842	46.0213	44.5268	44.397	50.173	49.989	39.2214	48.603	48.1698	46.8812	41.347	43.307	40.3541	41.8485	46.2655	40.7432	45.929	43.0848	41.4744	42.484	45.7264	37.2098	44.525	40.4472	51.7429	46.0304	40.4745	50.3423	49.2033	45.7645	43.4824	49.9339	45.6581	42.4988	39.1667	42.5789	45.4001	38.5168	37.7677	36.6886	40.1503	39.146	46.4188
VK265	58.8846	53.6157	60.2849	56.8152	51.6515	51.3733	56.5237	55.4775	52.1531	54.3197	62.4166	57.128	50.075	49.2326	49.7242	51.6354	49.0048	51.6476	49.6396	54.3462	53.8029	52.8534	46.8646	53.4254	59.3974	50.1718	61.4042	52.9135	54.8009	61.4585	55.5527	49.9221	54.9083	48.6952	47.0853	58.4316	55.4722	46.0036	53.8911	49.7964	48.0549	54.1413	60.6095	57.3552	57.3677	58.1988	54.2982	61.3289	54.7128
VK266	43.9743	49.7544	41.7921	52.6554	47.2611	52.0698	50.7977	50.0142	46.4261	46.4447	50.9413	46.9903	53.7074	53.5194	48.8291	45.3924	44.7314	51.7091	45.6556	48.0812	48.8523	49.9141	43.2711	54.0782	48.725	56.9715	47.1202	42.4037	48.7721	49.6237	46.6618	47.4516	50.8161	47.3053	51.7172	52.8372	48.9545	49.785	44.3776	48.1716	49.0165	49.9667	47.5884	52.2287	48.9707	58.4736	55.1617	50.8025	45.8982
VK160	63.4714	59.7134	49.6066	61.2172	46.1246	54.9434	46.8132	46.943	49.2148	42.7057	51.0612	55.8345	45.2942	51.1779	48.4663	59.6609	44.4536	49.9116	45.631	46.3799	51.4067	50.0469	45.1185	49.7584	51.6644	57.0101	48.7367	49.1514	51.214	47.7114	44.5632	46.9505	42.644	48.1387	47.1575	45.183	49.814	48.6948	47.1749	51.1638	45.7196	51.4178	51.0583	48.7718	49.8822	51.5527	55.0102	54.3805	46.074
VK15	45.3362	37.7744	49.4209	37.6072	43.0049	50.3854	49.6452	44.7458	44.4422	41.9153	39.1777	43.8339	41.2889	37.7372	46.7314	34.6223	41.9025	42.1841	43.4941	35.612	40.872	44.4716	42.1344	41.0654	43.8604	39.3368	38.5361	40.7323	47.3625	42.6473	40.8546	41.4062	47.0343	41.8566	46.836	36.5382	41.9677	47.133	40.1147	36.5818	34.6149	42.2046	42.461	36.9469	35.6524	39.6531	37.2381	42.7932	41.2581
VK18	38.4243	44.4965	44.7367	45.4226	46.7409	51.9425	44.3461	44.2865	45.0637	41.2943	47.5206	43.3749	45.2088	45.123	43.9129	46.688	45.7066	42.1646	48.4759	42.7002	47.652	51.4764	49.5902	43.9641	41.1028	44.4451	44.6425	39.0833	44.1396	42.8942	42.5211	44.9076	36.6967	41.7649	41.2971	41.1961	42.3563	38.8165	37.222	39.702	44.1608	40.8068	41.3424	43.266	37.2555	45.0046	40.6631	40.5813	44.497
VK219	46.7349	43.9717	46.1575	48.9529	50.2712	48.6976	40.885	46.0163	45.2943	42.5626	44.0684	44.2653	42.7816	45.5891	39.1962	40.8515	43.586	43.0246	40.5416	44.0108	39.805	46.1703	40.5576	42.652	39.8228	40.959	42.5325	39.2052	46.6757	47.607	39.3042	46.4793	47.7239	42.3401	38.9008	47.3724	40.2636	45.6335	46.2713	44.7049	42.7926	41.2477	41.2699	43.7552	39.6606	40.0006	39.4154	45.4759	44.0046
VK220	43.1236	44.1613	48.6324	49.7739	48.8826	42.8744	39.8672	43.9699	48.441	42.637	42.6528	46.9077	49.0658	41.6206	45.5809	39.2754	44.3805	41.9297	50.6622	42.0985	47.1147	51.6453	45.0233	39.9593	47.3179	46.6964	42.9169	39.1119	43.0868	49.4699	43.8688	49.2647	45.4515	49.3661	50.3723	41.3373	44.959	46.6848	41.5246	48.3974	38.1093	46.8342	39.9856	45.371	40.0742	41.1212	39.7633	42.814	47.793
VK221	44.1999	44.9577	51.0392	45.2135	45.986	48.6836	47.2547	42.1796	48.3936	40.4909	41.9844	43.1607	48.0063	50.7531	41.1335	42.746	37.8455	45.4568	48.1688	46.0354	45.8876	44.5647	53.2824	46.7551	43.1577	42.5317	40.4698	48.1892	42.8665	40.5206	44.7989	47.6679	43.4911	42.0556	43.7792	42.7533	47.037	46.359	49.1889	44.4966	45.7423	46.2477	48.4617	44.2366	41.4813	42.5142	47.5568	44.4932	40.2441
VK274	62.9782	54.7705	55.2922	67.8665	53.4078	54.3201	56.053	51.1596	49.6033	48.2076	49.6728	50.7615	44.5264	55.9874	60.262	54.8234	43.5566	51.5107	47.2711	53.4921	56.8763	55.4315	53.8664	52.7096	50.3031	61.2351	48.1587	50.4918	47.8542	55.8861	51.8849	49.0557	51.744	50.9484	51.6813	52.1599	56.3803	48.7078	43.9197	53.3603	52.6006	45.1117	48.7625	61.3929	57.7097	51.7666	54.2961	55.9376	50.5262
VK286	50.0744	51.3209	52.3649	52.5488	48.5683	52.5475	51.6648	59.6704	59.1865	49.6661	49.0942	51.0738	58.3721	53.2176	54.0997	51.0598	50.6584	55.9544	53.4427	51.3043	55.4282	46.5029	54.8638	56.5336	52.9651	52.765	50.0099	52.2492	58.0314	53.5188	46.1537	48.7598	47.9837	49.8148	54.7748	55.5706	55.9263	53.2185	50.5695	46.4354	51.5695	50.8156	50.8351	55.2053	58.5812	57.2477	56.3849	54.4619	56.8009
VK288	39.8585	37.8734	51.1409	44.1733	42.6903	42.3131	41.8895	40.754	42.0455	42.5968	38.5794	37.7979	46.7758	37.3685	40.2536	40.8128	39.9814	37.4587	42.2673	44.5568	37.334	43.9297	42.6121	45.0741	44.9505	45.0255	37.1269	38.4357	38.798	41.9019	39.7996	40.8512	37.7689	47.482	42.0033	41.7119	37.7142	44.5719	45.1941	37.3259	37.4005	37.3395	36.5381	38.3137	42.1584	39.2858	32.2869	36.6692	40.8012
VK289	36.2056	39.3582	38.8224	39.3901	36.0761	44.0082	39.7272	42.5947	40.3654	36.1811	35.8171	45.9967	35.1773	40.7658	41.4043	38.5906	45.3102	35.5417	43.5088	43.936	44.1964	42.1946	43.1459	35.6321	35.2609	41.7448	42.7013	37.2612	42.312	43.546	40.0251	46.8245	45.7572	43.3351	46.951	41.4529	31.4643	40.4814	46.0898	38.8234	34.8329	33.1569	37.5478	34.0859	33.671	34.5032	35.9564	35.32	39.9378
VK290	43.2401	41.7847	52.4866	37.2255	42.2445	44.2247	42.2484	47.7672	46.7633	34.6519	39.6006	41.2123	38.9774	41.402	39.6219	45.3063	43.6155	40.8035	45.07	40.0282	41.4086	44.1161	45.0262	39.898	41.6932	37.4121	38.1375	36.8421	34.5598	39.4639	44.178	36.3784	39.0502	39.1036	41.1473	43.9075	41.206	48.9257	44.8189	41.5857	39.5581	43.2912	41.2995	41.6064	39.7166	40.9575	32.8994	32.2915	39.6558
VK291	45.06	34.7642	44.4079	41.1011	50.8001	47.3502	38.1983	45.9173	37.6925	41.215	46.312	35.7278	42.0511	47.0805	36.1127	39.8504	38.242	43.8523	42.6601	38.1684	44.1456	41.8258	40.8236	36.7383	34.7225	41.987	41.0381	38.6178	35.7428	39.9823	42.7656	44.3389	40.1295	42.7839	39.8368	37.1588	40.7319	45.076	45.0521	40.3524	35.8711	37.5584	36.4571	36.3758	33.4277	36.6267	36.9642	40.6055	41.6369
VK317	51.1624	50.2671	50.2421	53.1415	47.3235	49.3025	49.1735	56.2774	52.7736	49.424	53.7341	44.4203	50.8369	46.6892	50.687	52.3836	51.8768	58.4627	50.817	49.8073	49.5725	52.8192	51.3683	53.8866	57.2145	57.2115	56.9198	54.2781	59.5617	54.451	50.2159	55.2526	50.3392	46.1087	54.5266	48.4732	55.5731	48.2138	45.2133	48.5749	48.9583	50.4282	46.9839	60.9416	53.4086	54.2832	54.765	54.5189	50.1432
VK320	42.3968	43.7948	41.7939	41.5205	45.8568	43.4244	39.2503	42.3141	47.9259	41.4142	42.8614	43.0017	41.9556	38.3175	42.361	41.6385	40.3954	40.4087	45.5652	39.6303	37.4169	39.0635	48.8671	36.7866	39.7109	42.6491	38.8115	38.4597	42.2677	39.0328	38.0251	44.2373	43.4682	41.979	37.6245	38.1845	36.1546	43.4256	40.0662	40.6387	40.9485	38.9232	40.2737	36.4323	32.6701	41.7254	37.5215	45.826	40.4603
VK361	42.397	43.798	43.1594	39.3165	47.3444	43.0276	51.2034	48.2632	50.0594	52.2148	51.9983	44.9679	50.2926	47.6271	50.9083	43.7986	40.4784	46.8686	45.3824	53.5418	49.4544	40.0746	38.146	48.7301	38.694	42.3836	48.4787	44.6947	47.5939	47.3469	49.8523	49.4459	51.7685	46.7707	49.5431	49.4164	51.0672	43.1314	47.3545	46.253	48.7419	54.4917	43.0772	36.3336	41.8035	43.1254	45.2467	41.7278	46.2918
VK363	47.5501	55.0958	46.0497	48.9276	55.0178	44.3114	51.6845	54.592	54.9403	50.902	53.6212	55.0404	60.24	47.7988	44.6366	53.804	43.699	47.4672	51.7724	50.5666	45.5721	47.7385	44.967	50.0557	56.0326	60.189	50.1838	54.2985	53.4499	57.0805	48.8148	53.0004	49.4102	55.1481	50.7037	47.4638	46.473	50.5128	48.7332	52.7492	48.8249	48.3062	49.6648	52.8339	51.2758	47.3594	51.6862	55.7474	51.1069
VK364	45.2333	39.3001	44.241	50.7608	49.1042	47.4009	41.6101	45.4141	42.3393	44.7996	44.4739	46.9796	41.8774	47.3862	44.3439	46.6739	40.8702	44.744	44.9793	41.027	43.196	48.3733	43.0691	41.2929	45.7243	41.6861	43.7464	45.0593	51.5805	47.7815	45.5192	47.9215	47.3421	46.0316	46.1583	49.2171	49.5711	52.3891	48.3727	41.3319	42.3607	43.821	48.3381	43.8158	42.5107	40.0336	37.0701	37.9736	37.609
VK365	53.9457	54.471	46.4554	49.6026	54.2302	50.3562	54.5304	47.5307	52.8085	49.5789	55.9349	49.441	52.6713	49.6238	50.3818	60.8597	53.1991	48.6779	55.1406	55.1098	49.053	54.0839	53.6616	59.1045	52.0078	55.6284	54.4941	57.1243	52.8284	53.4306	53.7674	54.1227	49.3166	52.6844	45.4811	51.1878	49.6537	48.3184	54.8936	48.806	48.908	49.9056	57.6819	55.9103	60.9518	58.4106	64.2685	51.9892	51.2624
VK367	46.7679	39.3849	41.756	38.54	52.1051	44.7203	39.3361	40.2584	39.1707	43.8048	37.5812	35.285	43.988	43.8683	42.9263	41.1716	42.1925	37.5899	37.8711	40.6862	40.6031	40.6127	42.5513	41.4734	41.3516	40.5197	37.6183	40.9313	41.2595	40.4979	34.167	39.1252	40.0314	38.6376	42.1047	37.5024	41.2085	40.9503	38.7648	35.2901	43.2505	38.75	38.4949	31.1894	39.8655	35.058	37.7033	34.3638	41.8925
VK368	41.9912	46.444	47.5196	47.7625	44.8386	40.3164	46.0397	46.8997	44.6725	42.7008	51.6807	56.1714	52.614	43.596	45.458	43.2679	46.4607	49.1232	47.3958	50.583	51.9233	43.4702	48.8405	57.2608	44.4873	51.5224	43.958	51.9063	52.1076	54.5179	43.0257	49.6239	47.8238	52.2746	49.7625	46.8216	45.7702	47.3383	44.3104	39.2959	45.1663	49.7583	50.9656	52.3842	42.4326	42.7621	49.844	48.7531	46.2727
VK190	48.7496	41.3811	49.2742	52.8135	46.5954	42.4321	44.8611	48.6756	52.0166	50.023	49.9403	45.2518	50.947	47.6676	47.0596	52.7692	46.8978	47.0159	48.0862	57.2904	51.046	66.3181	50.9266	52.5112	49.6391	54.5442	53.4897	47.0547	51.0854	47.6403	46.7984	45.9381	45.8112	45.5714	45.9324	48.8498	48.3315	48.2439	47.1629	48.1888	45.0208	47.4546	48.5883	46.3522	42.7801	49.9737	45.8043	48.6429	45.2858
VK108	43.7073	41.2893	47.007	40.2388	45.608	47.2291	43.0975	41.8141	44.1219	45.5845	46.2292	40.5079	48.7699	43.6629	41.3947	43.6068	43.0049	46.3344	42.5669	48.5222	40.566	47.5526	45.8217	44.9371	39.8975	42.271	42.8381	47.9609	45.6451	42.5975	43.3004	47.9	46.4721	45.4013	42.7158	45.8887	42.8662	45.8043	44.0227	39.3507	42.6968	47.1233	50.9946	38.4291	41.5349	38.3215	39.8239	45.6553	44.2507
RTP003	38.4048	38.5559	49.132	39.8835	36.1024	46.0625	43.2909	43.5597	39.486	40.2167	40.6702	32.5054	36.1775	43.544	45.2482	42.8742	40.5967	38.0792	44.5809	38.3077	35.9543	38.7449	37.3175	36.1515	46.1006	37.9231	39.6951	38.528	40.2051	45.1934	43.2613	32.7348	40.0557	40.2014	47.5422	32.0193	38.4686	39.6911	36.4971	34.1271	39.1779	36.6027	34.9057	30.4157	31.6621	30.6192	30.7457	40.6743	40.664
VK118	46.0716	45.6579	49.3493	40.3916	52.9705	50.7505	49.1887	53.0904	48.8399	48.5238	49.8314	47.0302	42.9181	51.7477	42.8652	48.0078	45.4295	56.3373	48.0284	53.1865	43.5747	48.6477	44.7895	55.8978	52.7736	50.7526	50.1987	53.8266	48.8451	52.1618	51.2035	46.2669	47.9985	52.3952	46.6538	55.0831	47.2125	45.2514	45.7761	46.9499	51.4661	44.2507	42.0132	46.9042	54.1874	51.5324	49.367	51.0974	51.3304
VK516	40.541	40.4754	35.8228	39.0756	43.1578	49.0618	43.3599	41.1566	48.1314	39.987	39.1909	37.4875	36.0372	40.038	40.393	42.0218	40.2797	43.2667	41.0152	46.9471	34.719	41.7601	41.0476	35.6237	39.9027	39.463	43.2069	40.287	34.4212	38.0838	43.6697	37.6804	37.4007	43.5496	43.773	36.7721	37.0094	40.3261	40.9388	47.0093	41.6782	44.4888	38.6498	35.5548	35.2118	32.8245	38.6172	33.8704	43.3502
VK548	39.6065	36.2495	42.3993	42.5339	46.677	46.7539	37.0616	44.7246	40.7121	37.2884	38.8544	37.5767	45.348	39.0006	40.0098	38.7438	43.7561	40.3419	40.9085	45.5069	42.7876	40.1103	51.1654	35.7632	37.0359	44.1545	41.3124	40.1281	36.8281	41.8001	37.3961	43.0121	45.7892	45.7495	48.6859	37.3761	41.9517	43.3758	46.8117	40.3703	38.5422	38.1796	38.787	39.0067	32.9103	38.2613	39.1825	35.1987	39.6072
VK388	34.599	37.1016	39.6894	37.3847	48.8068	44.9458	40.7562	39.9479	40.246	38.0689	35.5478	34.6732	39.5208	38.6166	36.0912	42.8007	43.7609	36.7015	40.5583	36.3854	40.6092	39.543	39.4985	37.2915	38.686	37.9345	35.1613	36.3466	39.2286	39.7464	39.7046	38.9229	39.7115	37.2029	41.7615	38.2629	40.8862	42.2995	39.2096	38.2027	38.1755	39.8176	33.9035	31.4654	34.2414	37.7146	35.4085	36.8396	47.0907
VK419	39.3688	37.0524	36.0439	40.2409	45.7692	44.556	38.116	39.6606	42.1713	39.8174	36.547	35.3797	38.928	41.0672	42.2825	42.4519	38.0161	37.3408	46.9944	41.5904	39.8907	36.3466	47.3895	40.1619	34.7587	41.3124	39.252	37.7519	41.6164	37.8546	35.7314	37.392	41.1409	42.5927	42.1952	35.5574	41.8392	43.2876	39.978	36.1707	39.815	41.2655	38.1447	31.5308	36.8427	33.9426	29.1848	41.4253	43.3234
VK514	32.6124	40.6697	39.0943	38.9473	48.1451	39.3046	47.4289	38.3984	35.0266	44.5761	41.2014	36.8071	38.2481	40.8039	36.3893	40.7788	42.977	36.2423	35.6037	40.9813	39.0534	39.7501	47.064	37.0756	36.6318	34.5148	40.5312	33.9416	38.3919	38.7155	44.312	41.4774	39.792	43.1577	44.0716	39.9247	30.9834	36.4933	36.058	37.2256	38.6037	40.1715	43.6421	37.5511	37.3233	42.99	36.594	39.9992	42.7027
VK520	40.4466	35.7177	43.3536	35.4232	41.4617	41.5297	39.9269	43.0123	43.2822	41.1986	36.272	38.8718	41.3331	34.8214	39.6615	36.074	39.4153	33.2983	41.9909	45.463	37.833	40.3245	46.2773	39.3338	39.2439	38.8233	33.3722	38.8326	42.4014	30.3134	41.1886	44.2978	37.1987	38.0401	42.3648	32.1702	39.5282	40.017	42.2404	39.8885	36.3584	42.1402	36.5622	31.898	32.1284	39.413	31.3168	34.6872	41.0908
VK524	38.1777	44.5575	36.9809	38.6705	43.4797	47.7099	39.1464	43.4186	36.1157	38.6973	44.1042	39.2136	44.5308	37.7141	34.5203	44.0136	43.0298	37.4751	41.5006	43.9873	39.416	37.3404	45.9368	36.7845	36.4362	35.883	40.9683	40.9795	30.8709	40.3484	39.1784	41.3325	36.2767	38.6403	43.9817	37.8971	40.2781	39.5338	42.4104	42.5254	34.029	39.4079	39.2339	33.2616	32.006	34.8784	35.2418	37.3952	39.9725
VK525	46.9027	46.0543	47.7063	43.045	43.1685	45.2361	47.7368	59.7294	58.7192	51.5629	51.361	55.1855	49.1496	50.5708	47.9267	54.2067	51.8471	48.2533	45.18	42.1836	51.4414	47.8263	51.934	56.7967	54.8732	50.9165	48.3715	59.1597	54.6121	58.4913	48.4707	43.891	54.0579	52.2378	48.5716	48.2316	49.858	44.4622	53.5313	53.09	52.643	48.3373	48.876	46.9345	48.9539	54.2676	47.9723	50.6823	45.8672
VK526	40.0089	40.5155	44.244	45.4434	41.9854	43.9932	39.3977	43.9175	38.4844	41.5308	55.9103	40.1103	40.049	47.496	46.9849	43.4639	39.8281	51.0381	48.8581	47.4827	44.9373	45.307	42.8945	43.7163	48.2299	48.863	46.7054	48.9619	50.5824	49.6427	48.0741	53.5173	48.3798	49.6241	48.7049	51.0331	43.5201	45.7956	52.5946	46.5314	43.8876	47.0556	46.1629	41.3798	49.051	44.599	48.0793	46.7667	45.7612
VK528	43.3875	48.9397	45.1155	50.3064	48.5905	44.4089	47.6626	48.6354	61.3706	49.0032	52.9876	49.6517	53.1027	48.7568	51.2583	45.2081	47.2774	47.3088	50.2567	44.9703	55.5016	43.201	46.9744	60.3737	56.5034	56.7053	62.964	57.355	60.2143	55.7647	42.4599	43.0375	54.2175	45.9559	48.4565	54.1498	55.1783	44.3589	55.7428	54.102	52.1382	50.1963	53.3793	48.3473	49.8587	44.6833	46.1929	45.0167	47.6229
VK529	39.2636	33.8262	51.4166	43.6018	39.1945	43.669	43.6283	37.8994	42.5434	35.9396	36.6377	36.5231	34.5304	44.3383	36.5973	39.6766	39.1707	37.4766	41.3388	43.136	42.2707	39.9145	51.9957	32.0348	45.0027	39.6364	41.2287	40.7677	43.7142	35.3007	40.7705	44.4303	35.9949	39.626	36.3959	36.4919	37.251	38.8766	38.2552	38.821	37.9492	37.1967	37.1746	35.0835	30.3455	31.5102	34.6316	34.7161	39.6393
VK530	51.7914	46.5022	41.7343	47.1651	54.342	46.4061	49.0563	49.1798	50.4177	47.7268	48.0206	50.4833	52.0417	51.8816	41.1831	53.9053	46.6691	50.9969	50.7746	43.2919	46.5888	50.0397	52.2759	58.0546	55.0728	49.9831	49.3351	50.1375	54.4779	47.0098	47.8095	43.2763	50.5791	39.4044	52.081	43.2824	50.3474	48.67	49.7133	43.6346	55.5729	50.1988	50.6613	48.4354	46.4797	56.018	53.3665	47.4564	49.7623
VK547	35.0653	39.3627	39.0404	38.9353	47.5143	46.8249	39.7342	43.5439	34.5741	38.349	39.9812	39.1838	32.8896	35.9375	43.0223	37.1133	39.333	34.9569	41.8376	41.0479	42.6882	36.7754	52.7248	35.0632	32.3658	35.9939	34.818	32.3482	37.4439	40.9912	36.9635	39.6683	39.2121	37.5949	36.6645	29.7511	36.9352	39.5241	40.082	35.3743	33.3666	38.2576	38.9523	36.1169	36.2152	34.4639	37.0401	37.922	41.4991
VK386	48.0211	45.2005	48.3317	43.7401	52.7237	47.4983	45.5392	49.9753	48.2752	52.1118	54.1123	50.9969	48.6425	48.475	50.6658	53.0054	52.9485	47.6433	47.1096	50.7864	56.8575	47.3299	46.4929	51.5716	49.608	59.9615	49.6635	62.1843	57.4569	49.0498	52.6154	44.3094	51.3338	49.7586	49.5797	49.5138	53.6892	55.2015	43.1658	49.7375	53.1871	43.8298	56.5084	50.5152	45.7525	44.4127	49.7481	45.3328	42.1533
VK387	40.5551	43.1971	49.1106	43.5245	43.1044	45.2717	41.7293	34.9655	50.228	42.199	42.119	46.4698	44.7242	41.7892	40.5521	41.8647	41.8045	39.9452	43.7723	36.4758	44.3403	38.3965	40.2628	41.8711	39.7786	42.4372	47.2243	40.8349	39.3083	40.4994	38.0459	39.7638	39.993	44.6784	40.4826	36.3538	40.8805	43.5833	42.9073	44.5558	37.7942	38.3457	46.6146	35.5499	36.2246	36.4611	39.0742	34.7518	44.5759
VK389	42.5928	41.7728	47.7105	42.9998	45.9687	42.2106	41.5291	39.9085	45.7552	41.0194	39.3824	44.0774	43.6594	37.8511	42.9242	42.387	44.6867	43.9117	40.883	46.9467	44.2655	41.2924	41.0717	36.648	40.6313	47.5409	36.5161	43.404	44.2044	43.4968	41.3482	45.3991	43.9806	39.8432	45.4021	40.5283	40.4506	43.1478	39.28	36.8977	38.53	40.881	45.6594	32.6252	37.6825	40.4414	43.4503	44.2791	40.6694
VK392	37.6421	35.1275	43.3226	34.5585	44.2337	48.1115	41.3255	37.9904	36.3731	40.2696	38.8946	34.0586	40.7544	38.2311	38.6366	35.7964	39.2314	34.9779	36.3987	46.0144	42.8998	38.3123	46.7355	38.5096	37.1522	45.3207	43.4255	35.5868	36.0072	35.5787	37.8056	42.0593	36.493	36.9746	37.6781	37.2583	35.1246	40.6847	33.1959	35.4046	40.4288	38.9127	43.364	33.3933	32.6621	34.9655	31.1767	38.8412	34.9284
VK393	38.2232	38.2128	34.1786	36.8331	43.2958	43.7919	41.2629	41.7612	42.5793	37.4311	37.6286	39.3253	38.3781	41.0864	46.3176	39.8132	40.6616	36.4795	37.8196	41.3116	45.8883	43.6577	52.2998	38.2175	33.4188	31.9894	38.0804	41.9753	43.4696	32.3534	42.4699	36.2175	35.6814	34.2048	36.7485	37.6121	40.3456	34.358	38.1375	35.6511	38.914	42.7071	38.5137	31.6176	31.9281	31.4792	32.9301	37.4041	45.1884
VK394	42.6229	37.069	45.4054	35.0616	49.4081	44.0202	42.7194	41.8931	42.8791	43.4187	44.2139	41.7239	41.0523	44.0729	44.3041	45.1436	41.7294	38.5966	43.3334	36.2284	45.9384	42.6424	42.2905	39.0008	38.5167	42.0019	36.9128	37.7589	38.6949	38.5076	42.4276	40.2864	37.1066	42.4201	35.6714	40.7771	43.8415	46.223	41.9222	43.2934	47.8174	48.1734	38.3639	40.8499	37.84	37.9513	33.0204	39.6459	44.5957
VK414	38.0936	36.5257	39.8337	44.5679	40.2495	45.443	43.5095	41.3812	37.1608	36.8615	36.235	37.8947	44.0076	41.9703	39.6837	34.4068	40.3487	36.8292	40.0731	47.0638	46.2292	44.0219	49.7598	41.8978	38.7607	36.3515	37.1899	35.2492	35.7852	36.1342	40.7698	40.9275	41.5712	44.2597	39.3136	43.3356	34.4686	43.945	35.5476	38.4521	46.682	37.9453	40.6404	31.986	35.7619	38.4917	36.9467	34.2102	42.3992
VK415	41.2097	40.5264	53.1495	38.222	45.2389	40.9491	41.804	40.7621	41.0053	39.8863	37.1441	38.7534	35.0752	35.5733	37.2111	36.0031	43.99	38.5417	38.7158	38.5405	49.0331	41.62	47.2676	41.4662	39.5465	43.2618	42.2339	37.9706	37.1426	40.3361	40.4058	41.2049	35.69	47.3936	39.7801	31.6652	33.1183	39.088	40.1405	41.4614	36.7355	44.9298	38.9198	30.9793	35.8576	34.2836	32.6491	39.2025	43.514
VK417	39.2785	37.6781	34.5686	34.4881	34.643	47.4044	33.5883	38.6342	44.045	37.8369	43.0805	37.7614	38.1962	36.2814	38.1621	37.3503	38.9209	38.7172	36.4661	41.5458	37.4935	34.5716	41.6657	38.1197	34.1714	36.1125	39.7185	33.2254	38.6348	32.1125	36.4696	39.9591	37.0579	37.1357	38.9811	34.9289	31.8172	38.0765	32.683	34.2232	39.1837	41.7321	37.0449	31.2302	38.8695	28.2331	37.7022	29.7205	43.2896
VK420	48.9987	45.1367	49.4544	42.7686	47.3163	51.5789	47.1316	45.7539	46.5905	52.5133	47.9961	58.0773	47.4327	45.1837	49.4733	44.539	47.3458	50.1637	47.471	52.4005	45.7738	48.1247	45.1193	46.0881	45.5216	48.9353	48.1839	49.8573	43.3255	45.5038	48.5836	50.1943	44.3562	42.3705	53.2137	47.6752	53.7283	42.7438	42.9242	42.1131	45.3921	45.3257	40.5272	49.7626	40.4028	44.3896	45.9804	43.3445	46.1789
VK422	42.3809	46.4179	48.082	43.8991	48.6204	46.2488	41.533	47.8624	43.8121	50.2868	43.083	47.2025	46.8961	48.5749	44.4786	47.3342	50.0549	50.3646	45.6796	46.0809	45.576	43.3698	46.6242	46.8179	45.7264	46.5607	47.0022	46.6027	48.5062	48.9399	46.3104	41.4566	45.8182	48.9639	47.0546	43.9672	37.9724	51.617	49.0185	46.1153	44.8939	44.0873	45.9072	36.936	44.2327	38.3353	42.5606	47.1594	43.0787
VK448	49.6622	53.0026	51.9492	49.3547	47.6781	55.3044	45.4383	47.9748	51.5283	53.0741	54.3223	53.3188	51.683	48.2375	51.4979	50.3521	50.178	56.078	45.8287	50.846	48.8252	48.4308	51.4505	56.1089	52.158	53.5116	57.8817	52.3349	58.5154	52.5553	52.4582	53.425	44.8486	53.3999	49.2697	52.0145	54.2875	57.4149	46.4158	48.9412	50.4188	48.0505	48.9031	55.9403	54.6393	59.8166	56.7856	57.2472	49.7802
VK390	35.5127	37.7245	43.6473	31.8517	40.2999	39.9783	37.8588	42.1006	31.3215	35.8731	36.523	31.4644	40.0948	33.6875	35.4541	41.0462	48.4268	36.2436	36.5895	42.7958	35.2451	34.7806	37.2479	35.2525	35.1989	30.3467	34.0708	26.8373	33.6787	36.0348	39.2945	33.031	34.5294	35.4767	35.624	32.337	31.1966	37.4743	36.1126	36.5442	39.2439	31.5067	40.7983	32.729	30.9299	36.8411	35.0571	31.2063	40.7678
VK418	38.8562	38.0174	40.508	32.3516	40.0094	40.7016	34.1677	33.9946	35.7782	32.5979	35.9526	41.199	36.8006	33.7852	33.4784	36.6713	40.9085	38.2312	38.3919	33.1868	32.2196	34.7464	36.7109	34.3306	27.589	39.3499	33.5394	35.4718	33.3362	36.4177	35.867	47.6547	38.7609	37.553	32.5662	37.1391	36.7936	39.6981	37.0687	35.132	34.7899	37.8483	31.241	29.3984	28.555	33.2424	30.7087	39.146	41.81
VK523	35.4028	36.2692	40.8308	38.0752	36.6802	39.8465	39.2475	41.0893	35.2856	45.2837	42.738	36.7552	34.5628	45.6994	35.0474	37.3846	42.4747	38.1823	37.0351	36.3855	41.1485	40.6768	34.6131	36.5073	37.5867	42.8799	39.9184	46.8821	41.7689	38.3962	38.1603	39.5691	32.8241	37.2911	40.8614	41.4031	42.986	39.2129	37.7959	40.6125	39.014	39.439	41.5406	35.1177	35.6133	33.8425	31.464	38.2844	48.0553
HVR009	36.3557	33.5484	43.8367	34.2329	40.8607	38.8995	36.5316	38.7192	33.9136	37.392	35.2526	37.3705	39.3657	40.3492	35.2834	42.4818	42.9371	39.0065	37.92	40.8187	36.6286	46.1213	42.5157	38.9271	40.4561	42.2367	40.4466	33.1996	42.7005	40.13	41.8391	40.5619	41.9759	41.11	41.5149	41.8969	41.281	45.9841	36.023	32.7253	38.6391	38.8924	35.1628	30.2382	31.739	34.1487	36.5145	31.4014	38.4259
VK332	48.9123	52.6547	47.5411	47.8775	48.6923	48.0259	56.5849	48.0011	54.2696	50.7632	42.5256	48.9529	51.8472	46.3781	52.0088	49.0657	53.0719	47.1506	47.5067	44.451	45.2579	46.6344	45.9021	53.1427	52.3049	45.9558	56.8026	48.1685	54.0421	58.2904	50.6768	41.962	48.0357	51.9309	48.789	51.3523	51.5871	47.9939	45.6469	47.5141	47.878	55.8985	46.5387	50.1158	50.5641	52.5317	47.6289	49.8336	52.3232
VK333	45.0213	46.5421	45.2277	46.2154	48.2218	43.531	48.0417	48.7847	44.7952	50.086	53.5156	48.5371	50.9669	55.2765	48.0854	49.0107	49.2141	47.8772	47.3401	45.0607	43.1893	52.6082	44.0867	53.5433	51.3183	47.1982	44.382	48.5243	49.8708	46.8712	48.4165	46.4739	50.9537	50.2336	47.5329	43.4867	45.924	43.1339	41.8952	41.6666	49.7835	41.9558	42.3124	47.8109	51.9105	47.2887	49.3564	52.2561	46.1819
VK335	39.3142	44.5963	38.8221	50.7255	46.542	46.076	45.4478	44.4582	44.0883	43.2574	41.3276	41.2761	47.6065	46.3047	50.3646	41.7352	40.7996	47.4285	41.9316	49.7183	37.4346	44.9127	45.2624	42.4318	46.0681	47.1107	52.6318	46.7408	50.2618	46.7545	47.1518	42.6804	47.0768	48.7773	51.1627	44.747	41.4702	51.2001	40.2084	43.5588	44.8974	42.1091	39.5572	42.2036	44.1239	38.0335	43.3203	43.8518	42.4263
VK336	53.2904	49.4252	51.1536	56.8928	51.6184	49.8407	56.7147	56.324	56.9255	50.7004	55.9093	62.0572	51.6987	53.5557	50.5215	51.4281	49.4313	51.4447	47.8069	52.1407	58.5256	46.2639	50.7172	56.5763	56.3952	62.4739	57.2473	57.9336	61.0803	54.6623	57.2328	50.6316	54.7859	54.3773	51.9119	51.8097	53.8422	50.9115	49.106	51.4567	51.3484	52.509	54.2096	59.9809	53.8277	59.2082	55.3836	52.2912	49.8301
VK337	48.5052	47.0251	42.5424	42.3392	45.8264	49.632	48.952	48.8065	43.0838	48.6647	44.2777	46.0837	44.751	51.5539	49.7692	47.1042	47.8073	49.8424	45.265	42.9171	47.4488	46.9646	45.2626	45.6551	44.0175	48.9318	46.4574	49.1761	45.9206	47.0153	49.3827	54.4462	44.654	46.4093	50.4324	44.302	43.5329	48.2179	41.8402	55.6977	49.2568	44.771	49.9927	51.9347	43.7684	45.8479	52.1971	45.0289	47.8889
VK342	46.4609	44.8774	47.2399	46.0923	44.7592	43.5573	43.7936	43.8719	40.2098	41.9632	48.8754	43.6851	41.4652	40.6559	39.8119	35.1351	34.6805	32.5456	43.3397	38.6852	39.7998	41.2379	44.4742	37.2974	44.5307	44.2508	41.6011	42.852	36.0304	39.401	45.4154	37.6306	38.8009	42.2608	40.0729	44.8825	41.8507	42.4501	41.6002	37.1792	37.7218	40.7605	42.1512	38.9746	35.1294	42.198	34.388	39.0318	39.7211
VK343	34.2176	33.0088	45.5156	35.6937	41.4176	46.7424	39.3201	31.7494	34.8747	35.2411	34.5554	35.5997	36.9269	34.9735	34.4552	38.6753	39.5848	35.6032	37.0632	34.9243	41.157	30.3178	41.4641	32.9085	39.7078	35.4486	32.9398	29.3253	29.0103	33.0277	35.123	37.1486	31.4403	36.4973	34.0488	34.6887	35.2648	35.4446	35.4935	33.8569	34.0452	31.8853	27.2516	24.2563	30.4464	30.7337	30.0795	28.226	33.8705
VK344	44.2637	46.5421	49.1994	48.01	45.1289	46.6509	42.5377	44.5406	52.8082	47.4839	44.7447	50.9504	47.4788	49.6519	43.1412	45.4328	45.432	43.7716	44.3546	44.2464	43.6962	43.9106	39.2308	45.4127	42.6883	44.9254	45.7639	52.4438	50.5811	52.4499	43.6821	44.3807	44.2524	52.7203	51.1267	47.4793	41.1837	49.4346	50.8935	41.098	48.7974	43.629	48.0903	44.902	44.0672	46.1894	48.6696	43.827	51.9741
VK345	53.096	54.9807	49.3599	54.0394	49.6938	52.5218	58.9643	54.3666	53.0555	55.0384	54.8953	49.2546	53.2244	60.0361	63.4239	50.394	50.846	57.655	54.4374	50.4387	54.7306	51.1771	48.0874	58.5337	58.4322	65.8395	58.6026	60.7939	59.1211	54.5909	51.2677	52.6638	53.82	48.2473	59.2461	57.018	60.4913	52.6262	47.155	56.9198	52.0506	55.5154	51.0199	63.1195	63.1944	63.0998	60.3742	61.7581	53.2628
VK346	52.9963	51.287	48.9632	52.5648	45.3519	48.3299	49.6244	48.2347	52.0025	48.7651	49.3825	50.3034	55.3657	50.3161	52.9862	46.26	50.1354	44.7675	46.8229	52.2939	44.3257	50.7713	52.4214	56.0091	55.1195	55.7589	46.7817	58.2515	52.7019	50.2119	52.4943	45.7105	48.9492	53.1519	50.9935	48.9668	49.4198	50.6158	54.3267	48.224	44.9662	47.9575	49.9903	54.9167	51.7262	51.2311	51.4135	52.2009	48.4261
VK348	47.7936	43.4824	42.4135	45.2161	48.7136	47.2445	48.6604	41.9396	42.8349	44.4851	47.5039	39.8169	40.7796	40.7136	40.7278	46.3081	44.8927	41.2876	46.4166	40.2906	45.548	41.2206	47.5462	46.8285	41.2715	43.613	43.4	42.6382	37.904	43.2468	43.7403	38.3018	39.8892	42.3463	47.2845	39.2746	36.4484	39.6585	42.3655	40.8156	42.1359	43.667	41.1748	34.5677	40.8412	36.9397	41.5886	41.1006	43.5823
VK349	49.0752	45.1083	47.6729	48.4224	52.8353	45.4672	54.3776	53.9336	52.7607	53.1389	49.2016	54.7124	51.7013	49.0869	52.6242	48.1359	52.9723	43.8412	48.5469	45.1506	54.1742	53.5276	47.5634	62.6496	53.2086	58.9794	57.3726	54.2282	59.0146	56.2166	51.7366	54.0082	48.8158	53.3795	47.5559	51.2184	59.0031	48.0587	55.039	47.2891	56.9298	48.2667	50.1182	49.1669	48.3278	47.7856	45.5948	53.468	46.4595
VK350	50.144	55.1003	49.7002	51.7251	54.7725	51.1115	53.1781	57.4634	55.3928	54.9951	56.6147	53.172	49.1202	53.0576	55.6099	49.4793	59.6635	50.0799	54.2844	51.4203	57.8185	56.4228	52.9605	58.4223	54.5515	58.813	54.2967	62.0793	54.9045	55.2392	53.6996	50.484	49.941	58.4203	48.9308	48.9293	52.4841	52.1741	53.5922	54.5308	52.8263	46.9306	57.9975	57.963	57.5961	62.0717	70.4308	57.6738	54.5459
VK352	44.3823	37.632	42.6028	38.5988	40.5973	43.385	37.8937	45.3514	41.6683	42.4043	41.782	40.3661	46.3231	42.3372	41.5524	41.4401	45.5276	44.3809	43.5607	42.8821	39.7101	44.3517	49.0874	40.8782	44.8023	41.3254	38.8708	42.5723	44.1502	43.9783	42.0713	39.7168	48.4808	40.6546	44.2595	39.7506	42.5732	41.5248	38.8028	41.5643	42.0441	43.2613	43.4807	44.7895	37.3827	46.9832	37.417	42.6215	39.9353
VK353	46.7262	47.9415	50.4994	47.8717	49.0983	51.0103	58.0125	45.9873	50.7541	50.2195	56.2514	51.2539	52.8192	45.6487	47.3896	43.9103	48.9347	51.8239	46.4521	42.1087	47.8223	43.4224	50.3782	49.8935	47.5935	58.5164	48.298	51.4323	54.3646	45.1648	51.3825	45.643	43.4129	50.7676	54.8269	46.3887	52.8164	49.7461	49.7944	47.4547	43.1841	47.92	45.8383	48.7568	44.6228	49.1536	55.1467	44.5673	48.1565
VK355	46.4016	51.2891	46.9517	50.1155	51.7394	53.0728	51.1382	49.2526	50.7537	50.7558	50.3703	50.0581	52.8082	54.9697	58.4199	50.4916	48.8789	55.3894	52.6595	45.8343	53.6375	46.2389	50.1488	62.6656	53.8783	48.9314	52.6004	53.1535	53.1793	51.9832	51.2021	52.7273	48.2668	57.1495	48.1089	49.9605	52.8958	57.911	48.7676	47.0883	50.2119	49.5776	46.4469	51.8272	49.5394	53.5305	50.6489	49.7049	46.8843
VK357	50.7915	52.7745	47.394	55.9744	55.0881	50.1923	52.8684	52.3209	49.7479	56.263	56.5073	55.0253	55.8208	55.2772	52.0088	48.8758	50.2116	50.7136	44.8344	48.796	52.7157	51.1405	51.1766	58.3094	50.799	54.1412	52.4226	54.3325	58.3693	52.8694	57.3413	46.0562	56.5525	49.1618	54.4706	48.2512	55.8535	48.3769	50.8895	51.8782	60.1405	50.625	51.5388	58.8021	55.3187	57.6462	55.771	60.3433	49.7458
VK358	40.9344	45.9006	44.997	40.9968	42.9288	40.2037	35.065	35.1634	33.1977	37.4541	31.5408	35.5832	41.9885	35.349	41.2056	37.7764	38.1645	34.7424	42.5814	44.3706	36.2121	34.6718	41.1461	35.2463	34.9101	35.585	38.3625	38.3396	34.9694	32.6426	36.0597	30.676	32.896	37.0339	37.5055	37.4717	31.7625	32.303	36.322	35.067	36.8373	35.9372	37.521	35.8867	33.1177	32.7366	31.1611	33.1968	38.2216
VK442	50.2218	49.1887	49.3342	51.8334	54.2821	51.7881	55.5877	55.426	54.0779	58.8888	54.874	60.4596	53.5251	55.8138	56.4012	56.3536	51.8789	55.9635	50.3914	55.1645	51.9317	56.1011	54.422	55.443	51.3639	48.9986	59.2556	59.2267	61.5566	60.1833	54.1892	52.7809	54.6013	51.1597	58.6589	54.7407	54.5956	53.7624	53.7647	46.8331	58.7201	51.7851	55.712	54.3275	61.4819	67.0569	60.7487	59.9013	53.7204
VK443	48.8429	45.1154	46.5281	50.8188	43.3184	44.1991	43.1484	44.0246	45.8523	43.731	39.3484	48.6806	40.0274	42.6868	42.0114	41.5295	40.7387	45.4548	43.5946	43.785	40.122	43.5441	38.4446	41.5791	41.2658	44.316	40.9997	45.1487	41.8778	42.2743	41.3955	49.3236	40.606	39.1416	42.2444	39.6184	37.3279	47.1989	47.9415	40.2631	38.2701	41.3775	49.0028	39.427	43.7131	41.8462	39.5704	45.0204	48.7704
VK444	49.3595	52.7436	47.4922	51.6005	50.8378	49.8544	45.5675	46.119	46.3123	52.8971	48.4445	51.7203	53.6604	45.7592	60.7509	49.1514	45.9322	47.2674	52.412	50.53	54.6266	44.3732	54.6185	53.5329	48.248	55.012	54.7336	55.5128	51.2591	46.5754	46.8741	47.9929	48.6272	52.3625	56.7524	49.2718	50.8898	47.9053	48.617	48.5731	47.7064	49.7096	45.5225	53.3154	47.9412	53.5379	49.62	52.8788	47.4447
VK533	46.5949	53.6087	53.5886	49.3861	38.7858	48.7543	42.1898	34.7553	43.3885	42.1606	44.8371	44.4786	43.3587	37.798	37.5383	39.4096	39.5995	39.9836	35.1626	43.172	43.3925	42.5433	39.8809	47.1508	42.834	38.0412	44.5589	39.8333	37.8207	39.3282	42.3501	44.6037	38.7974	44.1463	37.9114	44.7878	46.5121	39.5585	38.8904	45.301	39.0223	40.0168	36.0324	40.2648	35.0053	40.7543	41.6635	45.8308	49.6178
VK201	47.3485	49.2034	45.0113	49.9763	43.6895	45.6776	47.6519	46.3589	48.2195	53.9511	46.7245	49.5665	62.2722	52.6708	45.8267	51.9184	55.0974	50.0153	41.4835	48.4267	52.7553	49.1131	51.6374	55.694	56.5426	59.4243	49.2957	45.6643	57.4773	51.2182	48.5958	49.6567	50.0784	49.054	44.3049	45.0266	60.6824	47.0424	46.8685	51.6722	50.8944	47.7781	52.7559	40.6422	51.5787	47.4125	46.9703	48.7617	41.6884
VK202	44.9066	55.6272	49.7213	54.8224	42.5795	48.2538	49.5247	49.221	64.0045	56.2915	47.2405	47.8859	50.9524	51.4628	50.7571	49.8441	48.6512	44.5958	44.8811	49.3235	50.3719	46.6182	45.9498	53.2296	51.7125	52.283	56.2447	51.2928	51.4287	57.4161	47.2164	48.224	45.8258	47.1842	45.1256	48.9233	50.8201	43.9543	48.9855	49.2053	53.218	47.926	50.8912	50.5054	42.2659	49.7722	48.7026	46.5301	41.6319
VK203	56.8576	43.3977	47.4446	48.3656	45.414	47.6778	49.7725	48.5632	55.9384	55.3404	54.7272	54.4551	52.4557	45.9265	49.8386	46.6941	45.0528	48.7297	51.6371	51.9908	53.3816	46.1295	47.3491	53.1223	52.8225	56.3317	55.2272	54.7757	63.9458	66.9833	50.5599	46.2799	53.7686	47.0541	52.5633	46.2883	52.1561	47.5085	50.3247	45.391	51.6666	47.9277	50.6141	44.8004	48.8741	48.8233	53.4611	49.6533	42.7642
VK204	44.7709	48.9988	42.3459	45.7038	42.1471	43.2728	44.7816	47.2844	47.9103	51.816	44.4419	41.7881	43.4889	46.7223	53.1106	50.6669	45.4264	42.6196	41.9638	48.4474	47.5851	48.5481	47.7254	54.8623	46.5826	47.0267	48.7343	46.4729	48.6833	44.4587	41.5855	41.43	42.9656	42.9398	46.2768	44.5407	37.5733	41.876	41.5367	46.4078	51.2589	48.4317	48.8186	36.1743	36.8913	45.1258	38.0437	46.6609	43.4257
VK205	42.2249	42.4307	43.1291	46.2808	41.3907	46.0466	51.3093	52.023	51.4221	52.0482	53.6433	52.5858	49.6786	42.8657	49.1625	52.2515	44.5196	52.798	47.26	49.5498	48.8347	52.1761	47.2242	53.7022	54.0645	47.8028	51.5486	53.429	61.7611	47.669	46.073	48.9628	48.51	46.902	58.2194	49.9417	50.3331	49.673	44.3232	44.1971	42.8207	45.6418	50.337	50.2861	53.3095	49.3274	43.389	50.5966	48.1611
VK207	48.6014	48.6714	52.4355	49.376	48.1425	40.7417	52.7646	50.5713	47.4646	46.9231	53.503	48.9077	52.5879	52.1753	44.5682	45.9979	62.1706	46.6804	50.4825	50.9044	52.8233	48.3001	46.8083	60.7072	50.2493	50.6954	49.3671	60.245	52.0801	50.5047	46.3794	49.1197	42.7783	45.5019	45.4314	45.6983	53.0701	56.505	51.8249	46.5654	48.488	49.2428	50.3136	51.2032	48.4993	50.3824	53.2069	52.4573	45.2936
VK143	48.3281	40.1026	38.8365	37.6633	42.6657	43.7365	47.8761	45.0988	48.0591	44.641	41.0411	37.2689	42.2811	45.2008	46.5469	41.291	43.5287	37.6204	40.3968	40.1454	40.8153	42.5733	44.6746	44.5822	37.6749	43.7838	44.5145	41.6358	45.1476	36.2935	49.0083	41.8764	43.7009	49.6617	42.6501	42.8685	40.7829	54.4971	47.3021	42.5215	37.1391	46.9089	42.4738	36.6382	34.3267	36.7752	42.2609	39.2201	46.8556
VK145	41.2578	50.9371	41.1313	48.2942	52.9048	44.7234	43.5724	42.1861	44.3076	41.1177	46.5468	46.127	44.8331	43.0415	46.9799	45.892	39.958	42.9426	47.3784	42.0953	42.7133	46.316	43.7034	44.6783	52.3143	45.9012	41.8157	37.8585	40.0557	38.2273	38.8313	48.2611	57.8321	45.8873	46.605	41.588	42.2116	48.8183	46.5201	41.6014	50.1331	44.3185	41.2586	43.2921	46.0676	44.4631	39.2649	45.3009	48.057
VK146	50.9536	48.8889	53.9564	49.3229	52.4582	50.5406	53.0475	61.2504	55.2471	45.5047	49.5457	57.5995	53.6571	47.5492	50.8467	55.3495	50.3578	53.6003	46.7827	55.643	56.4312	59.8402	48.154	52.4406	51.4944	57.0307	53.1834	55.5557	52.7466	59.9101	44.3672	48.6552	53.2455	50.9211	52.4383	50.9453	51.2234	50.993	45.5642	50.0337	59.4045	54.7509	45.599	59.6983	63.086	50.4294	55.5515	63.2939	42.5069
VK147	42.7853	44.5878	51.5011	44.0021	46.1026	49.6332	46.3277	41.3629	44.0865	47.1199	42.0792	44.519	44.3869	42.1328	44.3661	37.2305	45.7591	47.7786	49.3221	41.5039	47.6284	44.5438	45.9505	46.708	38.2748	47.7799	47.3861	45.5436	41.9647	45.2679	45.0801	41.2779	51.7095	48.6793	44.2359	45.2944	52.2743	43.203	42.4303	38.6964	41.8209	51.2869	41.5618	38.2031	39.4501	41.769	38.2933	39.0866	38.0741
VK150	46.172	46.8562	42.6495	51.7917	48.8147	51.1965	47.4034	51.6258	46.0351	55.2323	45.0123	62.2377	46.2367	50.2326	46.0361	47.1835	41.0059	45.0506	45.7795	50.0208	48.159	46.8352	49.8648	41.6645	44.7357	49.9736	50.0955	45.3585	52.2895	49.2563	50.3407	45.1344	54.5828	48.6982	45.577	51.5124	46.8149	49.8752	49.9657	49.1336	45.6157	46.7296	51.6099	48.0731	50.146	50.6047	51.5037	48.6302	47.1787
VK151	39.0347	38.219	47.3062	44.3326	46.1851	45.9198	50.0581	47.2482	43.0376	41.425	40.6765	39.8925	45.4121	43.0396	42.2548	43.2113	42.6215	42.3786	42.5941	44.3779	41.1858	50.7531	48.4411	41.8715	39.8701	38.4622	44.7463	45.4273	37.2063	37.0192	44.6657	40.8444	42.1283	43.7818	47.5892	42.6957	37.8679	43.8612	47.2806	36.3071	43.1888	47.6502	37.2453	33.8388	39.6304	41.1474	40.6885	34.8295	48.4085
VK165	41.4622	33.4822	51.743	35.5216	43.4795	50.5194	47.6058	37.7881	43.9124	44.7944	44.374	42.0543	40.0328	43.2976	42.6449	45.1575	34.7085	40.9623	39.4137	42.3424	38.123	38.8952	37.4128	38.2773	39.0803	42.5284	42.0128	40.5227	43.664	42.1969	44.5562	41.5496	46.9904	44.49	44.9763	44.6621	38.7508	40.0445	34.6108	35.7331	39.0068	40.7629	41.4393	39.4144	40.5668	37.4722	35.5395	38.4775	46.4948
VK166	48.6788	46.5211	48.6749	52.8925	57.6835	45.7252	50.4763	49.7399	53.6651	46.3594	51.1789	45.8091	49.336	50.8411	43.5544	48.4102	46.7947	57.8028	45.8789	46.014	50.2916	43.4445	49.2589	48.416	51.356	48.2102	55.521	55.8663	50.3428	49.4448	46.3265	48.1204	51.1216	51.3728	49.3579	51.0393	54.6457	49.1609	47.2517	48.8961	51.0353	48.6981	48.9618	48.2715	51.5324	53.0228	55.1754	52.1249	44.014
VK168	36.3685	42.338	43.8224	38.9828	48.0549	42.1946	42.8052	41.3416	39.9569	39.9388	39.8301	38.7703	45.6555	41.6336	43.1152	41.5411	41.0726	38.4203	38.2364	37.2244	43.0129	44.0388	41.2373	45.561	39.0129	43.0185	42.0223	43.2505	35.6274	39.7733	41.4538	44.8643	44.454	46.0286	41.6896	37.1995	39.6178	45.7637	37.9563	38.5205	39.9998	38.0464	43.9541	38.8815	39.9645	42.7254	38.7631	41.3736	48.7972
VK172	37.4614	35.9131	41.2112	37.9594	44.4168	41.4549	38.572	47.0256	47.3171	46.1297	39.6336	44.1251	45.4637	42.5095	46.323	39.24	42.822	46.7509	47.9995	51.8224	45.0909	43.3268	45.5837	38.5652	37.2706	37.303	39.4285	48.4074	41.3772	46.7938	39.1498	43.9389	44.9259	46.2171	35.8453	43.2474	41.3952	46.2627	38.4365	44.4832	38.1572	43.1337	43.1721	36.7566	40.3914	33.7208	37.8215	38.7116	42.0212
VK173	52.2494	45.7696	42.7627	45.6522	44.8661	48.1296	58.6681	43.3941	48.5137	44.4661	43.7341	52.1523	51.8523	43.4794	44.6059	46.113	44.6947	51.1411	53.4937	41.3447	47.7704	41.8374	47.4705	50.929	43.7766	43.6501	58.2254	44.9055	51.7532	52.0896	47.7207	47.3455	46.33	47.3803	50.4944	50.8296	51.2571	52.9455	48.4254	49.6236	46.2952	52.6733	48.2458	42.6708	48.959	51.3458	43.8757	48.527	48.7093
VK174	43.8054	43.1875	43.2431	42.2631	42.4174	42.558	45.343	44.252	42.3612	37.0214	38.1	42.0131	42.6195	43.7952	34.5136	42.4536	35.6482	38.8099	39.0253	42.4527	46.1443	41.6255	42.0565	38.5233	37.5752	46.3233	38.4948	37.5335	41.1603	40.0008	43.3024	46.081	40.1209	43.1648	36.5376	43.0661	37.0299	41.643	37.6696	37.7482	38.4169	39.9636	39.6123	37.5633	36.002	37.1324	33.0586	40.8299	46.0496
VK175	41.1684	46.1873	43.5933	39.7538	46.5532	47.0806	36.9032	41.804	41.6791	37.269	39.7966	38.5399	36.4841	41.3195	44.7876	38.8816	34.1182	40.9641	36.1345	42.2858	41.441	40.0793	40.3863	44.0957	47.1088	38.8604	41.3613	38.3456	35.0657	37.5099	40.6394	41.431	38.3094	45.8973	42.4297	43.3739	38.1842	45.9256	37.5744	36.5403	38.8284	42.5324	40.5556	41.5158	37.3789	41.8569	36.4046	39.9876	48.3746
VK176	46.7228	37.2204	39.6804	42.3188	54.6817	50.3718	44.1571	44.0708	41.8487	41.6619	43.6508	35.2237	40.6407	44.6429	41.7067	39.709	35.6917	37.934	52.67	43.0417	44.6188	42.2109	47.0849	43.4635	37.0768	46.2901	39.7047	45.4987	39.6803	45.1273	47.4471	45.2221	40.1626	37.9062	38.4773	39.217	36.4061	43.8531	39.402	36.4623	45.1985	34.753	40.348	37.8435	34.8234	31.9732	39.9601	39.0549	47.519
VK177	49.4941	41.0344	47.1222	45.8421	52.9353	49.1671	50.5527	53.8312	50.2048	52.6672	52.5276	57.7502	48.8222	51.0516	48.9553	44.6238	49.6027	54.198	49.4123	46.8016	48.3066	51.2862	47.0769	52.4141	50.93	53.4915	52.6523	50.5406	51.0204	53.8492	52.464	52.3866	51.8953	46.3659	56.4893	52.5023	48.8737	49.8138	52.1285	52.7068	47.6778	48.7571	43.4307	51.3559	60.5184	52.3008	52.0857	52.8498	49.0937
VK178	45.3251	43.6145	43.4484	51.27	47.8627	45.3421	48.2124	45.1684	52.329	47.1258	49.6474	43.615	51.5231	47.3311	52.8706	48.2012	47.2837	45.8993	44.8376	51.3708	46.2152	43.4289	46.6043	47.5702	49.0027	59.292	54.8542	49.2518	48.1228	44.6279	48.0953	46.0505	45.9921	51.9587	52.1837	46.4242	48.4294	47.9828	45.1035	44.8089	44.7524	49.4585	41.2783	46.074	48.4131	46.3278	48.2306	46.292	45.2153
BAL003	49.7915	46.1839	46.3882	47.5439	52.6371	52.8291	46.6131	50.6266	49.6477	54.7213	52.0539	53.1027	49.4955	52.3016	50.7672	50.5184	44.5921	54.5874	48.6327	50.7367	57.1892	45.6821	50.3738	65.8881	59.5169	64.0628	61.5159	60.4231	60.4772	58.0355	55.206	53.6039	49.3297	50.793	56.162	56.9544	51.5659	51.9738	54.3246	52.1973	55.2597	47.4496	49.7829	47.7533	48.6179	50.8739	49.1569	54.864	47.1321
LUN004	47.3609	49.255	43.3608	48.2487	51.4748	48.6467	47.9482	50.8736	54.1945	50.6289	54.4395	48.5594	51.2497	53.4832	49.1456	56.2262	52.8992	56.7756	51.053	51.6033	50.9187	47.6596	44.7101	60.5415	53.7721	58.1163	60.2383	61.0868	56.9215	57.6429	50.5433	55.1658	56.9237	47.1357	48.3304	56.662	63.9723	57.5843	49.3462	51.686	55.3038	49.6518	49.2225	43.8592	52.4052	47.5431	49.0133	51.8372	48.3151
VK480	38.6303	46.6179	41.4116	39.0002	37.2081	42.9374	34.6819	40.7963	39.0111	35.7304	38.144	37.3463	38.2683	38.7795	37.8718	35.4296	38.1009	31.2308	42.9837	36.28	42.7395	43.6425	42.3437	37.9861	38.8755	37.5484	37.5576	35.4387	38.4502	34.9729	38.1029	37.9162	42.7437	46.1067	38.7792	45.1512	37.1799	39.0845	38.8046	37.4053	34.9228	37.2131	44.3531	37.1869	33.654	34.7568	34.9422	37.4436	41.4985
VK481	39.623	39.6241	52.9364	37.9826	44.0856	47.238	41.2219	36.7464	37.7478	35.9741	41.5334	47.1522	41.4276	36.6721	35.9488	39.4579	35.09	35.8774	36.2474	37.7411	33.9026	36.0536	38.0085	38.4885	42.0187	41.3856	35.7867	35.4973	37.8944	38.4631	36.2874	36.6217	40.2065	46.4375	39.6793	35.7432	36.733	39.4715	39.1512	36.7195	37.5354	34.5102	34.1655	34.5312	30.668	34.9203	30.3915	40.1138	38.3031
VK482	35.7181	37.7218	45.022	32.5885	36.344	40.4537	40.79	39.2163	34.305	31.2022	32.0766	33.5291	41.1111	39.6826	35.9603	42.049	33.6217	36.065	35.743	33.3848	37.5021	37.9598	41.122	32.0014	29.4275	33.808	31.4524	35.7371	30.3686	34.0759	36.1626	38.3477	30.4091	40.4691	32.6417	29.6502	33.4956	39.6092	37.3481	33.1142	28.9295	30.8818	30.2864	30.834	28.6426	28.9712	30.4128	31.5128	43.5304
VK483	39.2514	34.7417	35.939	34.6767	41.6104	37.1158	29.3522	39.3001	31.5593	30.8846	26.6456	32.4218	38.0694	34.8605	34.0513	37.052	33.737	36.8951	35.1058	39.0122	33.1502	33.1679	34.8596	30.9758	32.9582	30.2908	38.237	34.2581	35.0615	32.7609	38.8532	33.354	33.8045	34.6029	37.6095	33.6906	34.2129	38.7592	32.7857	30.5649	39.0756	33.9616	39.5497	31.3157	28.8513	32.6773	30.8675	33.9971	44.0086
VK484	42.6861	36.397	46.7365	39.7151	39.0908	37.2209	36.1524	36.4955	33.6371	37.3407	38.74	31.3258	33.693	32.8332	36.3164	39.7048	36.6202	41.3061	38.2449	39.2299	34.5664	33.8787	36.7679	33.0293	34.1165	35.0656	36.9856	37.031	30.2728	34.1871	36.2736	33.1378	38.6052	35.4943	31.6757	33.6511	29.7958	33.8363	37.0217	36.8039	35.7974	33.4368	34.7899	27.7658	33.5783	34.3705	33.8969	33.3799	34.3305
VK486	36.4958	39.7921	38.8078	42.2401	49.209	42.2236	38.4505	42.5681	36.2971	34.2179	39.3726	33.8948	33.8262	40.7371	37.5879	36.3569	33.3717	40.2075	37.0554	38.2118	39.3099	43.4295	38.7092	36.4628	39.0637	35.6026	37.6575	38.6389	36.1125	36.3826	37.3811	39.4811	44.823	37.5806	41.2102	36.6491	36.5768	42.3789	35.1859	40.001	37.1319	39.8409	36.8321	32.7984	32.0235	33.3761	35.6971	39.6539	46.615
VK487	43.2997	35.8473	49.3051	36.203	38.1979	41.3598	39.9969	42.4527	33.386	36.4938	39.7024	41.0169	35.6654	38.7587	36.376	39.7162	42.1302	38.7287	38.5984	41.7007	41.3025	36.1919	34.606	32.3912	43.3851	38.8223	39.8796	38.655	38.491	44.5335	34.448	37.0485	41.8204	40.8715	41.3418	36.0851	35.6296	35.278	35.1247	37.1106	35.3972	39.3193	34.074	33.6174	32.4637	31.2847	29.5552	33.8475	36.0837
VK488	40.4491	44.2717	43.4534	35.1902	38.0458	44.3379	39.0583	34.1139	40.6663	37.1165	42.5445	36.396	38.1434	45.0533	35.8471	38.2488	36.3983	38.8184	43.2328	42.0818	40.7399	41.8304	45.0029	36.7514	34.6741	38.2291	32.6984	39.7444	34.3344	32.5337	36.3895	32.4314	33.6656	43.9244	36.2706	34.946	33.8231	43.0631	36.3195	32.8804	40.8247	39.798	32.7128	31.0276	35.674	31.1032	31.4085	36.9924	41.8947
VK489	39.4307	38.4801	47.0935	33.0277	43.7399	52.6108	35.1418	35.6183	33.2519	37.7056	38.2264	31.6618	35.4286	35.7763	31.9738	35.0604	38.5107	33.9775	43.1513	43.4051	32.8614	39.7588	34.8357	30.9636	33.1718	29.5547	33.6385	33.8292	33.7933	38.3937	39.7095	36.8675	35.8878	33.8204	36.9265	31.7173	31.7245	35.7558	35.4884	33.7773	34.466	33.4892	35.185	29.1435	27.4207	29.3202	33.4784	30.3166	39.1106
VK491	45.5421	42.9986	50.0779	44.2409	51.749	46.0221	40.2795	42.4358	43.3604	36.115	37.0829	40.2143	44.9062	41.1863	42.8778	37.1463	35.2541	41.7572	36.8368	42.6774	34.2863	38.2018	37.5816	38.733	42.7562	38.2689	37.3475	37.078	36.7329	30.6395	40.7928	39.0363	35.9032	38.9463	35.311	38.9225	43.5023	41.2647	37.1272	40.7113	36.5246	40.9177	39.5368	33.1872	33.1737	33.4608	32.0111	39.8117	40.7046
VK492	43.5256	44.2487	39.2122	38.0043	51.7353	44.9656	41.1321	37.0117	41.8091	42.8914	37.3209	34.2559	40.0262	34.6336	41.5267	40.5882	37.1431	34.2955	38.8895	37.4342	40.8556	42.3685	41.7614	34.4654	40.9556	42.0792	36.1924	36.3536	42.007	36.5077	37.518	29.4613	44.105	35.3665	39.4136	33.3426	41.688	38.1669	34.292	41.2742	41.1353	36.7393	33.5662	33.8323	32.2886	32.821	32.5879	35.5053	35.0846
VK493	40.6516	40.9889	48.4425	38.2857	35.8482	48.9981	40.4195	41.0209	37.9394	41.2999	37.7845	36.1473	33.9323	41.529	42.5491	36.7097	35.9627	36.6679	44.5235	38.1523	38.4718	32.5298	37.3611	40.6101	38.2901	38.8817	37.1697	42.11	35.4653	40.6115	38.7526	44.3007	37.2971	41.328	37.1687	36.4794	37.027	41.8903	36.9008	34.4175	34.9062	33.8947	40.0386	34.8156	35.7791	34.7607	34.3407	37.9342	45.6139
VK495	44.9647	43.6955	41.7241	37.3476	43.5876	52.8131	39.2157	40.0086	41.3577	39.9237	40.0261	38.7628	33.3344	34.7988	46.6033	37.8947	35.038	39.5054	38.618	36.8001	32.9011	41.9986	44.0003	37.175	36.656	34.7111	38.623	41.3864	38.9256	39.7572	39.3434	41.3982	36.5878	37.014	36.9129	39.7155	34.6367	37.5733	34.7188	36.7751	36.9288	35.3783	36.4538	36.3033	33.1573	31.4527	32.808	37.7248	38.5631
VK496	38.9527	41.2841	52.8316	34.8609	43.9942	43.3127	37.9832	36.2144	37.7047	35.7681	39.0996	34.483	36.8009	35.3391	39.067	35.7794	42.155	35.4559	38.6448	45.6004	33.162	40.9717	37.4563	39.654	46.6699	39.2995	32.7128	35.082	40.4293	35.8846	32.5124	35.4422	34.0101	38.0412	38.5807	33.3327	36.1678	37.4915	34.7561	37.7512	38.6249	38.3744	38.6588	31.5553	33.437	34.2031	32.862	38.2275	43.1764
VK498	41.2318	36.8266	46.5635	41.2722	41.0638	40.5655	37.9174	44.4279	47.0387	43.5317	35.1838	34.2689	41.3102	34.1118	46.7669	42.6952	33.8126	34.6237	36.3832	41.3423	39.8669	37.8046	33.8277	40.4031	38.7339	32.5354	40.6765	35.3487	43.9474	31.4771	38.2484	37.2322	36.6826	41.3062	38.4748	36.5481	32.6998	42.6488	38.7371	40.6408	36.5621	38.9226	40.0579	32.3945	34.056	36.8752	33.1363	31.8537	38.596
VK504	39.8829	44.8943	48.716	37.8068	46.3392	46.6285	38.5626	38.8914	31.7111	38.3177	39.3423	45.9176	34.4138	41.0291	37.9862	38.9209	39.354	42.8283	40.1198	37.6202	45.6114	41.6407	48.8835	39.2316	38.807	42.9398	40.3389	36.3957	39.9589	43.2211	39.0808	41.8824	39.7364	39.6906	40.1867	32.3886	43.9127	41.3214	36.3288	39.3623	38.7091	38.5126	37.1997	33.4366	36.4577	32.9346	35.2319	37.1758	43.274
VK505	39.8509	40.0825	42.8067	45.4282	45.9051	53.4944	36.9166	33.4404	36.5386	42.6272	45.7292	39.0025	41.1927	44.203	41.9845	41.7354	38.0992	37.5035	46.694	43.6341	44.8211	45.5786	47.1087	39.7014	41.3082	32.3973	34.9519	40.4128	40.4212	38.0136	39.9018	46.0611	36.341	40.3255	42.7784	40.1584	49.168	40.7003	35.5796	37.6455	39.2364	38.7157	36.7806	40.7806	38.8479	37.4749	37.5444	39.7499	45.8889
VK506	37.8319	38.6085	44.7261	36.356	43.6205	49.8942	39.8707	41.2558	36.55	38.1327	38.4729	36.7252	37.1688	41.0646	38.9577	39.5546	40.7736	36.6873	39.1536	42.529	37.6981	35.325	36.7003	33.2616	39.3103	33.5761	39.3551	34.5663	38.0351	35.3423	39.7026	38.5879	40.79	39.7552	36.7694	37.4038	37.0229	38.3778	35.6454	38.5953	35.3593	36.4999	38.5757	34.1718	33.9447	31.4461	33.8703	31.477	35.3451
VK507	38.8312	36.5469	51.4591	33.764	44.3748	46.7935	36.4399	42.233	43.7674	41.0772	34.8308	38.0775	39.9684	37.5259	31.3553	38.8645	34.3862	36.0676	36.5472	36.7014	37.9911	40.6723	37.3389	35.6626	37.1341	31.1892	35.2481	34.8324	35.5101	35.4045	40.5099	34.3105	38.1114	33.4153	46.4852	37.3702	35.2908	38.6599	39.5797	35.0187	35.2577	38.7792	38.8627	30.3914	32.4971	38.7341	32.6651	35.9339	48.4128
VK508	38.0654	38.9301	50.5336	34.6416	36.734	51.8183	39.5563	38.5355	33.3903	35.2702	35.632	37.7286	43.8861	37.731	36.0938	43.9319	34.7657	35.2851	42.4287	43.531	34.3783	40.5793	44.8485	41.1784	39.6159	36.123	32.8066	37.7477	36.4676	42.7261	37.5713	41.1248	35.7339	36.329	39.7229	40.7648	39.7308	36.6182	39.7612	38.556	39.1416	39.9574	41.5353	37.3208	39.1434	37.284	39.0817	37.1277	43.6605
VK509	45.7831	42.7207	44.7395	44.5174	45.6837	38.2623	40.4977	41.7648	40.9128	41.459	39.986	43.809	39.2639	41.0383	39.8614	37.1891	39.4891	39.9894	39.9788	39.5557	47.0115	46.4508	44.1825	44.747	39.7846	44.3182	39.4617	35.6149	40.8599	47.3944	35.1573	38.9464	47.5747	47.4195	40.1243	40.7535	40.4898	43.5549	42.7304	37.667	40.2453	43.3732	38.4532	44.7876	41.3029	41.7017	42.0323	39.5493	42.1567
VK510	43.2673	35.63	45.098	35.1532	40.5107	43.0047	35.5356	41.2406	37.0224	39.2516	33.9517	33.7775	39.7402	36.5225	39.062	37.8463	36.6917	35.383	40.4959	40.4687	39.7218	36.4353	42.7068	37.8048	36.6512	40.9964	33.7379	36.9167	35.6522	32.8806	33.565	40.3495	38.9216	38.995	37.6319	36.1831	35.3728	41.2614	36.7048	41.5086	33.869	36.1997	33.7617	32.0423	33.2381	35.1825	33.4916	32.5914	39.9426
VK511	37.3922	43.2289	50.5939	36.0334	41.11	50.8323	40.1361	35.938	39.2027	37.9492	35.189	40.7949	40.8993	42.9645	34.4796	37.0177	38.1654	37.7899	34.8542	41.3951	35.3207	37.3268	38.4933	35.9165	35.6787	38.5063	39.6848	31.1302	35.3417	33.6066	38.1079	41.2296	41.5978	41.8098	36.8654	40.3806	34.0734	41.584	34.4447	37.5699	37.7769	38.2096	40.3122	35.6082	34.8801	36.1345	33.5825	34.132	38.7264
VK512	35.5539	47.1028	47.0688	36.2102	45.9814	48.3796	41.8258	39.6607	42.4146	41.5003	35.0591	34.783	40.5526	38.7234	37.7294	35.64	34.6548	36.0157	35.6144	38.4039	35.2614	41.0395	42.7104	34.2271	38.8994	33.4327	39.0707	40.678	37.0639	32.7599	35.9843	38.9453	34.6785	36.6567	34.3319	38.33	35.7526	37.256	35.2596	34.3579	36.9581	44.4731	35.4207	41.217	31.9214	34.8645	34.4804	36.4301	39.0577
VK549	37.4831	32.1947	46.8571	38.6578	46.7038	48.2023	35.4129	34.7433	33.9602	36.1613	38.051	39.2558	36.2617	39.4079	40.8768	37.6793	46.6719	38.0325	44.7067	40.5926	39.1048	36.7245	42.9989	39.645	31.8781	35.6457	36.0715	32.86	35.3884	34.1649	37.4612	39.2566	38.7526	40.2403	40.9788	37.3813	35.4854	34.2132	33.4894	39.0627	33.5527	38.6495	38.2126	31.1945	32.1882	38.7063	37.7678	36.6099	41.8462
VK550	44.37	42.5304	48.0576	39.5463	45.546	44.3851	34.0865	36.7966	36.985	40.3697	35.8895	41.3411	41.7222	39.7059	35.4396	36.7324	36.0081	39.5123	41.4544	35.5555	42.377	37.8128	45.8657	35.1926	38.4428	36.6531	35.639	40.299	36.1608	35.552	36.5434	40.3402	39.5782	36.6145	35.9019	33.3742	39.9064	39.3049	33.5631	35.4128	37.0202	35.9352	35.3461	35.7605	34.1823	30.4784	35.584	35.4681	37.4497
VK551	36.7441	34.5039	41.2149	32.3017	41.7049	45.1033	41.6881	42.1981	39.5677	37.7935	34.8612	41.4297	40.8415	34.4977	37.6959	36.8467	38.6435	37.2988	40.3385	36.8123	42.8479	38.9451	40.0785	35.8499	31.0686	34.7059	42.5155	38.2316	37.8387	31.4091	37.0828	35.2983	36.7126	40.0352	39.4261	36.5159	34.5955	38.7584	37.2869	37.8243	37.6402	41.4415	36.3959	30.6157	32.2239	35.6415	33.5897	36.453	35.9253
VK552	38.6644	40.6705	41.5371	32.1048	51.6955	43.7637	38.902	47.5143	36.3376	39.8465	38.7982	39.2467	39.0706	39.6369	46.1185	41.4334	35.4139	37.7957	36.5473	39.9348	41.1808	40.8231	38.0351	36.3174	34.3879	37.5968	40.5002	35.9789	35.9405	36.8921	37.4848	31.7668	35.7479	38.3688	39.6763	36.7448	38.1401	38.4459	35.2132	37.1089	38.342	36.6549	36.4391	30.2917	32.8277	37.2923	33.3364	35.0029	42.5281
VK553	35.2363	31.5905	37.265	35.388	42.0565	43.0105	37.5817	37.8061	35.4706	35.1129	39.2359	33.5885	37.1058	36.6306	36.8052	39.2157	39.9734	36.6453	36.54	32.8603	30.1601	42.5313	40.188	37.6274	34.7376	38.2884	43.1029	42.0919	35.2063	36.9505	40.6872	35.9561	36.9366	46.8089	41.2921	39.8956	29.3093	45.8866	37.6917	35.3341	36.2732	38.7023	31.4715	29.822	34.894	31.1579	31.8596	30.8607	40.9719
VK554	34.6804	35.3098	41.6769	38.3593	40.6703	41.4859	37.0432	38.445	36.0445	39.1016	40.6322	31.7563	40.661	41.2705	34.8568	38.5616	37.1613	41.3915	34.7543	41.0133	38.3492	32.9728	39.9921	30.2624	35.9967	36.6288	34.3643	34.67	33.3681	34.1815	33.8615	39.7425	36.0156	37.7454	34.1946	37.4019	30.145	31.745	35.7124	30.4106	42.6491	36.1866	36.0461	30.8809	35.0879	34.8283	32.9568	36.4164	43.4265
VK555	38.7037	39.2133	39.1248	31.304	47.811	45.013	34.3523	35.2064	38.9371	35.2405	38.9454	28.445	34.1816	32.0375	38.1402	33.1433	38.0672	37.1473	35.1096	34.7588	34.8281	37.9369	45.1852	33.4384	31.3675	31.6362	33.5986	31.2332	32.9785	34.5785	38.5945	33.6221	35.8662	36.033	33.3123	31.345	31.2518	34.2317	34.9736	29.4812	35.3948	30.9296	35.7377	33.2294	28.3395	34.4902	34.7876	37.3944	37.8059
VK557	45.2309	43.6242	45.4298	41.2902	48.3527	47.3689	46.7162	45.2055	42.7506	49.0031	46.7514	43.4193	44.1852	42.7832	41.6723	45.2691	43.4666	40.4146	41.4558	48.4468	43.8708	44.5021	48.0856	43.4767	42.6601	47.9175	41.688	42.3642	47.5589	43.6901	43.5247	47.0407	44.9126	45.0852	46.054	38.7386	40.6361	45.2827	45.6556	46.2631	44.0754	37.0425	41.3548	38.585	42.8963	39.9527	40.0919	40.1074	50.3409
VK558	43.4684	51.2993	50.9357	44.0377	49.0027	47.9475	37.1148	50.9527	42.2	40.8934	41.8942	37.3591	41.9655	36.4315	40.3366	40.6201	39.9816	35.2802	44.4784	37.2982	45.4562	38.2735	42.5544	45.421	41.8148	36.8295	40.4245	41.9676	41.1375	36.9916	38.3146	38.2221	37.4296	38.9004	46.8273	39.4893	36.1295	37.2248	38.3591	42.518	40.8522	44.0652	41.7176	35.31	34.0154	34.6392	35.2581	38.2848	51.2514
VK564	44.2037	48.2821	46.7009	46.9575	54.0504	48.8625	54.3844	48.5009	48.8255	50.2784	55.2732	52.3673	51.9831	46.2586	47.5811	51.1284	44.5039	49.4336	49.063	48.0391	52.5244	44.6941	45.0249	53.3185	49.6046	57.3293	50.7797	46.1517	62.1826	53.1281	50.7077	55.8042	47.6674	48.1282	57.4813	47.9917	52.1625	53.3372	49.6612	53.3004	45.5819	44.9357	51.1065	51.7824	50.7625	45.1701	48.9549	53.7143	54.0103
VK565	50.2493	57.033	45.1594	57.8568	46.8296	47.0995	51.4849	52.3389	48.1529	49.2838	51.3569	49.1564	51.6513	49.0338	44.2366	52.9121	52.3195	52.7035	43.4732	47.4403	45.5919	45.5839	44.2638	45.0356	52.8494	51.4097	47.541	43.6634	52.1951	51.1822	47.4549	46.4626	54.3057	54.0523	54.4176	50.5671	50.3461	51.3451	50.6765	52.4458	49.1608	50.7408	49.9309	45.3974	46.5418	45.616	49.2658	49.7861	53.8696
VK568	49.8045	52.0712	60.9862	45.49	46.7754	50.6957	47.4418	45.0257	48.9577	43.1473	45.6646	45.6323	40.6028	38.876	43.804	47.307	44.157	44.0654	38.9045	45.058	44.1484	48.9099	41.6241	42.0732	42.8834	47.4237	45.7622	48.1477	38.5022	41.1261	51.4172	42.85	45.5628	40.4798	40.1761	41.4311	43.9444	44.0245	42.7283	41.3209	44.3245	42.2358	45.966	42.5534	39.1844	41.0152	39.7698	47.408	43.1358
VK573	46.8371	49.5543	49.5824	45.8315	48.1926	48.4151	52.3047	53.0902	50.7354	47.2705	53.7713	53.2637	45.7339	48.562	43.8101	46.9311	48.1337	48.8893	46.6338	48.8176	43.6328	52.3048	44.4227	48.3249	50.0475	52.3061	51.2794	45.0825	45.6527	43.3857	39.35	47.7142	44.8277	47.3386	46.9468	43.3478	47.6324	46.6358	52.7099	43.5095	43.9071	42.55	41.1789	42.9072	39.4321	47.7521	44.5134	44.6626	44.649
VK577	48.673	53.6678	48.6106	41.5998	45.6618	50.8194	44.1103	41.9048	53.574	41.9723	44.4766	48.9731	45.5011	42.6497	47.9992	43.1715	38.9802	50.3067	44.6324	39.684	43.8776	43.0072	47.3514	42.5643	46.8616	43.879	49.0144	41.1616	49.2944	43.8173	38.3316	42.2579	45.1485	45.5213	43.9057	40.2388	47.7519	39.9852	42.5239	48.2483	40.2436	40.2416	45.6445	40.391	40.6065	42.3871	45.5021	48.0206	48.2426
VK29	46.9873	43.7516	49.8355	44.9216	56.8515	46.6056	42.4532	44.3084	43.1225	43.1342	50.0284	42.9441	46.0535	50.4712	39.6963	45.4307	48.169	46.4179	46.2159	43.2648	46.9833	43.3896	53.7939	44.8963	46.7048	51.5229	48.0842	45.9572	46.5744	49.5108	40.852	48.1205	44.8632	42.1505	47.3422	48.2246	41.7441	45.7294	42.6732	40.3227	46.7368	46.1902	41.5963	37.0252	38.2206	40.4991	44.7087	44.8212	49.0422
VK34	38.549	39.8859	43.524	40.1499	42.5027	46.8596	49.2376	47.1628	40.456	41.5442	39.7585	48.1847	38.3241	40.966	45.3903	44.9434	46.0542	49.0494	41.3955	46.6955	42.8338	42.7854	34.0521	43.4844	38.3496	43.4468	43.7149	39.8601	46.418	45.6658	50.9556	49.2337	53.3537	49.7371	48.3266	45.2557	37.8299	53.735	42.4465	42.2658	38.7765	42.9143	39.3031	43.9134	40.5371	44.8073	37.6419	42.5902	47.1734
VK35	35.2937	38.1239	39.38	43.01	41.5579	41.3775	41.2589	38.1708	41.5175	45.9181	41.4139	42.2874	42.7207	46.1469	39.2035	43.3034	37.7032	43.1919	42.9849	41.2232	42.3684	44.4091	38.4706	39.6039	35.1519	34.6384	38.433	41.7594	43.2107	44.0269	43.1847	42.2275	43.4603	45.6198	40.7742	38.3864	41.8406	40.9068	45.4767	39.7477	39.6868	36.4774	40.7507	33.8083	30.6043	35.5239	36.1896	37.1328	46.9409
VK40	52.078	46.4656	46.8175	45.1173	48.718	47.4515	48.9086	44.1185	47.6533	38.998	51.9694	49.6517	48.2712	47.9164	51.0121	46.6353	46.5383	49.9211	46.4653	44.4271	50.252	47.6669	51.2864	45.9937	47.3377	51.7252	49.6196	44.8084	55.8669	49.944	44.1505	55.4368	50.8645	48.6371	50.1617	49.4392	51.9391	42.047	40.9031	49.3929	48.4151	43.4575	41.992	41.4004	45.8433	44.8335	45.0752	45.8392	54.7098
VK42	48.626	45.4523	48.7557	47.965	53.7857	49.1449	53.7392	50.7855	49.8263	54.2514	48.4255	46.7425	49.2626	49.1991	50.0577	54.2014	50.6926	55.8842	48.4931	49.8851	48.8407	56.4789	53.5934	55.4528	52.5753	49.3473	49.8775	45.057	56.9884	54.7633	53.5098	49.6277	50.2978	53.0474	48.7072	51.9609	51.0785	51.9846	53.9602	44.878	49.5168	48.3308	49.9893	47.9632	48.37	50.2361	45.1251	52.2216	49.6102
VK303	40.9958	37.3076	44.2929	45.4262	49.7875	55.7803	45.0766	44.1905	43.7999	50.7612	57.7744	48.1885	45.6591	38.9935	45.2143	40.392	43.9944	44.0604	47.863	48.4289	42.7651	45.8282	42.2657	42.8306	44.3345	39.7398	43.3201	46.7329	41.3613	45.3035	36.6975	41.0651	43.7506	42.7949	43.0097	49.409	38.4747	44.8638	40.2992	42.734	41.5674	49.3603	42.0568	41.5535	39.6866	41.0489	47.1346	40.1437	49.7904
VK306	43.0218	40.9063	46.9582	42.3079	42.4415	44.6217	46.0636	41.5902	39.9429	41.5988	45.5987	42.6764	43.6971	41.8185	39.6064	42.2105	44.7064	44.6678	45.0377	42.1178	41.4594	39.2976	43.8426	40.3077	36.5954	39.8553	45.6927	46.685	41.0101	44.8238	39.8058	42.3622	40.9544	47.7465	41.7151	44.8688	40.1413	40.199	41.6925	35.1846	35.7819	38.3153	38.7396	34.174	34.1375	39.6232	38.7366	35.6572	52.2372
VK308	38.2426	40.7481	49.5837	40.5667	43.7911	42.8984	34.7559	41.994	39.7613	40.9039	39.0079	46.2139	41.5498	37.2201	44.6594	43.2648	42.6835	42.4704	43.5106	39.6816	42.8016	49.6515	44.8564	40.8036	51.887	44.2913	43.9447	39.9893	41.2901	38.5968	36.2863	36.4763	46.1005	42.0963	43.6828	40.0695	40.8091	37.8956	40.8697	38.3471	38.8961	43.1192	36.0176	40.1605	36.9574	39.8951	40.8041	39.136	43.6527
VK395	50.5227	46.6522	49.234	54.9887	49.761	46.7436	44.0733	48.423	47.5094	48.2931	46.1499	45.4709	39.454	46.9595	45.7153	41.3029	47.5299	44.461	47.3561	41.8321	42.404	47.1992	43.6552	42.1766	49.1282	41.6214	40.7449	49.0118	45.6038	43.8266	41.0295	43.5089	44.7004	46.0343	42.8276	39.4128	41.444	41.8164	44.4993	40.7925	44.5138	42.4387	43.5416	44.1786	39.4301	46.116	41.4648	48.2109	42.9786
VK396	48.4517	44.7033	52.8854	48.5139	48.073	49.8489	53.4058	45.3924	48.5381	46.5146	51.1045	55.3905	50.6907	47.2648	54.7791	48.1642	49.4441	49.8206	49.2462	44.084	45.4978	53.0487	55.031	55.5666	54.2847	53.9243	47.4318	47.6023	52.9786	54.5418	54.7228	50.48	48.0821	47.7787	52.66	49.4206	54.5934	45.4025	50.0135	55.2679	53.6445	50.6625	52.2115	55.3192	50.4071	53.0001	52.178	49.2995	52.3736
VK397	53.6414	45.5312	48.2445	57.7472	50.7002	43.9684	45.7027	44.3426	44.7579	43.1313	45.1725	44.9203	49.1026	39.331	45.7833	46.3245	42.4656	42.2209	43.351	42.6397	36.332	42.6413	37.3484	37.564	39.5318	43.5475	45.5445	41.7801	46.3494	44.3112	45.4113	41.8394	45.0805	51.4072	40.9561	42.3275	45.3397	49.1293	47.0162	40.5157	42.7794	49.3504	44.4559	36.2556	43.2767	40.5752	40.1752	44.1901	59.3077
VK398	46.0425	52.0866	47.8615	48.9177	54.9182	54.9626	50.6772	55.8236	56.6731	54.3944	53.0255	47.3033	48.6269	57.0404	54.4497	51.1993	52.8832	48.865	44.5849	54.629	44.6461	51.6481	47.355	62.9198	50.8808	54.9514	52.5052	55.204	56.2857	56.7028	45.3829	56.8867	56.1546	45.6287	49.0946	48.445	54.6037	44.4917	53.2058	46.1351	55.3104	48.3316	49.0075	46.5616	59.7258	52.4241	52.9509	51.3182	46.9817
VK399	40.4709	48.19	43.0898	43.0527	48.1388	47.6137	39.6954	41.5194	38.295	38.44	40.9425	40.1742	43.4249	38.9964	44.5325	45.5284	40.2296	37.9303	43.9315	34.9134	43.6934	39.4409	37.4049	43.9497	37.8914	34.9148	42.299	41.122	38.0389	41.8841	42.9606	34.0375	38.2671	41.268	42.2917	39.5312	36.1938	43.4872	38.1108	38.8525	36.4125	41.2301	36.876	36.8421	33.5527	41.3846	35.3989	38.5944	46.3651
VK400	41.836	41.2556	42.6146	45.2911	53.6364	46.808	43.1776	46.0968	42.486	49.2272	44.3787	37.8645	41.0221	46.9515	45.0467	47.4629	41.3842	44.4235	41.594	46.0112	42.5221	47.1802	54.1846	44.897	46.9779	48.8858	40.1914	43.8134	49.5388	47.3895	38.6299	46.9089	45.8442	41.4961	44.4396	44.4237	44.1256	43.453	49.3537	36.5292	47.5885	42.2499	39.8598	37.3666	43.0263	41.9756	39.8117	41.1208	46.1785
VK401	37.575	42.1914	48.2098	42.3025	44.9821	44.9732	46.3179	41.4899	45.6466	48.6793	46.4703	37.6193	40.9142	48.8795	42.4481	40.7554	40.9624	41.6824	40.2075	48.1242	39.6437	41.2012	46.6222	42.5367	47.6664	40.6645	43.6965	40.9463	46.4619	44.0228	39.4895	44.0471	47.3963	43.6499	42.8924	46.1917	44.7437	36.3666	42.9395	41.6521	46.0499	41.9711	45.8721	39.222	35.8783	44.9907	41.7556	39.8506	48.9993
VK402	42.4968	42.6662	49.1373	47.5776	45.1181	42.1491	43.1866	44.6352	48.8509	49.0408	43.1073	47.5742	48.3454	41.4456	45.3748	46.6402	44.4694	45.3063	44.1877	43.8194	45.8795	39.2907	43.3076	47.6376	47.3287	47.2636	53.7581	43.8293	44.048	46.2788	50.8046	47.8209	47.1599	51.8072	53.2291	49.6071	47.2143	54.0299	46.2453	50.8054	42.2497	52.0533	42.0709	45.8994	43.8379	48.7611	47.1603	43.2292	49.6992
VK403	46.8015	60.6118	48.1074	45.6299	48.3259	52.9152	55.517	50.9159	45.5118	48.2832	49.7328	48.3462	52.8225	52.2876	50.4698	54.0931	45.9529	43.3697	48.1063	47.7012	49.1378	49.6637	52.2022	48.3117	52.6384	54.4856	52.8067	50.968	49.7137	48.7987	47.9944	53.1547	48.7375	55.5335	50.6399	52.5629	55.7442	45.3983	47.8817	50.3763	47.8323	51.0333	50.6949	52.5438	53.6524	55.1822	54.4867	58.3398	44.9039
VK404	43.061	44.38	47.2724	39.5021	41.0635	45.3091	41.4423	41.6081	43.1391	41.3145	38.9252	38.5705	43.0343	44.9047	41.6851	39.1197	44.6763	45.992	43.3508	43.492	40.8771	46.2177	42.2412	37.842	39.2685	42.773	42.3652	41.0699	42.3777	38.5822	46.0082	41.3037	40.2995	40.4879	49.127	41.8669	35.4802	44.9655	42.8829	42.3661	47.157	43.4307	43.9412	38.1243	43.0158	38.2366	37.2903	41.3332	43.498
VK405	48.1597	54.4075	51.8193	44.9291	43.0515	45.6764	41.7697	50.5665	48.5181	53.9036	55.9354	50.0843	43.5228	53.5026	47.1214	50.4951	47.8029	44.907	50.7713	48.6676	46.1301	46.0193	41.4532	58.3105	50.7917	53.8852	46.5554	49.4297	54.7128	51.5928	42.6974	41.4265	52.6504	43.8733	48.0949	48.6947	55.7147	44.6272	50.9081	44.2195	46.7049	53.2783	48.9178	45.4896	46.1857	47.3509	44.4602	52.0563	43.3196
VK406	39.2187	42.5048	50.0971	44.7021	51.3308	44.8302	38.3314	45.482	42.8506	39.5801	38.0618	41.2577	45.0437	43.7236	39.6187	40.6476	42.662	39.4004	41.5825	53.8045	44.3507	43.9105	42.3824	41.0447	32.5941	51.6949	41.9217	45.502	43.9412	43.3105	49.2579	46.7886	36.9856	40.5474	44.1958	46.3456	41.1867	41.0825	40.47	44.6066	42.4545	45.3882	41.7742	38.8536	36.4958	33.0361	34.6437	44.719	46.1462
DA119	41.3683	41.1098	48.8436	39.3296	44.4256	49.8216	48.8114	49.2196	41.8432	41.2048	44.6938	44.3227	44.6996	40.1719	46.5234	39.6382	38.1689	45.1298	39.8256	40.6051	39.964	47.8754	43.4894	46.6814	49.9371	43.1746	45.6274	51.3385	42.9046	46.959	43.7266	45.7622	46.9878	55.0612	47.6916	56.7188	45.9969	44.7147	43.4805	45.0417	40.0373	42.2869	41.007	38.9474	43.9182	44.666	42.0476	40.094	49.815
SNB010	44.5132	33.0898	45.9122	37.6104	49.1987	46.0836	34.1585	37.1201	28.0869	38.0394	35.4309	29.8159	39.195	34.7018	37.2323	34.8673	35.653	35.5286	38.0006	33.7226	39.1865	33.9272	39.8698	35.8391	35.9007	36.2206	42.8159	35.2222	34.2998	31.2906	40.9386	42.4464	38.6774	33.3282	37.2892	37.0847	37.2259	35.506	37.0152	33.1923	32.4386	40.472	31.1967	28.7848	31.3167	30.3565	29.0194	35.3913	39.9723
SNB014	35.2481	36.2388	44.1176	34.4311	44.0816	40.7866	30.5372	32.9454	38.8466	33.598	29.6597	32.6335	32.5624	41.5379	34.449	36.077	33.5662	32.5648	34.3326	33.4837	34.0353	37.6719	36.4237	35.193	30.1043	34.4505	35.5754	38.6446	35.4533	37.8232	34.7435	35.3492	37.2515	41.1758	44.0764	28.2711	32.007	38.3409	33.8434	27.8902	30.5873	32.763	28.979	33.0991	31.8244	29.8223	29.7866	28.1325	39.63
SNB019	36.34	36.5527	45.4398	42.9334	53.1789	41.9519	35.4604	40.1485	36.4084	42.4315	36.5981	40.2684	37.0079	38.5505	34.0615	41.857	35.2593	37.4337	39.909	38.9816	38.8703	34.0577	33.7453	39.9985	32.1936	42.4038	38.1654	35.9086	36.8237	37.0643	40.5249	38.1691	39.229	42.783	40.8999	39.7453	31.9225	44.1952	40.4207	39.1748	40.3997	35.0343	35.878	30.9832	36.8351	30.6028	34.4988	38.2376	40.5701
VK522	32.4958	31.3024	42.7955	29.5256	32.4714	36.6879	30.7549	37.1727	34.026	42.0636	31.3268	31.7423	32.1586	31.1455	37.8642	31.8183	35.4999	29.4224	35.8125	41.7601	27.4141	35.1079	31.1122	32.0684	27.9455	33.7317	32.4083	31.2013	28.8757	28.6801	35.0587	35.5591	29.9284	34.9986	36.099	38.3823	31.9625	31.3286	39.9087	34.6374	36.7164	32.5212	28.5226	21.0395	25.3452	27.4062	26.4982	30.3269	36.6789
VK541	58.0509	61.8157	59.3088	55.5953	51.9124	51.4552	47.4025	46.2373	48.3578	49.9853	52.9418	50.3035	50.2802	52.0511	50.7189	54.2356	53.1645	46.6838	46.9219	48.6048	45.2865	49.6831	48.9422	49.9922	45.9802	45.8869	54.301	56.7521	49.3775	58.6829	49.9572	49.6233	49.784	54.0009	49.0137	49.2193	53.3913	50.8264	49.3887	48.0283	45.6428	53.7036	49.6292	55.5527	56.9797	54.6269	52.1558	55.2016	49.9033
VK539	43.8893	41.2585	44.2453	43.2869	53.6355	44.8861	42.2761	47.3603	40.1126	47.3358	41.9591	35.2355	34.2653	38.8835	43.7258	42.4413	51.3774	40.2286	45.5393	35.9955	40.6126	38.4212	42.7094	45.383	32.9042	37.8351	44.9982	39.3631	34.4545	40.5995	38.7174	37.1595	38.2682	39.1165	41.3016	39.5995	42.3204	40.5244	41.8397	33.0809	40.1755	36.6713	41.7723	38.6241	36.0829	36.9243	36.2621	37.1665	51.3942
VK542	58.3131	55.2518	55.3082	62.3546	53.7699	54.0304	51.6316	53.8147	50.8958	52.1363	56.5104	59.0068	49.3856	50.9587	49.4126	52.7022	47.967	53.9419	48.0945	54.3526	50.1595	51.6381	49.1227	53.8894	56.865	55.8092	56.0937	54.9568	55.8797	50.2816	47.4388	50.8574	47.5179	50.9711	41.1847	49.5746	49.7231	51.0476	49.547	49.7475	46.4124	51.8242	52.5293	57.5813	61.0073	55.7455	63.5392	61.9406	56.5762
VK517	43.802	43.4891	43.9879	40.8985	37.9814	46.7445	46.2017	41.3407	37.2116	38.6471	37.2502	42.2221	42.7242	38.9229	41.5361	39.6486	33.5959	41.7214	39.8681	42.216	42.3335	36.5886	40.068	37.7592	38.1917	39.1564	37.3759	42.3333	38.2485	40.3105	34.4443	35.8735	37.8539	41.0559	41.8156	41.8591	37.842	37.3137	38.4754	34.6984	41.4934	35.2053	42.5578	39.9422	34.1049	33.814	37.9845	40.1475	38.8089
VK69	45.2532	42.3353	44.3419	39.2304	41.9851	41.9673	47.9317	41.8804	43.4024	37.2164	43.8699	44.9877	49.4468	42.9919	42.9651	46.5658	37.8892	47.349	45.2298	44.8842	44.6908	43.993	49.2851	44.672	41.1236	41.7856	51.94	43.7455	51.2727	41.0347	41.0379	45.9977	42.96	45.0135	41.0725	39.6245	50.3883	52.3302	43.3027	42.311	43.4614	41.1401	37.611	41.4415	37.4606	39.4035	40.4284	43.2604	46.1347
VK70	47.7214	42.6697	45.1525	44.4968	41.6654	49.8146	44.4496	49.6076	46.4676	51.8899	45.8262	50.1095	45.2685	43.0178	41.8665	43.6786	47.2996	54.4911	45.6865	48.0431	49.1643	44.6613	43.8667	49.0842	54.677	51.2127	47.9968	46.5515	57.532	47.9722	55.331	46.319	45.524	43.2168	48.9253	47.8655	46.4375	45.1368	44.9504	52.7378	49.9603	43.8649	48.0251	40.7544	42.6386	48.1617	40.7651	43.106	52.6736
VK281	43.84	42.405	45.476	34.5347	41.8766	45.8886	38.8978	45.2113	44.1835	40.1977	37.7236	39.9251	40.5995	38.9678	43.7164	39.8515	35.7537	38.6449	40.3447	37.4385	37.6769	44.7425	39.3177	40.685	41.6685	40.6765	44.6345	37.6644	43.9646	46.9304	51.0147	41.805	40.507	42.7761	35.4611	42.2601	35.2875	39.2392	37.2067	37.0006	39.4601	39.047	40.0604	34.5299	40.5892	41.241	34.2296	37.4199	49.791
VK284	39.4335	40.3836	44.6717	40.5409	44.4259	46.4984	39.6251	40.6325	38.7724	35.5001	48.5596	40.0399	47.1417	38.4457	45.8752	42.6854	39.9977	44.7382	42.1683	41.6871	41.5259	39.6325	43.3571	36.7143	41.9453	39.8033	39.9465	37.551	38.2734	43.1322	40.3827	46.9663	43.8576	42.4461	41.3339	44.9292	41.24	45.5971	34.937	36.9254	44.1891	48.0623	38.7116	36.0572	42.1526	41.9085	40.7313	34.8728	44.472
VK294	44.4989	42.0166	46.4188	41.8068	45.7463	43.2709	38.5314	47.2322	39.7987	41.6807	44.8715	45.5394	41.8547	43.1242	36.8425	39.1451	39.1555	54.9727	47.2284	44.1422	46.6833	46.4262	43.8686	42.6191	40.9257	45.6122	38.9382	37.404	42.3003	42.9691	46.4226	44.0353	43.6523	38.8354	47.689	39.5631	40.3153	41.2257	43.7622	40.0737	42.3472	41.5383	41.6731	41.1286	42.9636	44.8392	39.66	38.716	51.8817
VK369	54.1801	48.8714	48.6727	47.0504	49.3883	45.3813	48.6356	49.7353	53.0469	49.506	46.6771	50.9133	50.4555	49.341	52.7383	55.5197	50.3526	51.7663	45.898	48.2073	52.8136	50.7063	45.5514	51.0795	48.8974	58.1094	51.6957	51.5061	54.5609	61.3373	54.8933	48.7822	55.4005	54.3551	45.7561	50.6336	50.6163	47.9698	50.4732	49.58	52.319	56.4529	47.6196	53.3949	52.9014	58.2967	58.8557	49.4235	48.3182
VK385	47.3596	47.6661	47.2901	46.6281	55.4879	50.3382	45.9904	44.5876	48.1482	46.1466	46.2523	52.1605	48.8858	48.6723	52.0701	53.4449	48.0357	54.7817	46.0257	47.5849	48.8481	46.5429	50.1296	50.4488	51.9097	59.4606	51.8909	54.7929	53.4006	49.5042	48.8759	57.2179	49.5406	44.9862	54.2187	54.0804	43.2353	52.3825	52.5431	47.9172	45.1567	46.5948	50.3451	54.6977	48.063	48.0033	52.1144	57.1062	52.0895
VK445	42.2465	45.8723	43.2442	43.8473	51.0914	44.2754	41.6218	45.6885	45.5785	42.3084	40.621	47.5133	38.6498	46.2431	41.7462	45.1189	43.7874	43.0591	43.9297	48.7878	46.6864	43.1119	49.5187	43.6633	42.4687	43.9273	46.4676	40.0425	41.7538	39.1265	47.1973	43.9712	41.3042	41.8812	47.5315	42.4165	41.8319	48.0263	41.1867	46.3176	44.9296	45.3118	40.3436	38.5063	35.946	39.7808	44.3272	44.5256	48.7287
[truncated: 235 more columns]
